# Supplementary material for: Arachidonic Acid Metabolism Down-Regulation-Mediated Tumor Necrosis Factor Signaling Contributes to Cutaneous Fibrosis and Skull Hyperplasia in Goldfish Hoods
Source: Research (Wash D C). 2025 Aug 6;8:0786. doi: 10.34133/research.0786 (PMC12327030; doi:10.34133/research.0786)
Supplement: Supplementary 1 — Figs. S1 to S4 Tables S1 to S6 [file research.0786.f1.zip]

Archive with 2 entries (2 files):
- Supplementary Figures.docx
- Supplementary tables.xlsx
