# Supplementary material for: Arachidonic Acid Metabolism Down-Regulation-Mediated Tumor Necrosis Factor Signaling Contributes to Cutaneous Fibrosis and Skull Hyperplasia in Goldfish Hoods
Source: Research (Wash D C). 2025 Aug 6;8:0786. doi: 10.34133/research.0786 (PMC12327030; doi:10.34133/research.0786)
Supplement: Supplementary 1 — Figs. S1 to S4 Tables S1 to S6 [file research.0786.f1.zip › Supplementary tables.xlsx]

## Sheet: Table S1
Table S1 Summary statistics of sequencing data
Sample	Raw_Reads	Clean_Reads	Clean_Bases (Gb)	Q30	Total Mapping Ratio	Uniquely Mapping Rratio
NH1_1	72149892	70934702	10.64	0.9456	0.8946	0.8574
NH1_2	79290178	77724310	11.66	0.9431	0.8973	0.8599
NH1_3	79501148	78136102	11.72	0.9418	0.8982	0.8604
OH1_1	69647984	68359340	10.25	0.941	0.9047	0.8667
OH1_2	76006508	74792500	11.22	0.9466	0.9101	0.8697
OH1_3	76866012	75482342	11.32	0.9443	0.9099	0.8706
NH2_1	67312886	66257404	9.94	0.9391	0.8938	0.8585
NH2_2	74255664	73031444	10.95	0.942	0.892	0.8545
NH2_3	73207240	72000816	10.8	0.9432	0.8978	0.8596
OH2_1	79944944	78505024	11.78	0.945	0.8968	0.8577
OH2_2	77999078	76665542	11.5	0.9416	0.876	0.8418
OH2_3	73607146	72512084	10.88	0.9425	0.8918	0.8529
NH3_1	78494134	77110540	11.57	0.944	0.8893	0.8529
NH3_2	78335414	76676856	11.5	0.9439	0.8947	0.8597
NH3_3	78699294	76782234	11.52	0.9423	0.8874	0.8542
OH3_1	72619594	71454120	10.72	0.9439	0.9042	0.8664
OH3_2	79513128	78226528	11.73	0.9427	0.9068	0.8702
OH3_3	79415232	78174776	11.73	0.9468	0.9046	0.8685
NH4_1	75659244	74500740	11.18	0.944	0.8815	0.8474
NH4_2	72692546	71717134	10.76	0.9431	0.8749	0.8434
NH4_3	80506904	79352366	11.9	0.9437	0.899	0.8622
OH4_1	77305920	75974728	11.4	0.9427	0.9025	0.8658
OH4_2	76525344	75407506	11.31	0.9442	0.9073	0.8686
OH4_3	75657938	74541108	11.18	0.9432	0.9047	0.866
Average	7.60506e+07	7.47633e+07	11.215	0.943346	0.896663	0.859792
STDEVA	3.40585e+06	3.30509e+06	0.496001	0.00167282	0.00956664	0.00806479

## Sheet: Table S2
Table S2. Differentially expressed unigenes (|log2(FoldChange)| > 1 & padj<= 0.05) in OH1 vs NH1, OH2 vs NH2, OH3 vs NH3, and OH4 vs NH4
Gene_Id	Gene_Length	OH Expression	NH Expression	log2FoldChange	Up/Down	pvalue	padj	Group
novel.2998	3868	7269.7	71.932	6.6615	up	1.07473e-249	5.14957e-245	OH1/NH1
ENSDARP00000035273-D2	432	5282.12	16.8959	8.28183	up	6.45985e-236	1.54762e-231	OH1/NH1
ENSDARP00000136284-D2	1038	62.5176	2518.94	-5.33187	down	6.70234e-215	1.07048e-210	OH1/NH1
novel.6058	1653	63.223	2579.01	-5.35036	down	1.98011e-199	2.37192e-195	OH1/NH1
novel.3921	774	2905.18	45.3367	6.00212	up	5.38906e-166	5.16433e-162	OH1/NH1
novel.9754	6113	94.1474	2642.06	-4.81137	down	2.904e-162	2.31909e-158	OH1/NH1
CI01000050_04591548_04592778	372	90.9791	2660.87	-4.8697	down	3.40888e-158	2.33338e-154	OH1/NH1
novel.5818	2250	9777.49	4.96968	10.9348	up	2.84968e-155	1.70678e-151	OH1/NH1
novel.5407	6763	308.59	7981.67	-4.69254	down	2.83244e-152	1.50796e-148	OH1/NH1
ENSDARP00000076909	2205	198.256	3795.88	-4.25918	down	3.27709e-149	1.57022e-145	OH1/NH1
ENSDARP00000127037-D2	849	1640.04	17.3115	6.56498	up	1.28449e-142	5.59513e-139	OH1/NH1
novel.7444	2734	34.9763	3464.17	-6.62877	down	2.65812e-138	1.06136e-134	OH1/NH1
ENSDARP00000126116-D2	456	1967.05	110.487	4.15506	up	9.54713e-137	3.51885e-133	OH1/NH1
novel.569	1552	316.611	8485.83	-4.7444	down	7.60022e-130	2.60117e-126	OH1/NH1
CI01000142_00523476_00525518-D4	711	474.771	7287.18	-3.94029	down	1.1516e-128	3.67859e-125	OH1/NH1
novel.9613	3381	23.545	1271.1	-5.75287	down	2.31607e-128	6.93591e-125	OH1/NH1
novel.9533	4306	7.56264	2043.98	-8.0832	down	1.22368e-125	3.44898e-122	OH1/NH1
novel.5409	10543	67.6162	2155.21	-4.99278	down	1.35438e-125	3.60529e-122	OH1/NH1
CI01000004_14371097_14380914-D2	2160	53.2961	3410.81	-6.00206	down	1.44107e-122	3.63415e-119	OH1/NH1
novel.8918	2191	7.88355	2269.53	-8.17283	down	9.26917e-119	2.22066e-115	OH1/NH1
novel.2803	1556	478.175	5045.35	-3.3996	down	3.44777e-116	7.86667e-113	OH1/NH1
novel.11407	5631	63.6273	1219	-4.26076	down	5.98976e-116	1.30454e-112	OH1/NH1
ENSDARP00000136440	738	57.1339	1785	-4.96695	down	2.3287e-115	4.85128e-112	OH1/NH1
CI01000006_01778632_01788481	2382	2152.62	132.5	4.02173	up	4.52046e-112	9.02492e-109	OH1/NH1
CI01000136_00261536_00270931	474	202.021	2384.55	-3.56045	down	2.36404e-110	4.53091e-107	OH1/NH1
novel.3559	15016	521.741	5771.07	-3.46755	down	2.42225e-108	4.46392e-105	OH1/NH1
novel.6083	1290	81.5373	2047.23	-4.6481	down	6.56871e-107	1.1657e-103	OH1/NH1
CI01000339_05414625_05415394	474	761.371	5603.58	-2.87957	down	8.07103e-106	1.38115e-102	OH1/NH1
ENSONIP00000012796-D2	3456	19.3576	864.002	-5.48176	down	1.16237e-104	1.92052e-101	OH1/NH1
CI01000389_00052517_00052789	300	2539.33	93.6623	4.76237	up	9.33746e-104	1.49135e-100	OH1/NH1
novel.6357	28646	312.075	2551.82	-3.03154	down	2.58203e-103	3.9909e-100	OH1/NH1
CI01000340_13466556_13478823-D2	3075	476.399	3700.72	-2.95737	down	9.59588e-100	1.43683e-96	OH1/NH1
novel.2178	4696	867.547	19.7149	5.46255	up	2.82706e-99	4.10481e-96	OH1/NH1
CI01000024_00214865_00216937-D2	993	781.263	23.3607	5.06527	up	1.23744e-98	1.74388e-95	OH1/NH1
novel.3852	841	17067	910.805	4.22801	up	1.85533e-98	2.53995e-95	OH1/NH1
ENSDARP00000060309	1557	6.51675	1577.31	-7.91282	down	3.14131e-98	4.181e-95	OH1/NH1
novel.2704	1890	1517.99	27.2775	5.79713	up	4.97691e-97	6.44509e-94	OH1/NH1
ENSDARP00000140565-D2	342	2142.78	203.694	3.39514	up	3.11065e-96	3.92229e-93	OH1/NH1
ENSDARP00000005176	3549	1876.86	182.111	3.36508	up	2.19821e-95	2.7007e-92	OH1/NH1
CI01000321_05078234_05124375	3696	2807.1	84.9294	5.04652	up	1.18033e-94	1.41389e-91	OH1/NH1
novel.9473	3041	1042.71	7.03276	7.21853	up	4.18712e-93	4.89331e-90	OH1/NH1
CI01000319_05004721_05008137-D4	765	78.6794	1028.92	-3.70963	down	5.15771e-93	5.88409e-90	OH1/NH1
ENSDARP00000105358-D3	693	816.38	27.7969	4.8807	up	7.58122e-92	8.44778e-89	OH1/NH1
novel.8183	8056	761.446	20.0273	5.25033	up	5.4547e-91	5.94004e-88	OH1/NH1
CI01000340_07451476_07454866	1335	44.3425	1287.79	-4.86186	down	9.4843e-90	1.00987e-86	OH1/NH1
ENSDARP00000035112-D2	2448	102.984	1587.21	-3.94663	down	1.11303e-89	1.15937e-86	OH1/NH1
CI01000069_02192462_02226350	4158	90.8041	1220.05	-3.74858	down	1.14367e-89	1.16594e-86	OH1/NH1
novel.7	1563	18.4392	9097.81	-8.94896	down	4.21862e-89	4.21115e-86	OH1/NH1
novel.2048	4472	2249.54	65.6913	5.10016	up	1.57893e-87	1.54397e-84	OH1/NH1
novel.9705	5129	70.8919	1034.86	-3.86892	down	2.13641e-87	2.04732e-84	OH1/NH1
CI01000069_03032171_03032924	528	224.176	3205.71	-3.83808	down	4.93578e-87	4.63721e-84	OH1/NH1
novel.6990	2349	881.105	9639.28	-3.45163	down	7.85711e-87	7.23987e-84	OH1/NH1
CI01000299_06242885_06246604-D3	981	9.88153	895.817	-6.5086	down	9.70178e-84	8.77096e-81	OH1/NH1
novel.308	4646	61.9519	1063.35	-4.1019	down	1.5389e-83	1.36549e-80	OH1/NH1
CUFF.32316.1	297	12.4344	697.279	-5.80817	down	5.2829e-83	4.60237e-80	OH1/NH1
ENSDARP00000141929	1266	1600.25	4.06567	8.64284	up	1.68309e-82	1.4401e-79	OH1/NH1
ENSONIP00000024957-D4	270	1347.47	26.8681	5.64535	up	5.33324e-82	4.48319e-79	OH1/NH1
novel.275	1505	123.152	3069.42	-4.64076	down	9.98637e-81	8.24995e-78	OH1/NH1
ENSDARP00000010322	1086	40.2226	782.618	-4.28089	down	4.63603e-78	3.76501e-75	OH1/NH1
novel.62	8792	231.381	1913.41	-3.04841	down	6.1318e-78	4.89675e-75	OH1/NH1
novel.6091	4872	84.7158	996.427	-3.55738	down	2.74921e-77	2.15949e-74	OH1/NH1
CUFF.17086.1	450	94182	13535.9	2.79867	up	3.16443e-76	2.44555e-73	OH1/NH1
novel.9307	6229	5.23477	922.01	-7.45925	down	1.35826e-75	1.03303e-72	OH1/NH1
novel.6795	9954	3.93125	1188.5	-8.24029	down	3.88369e-75	2.90761e-72	OH1/NH1
novel.5146	3669	4770.91	664.049	2.84469	up	4.98918e-75	3.67779e-72	OH1/NH1
ENSDARP00000119413-D3	1095	117.416	1085.58	-3.20943	down	6.33178e-75	4.59678e-72	OH1/NH1
novel.11067	9981	85.6563	897.123	-3.3898	down	3.74134e-74	2.67562e-71	OH1/NH1
ENSDARP00000132671-D14	558	187.342	3786.43	-4.33768	down	9.08852e-74	6.40407e-71	OH1/NH1
ENSDARP00000131323-D2	513	5303.06	282.951	4.2285	up	1.13876e-73	7.9078e-71	OH1/NH1
ENSDARP00000093456	894	177.691	2393.01	-3.75077	down	2.0768e-73	1.42157e-70	OH1/NH1
novel.10913	1975	5359.1	24958.1	-2.21944	down	7.0223e-73	4.73906e-70	OH1/NH1
CI01000028_05890154_05898140-D2	1578	19.6873	668.621	-5.08736	down	1.15866e-72	7.71073e-70	OH1/NH1
ENSDARP00000139116-D2	663	40.9583	684.164	-4.06262	down	2.25108e-71	1.47754e-68	OH1/NH1
ENSDARP00000102224-D2	2034	86.0935	1066.22	-3.63192	down	2.52581e-70	1.63546e-67	OH1/NH1
novel.6365	12639	141.743	1118.44	-2.97979	down	3.05116e-69	1.94929e-66	OH1/NH1
ENSXMAP00000014691-D6	273	2649.29	111.834	4.56526	up	3.93712e-69	2.4822e-66	OH1/NH1
ENSORLP00000000490-D4	2253	42.9557	677.461	-3.98022	down	8.56339e-69	5.32876e-66	OH1/NH1
CI01000001_05575469_05577709	699	611.49	52.0909	3.55479	up	2.51645e-68	1.54585e-65	OH1/NH1
ENSDARP00000095608	819	859.731	49.9644	4.10465	up	4.36045e-68	2.6447e-65	OH1/NH1
Cg-F_27836	2673	6416.78	430.926	3.89642	up	4.84278e-68	2.90052e-65	OH1/NH1
CI01087950_00000296_00000908-D6	432	4949.31	16.5454	8.22151	up	1.40038e-67	8.28387e-65	OH1/NH1
ENSDARP00000136749	483	19.9362	762.009	-5.25479	down	1.44913e-67	8.36599e-65	OH1/NH1
novel.185	1613	12.4881	504.838	-5.34068	down	1.44919e-67	8.36599e-65	OH1/NH1
ENSDARP00000135282	189	653.225	10.6414	5.93802	up	7.33684e-67	4.18505e-64	OH1/NH1
CI01000319_05796587_05803719	2091	65.0719	763.359	-3.55116	down	1.16116e-66	6.54553e-64	OH1/NH1
novel.10417	2009	475.426	19.3841	4.61926	up	5.58189e-66	3.10996e-63	OH1/NH1
CI01000186_00422121_00422913	546	51.4947	779.516	-3.91718	down	5.88204e-66	3.22159e-63	OH1/NH1
novel.1331	921	1760.85	223.885	2.97494	up	5.91672e-66	3.22159e-63	OH1/NH1
novel.11275	7656	45.6577	809.42	-4.14983	down	1.71573e-65	9.23699e-63	OH1/NH1
CI01000055_01897725_01900568	1509	156.487	2619.93	-4.06583	down	4.4405e-65	2.36407e-62	OH1/NH1
ENSDARP00000098740-D2	1716	187.819	2662.8	-3.82505	down	5.26323e-65	2.77129e-62	OH1/NH1
CI01000098_01664581_01680008-D2	4047	44.0035	900.576	-4.35662	down	7.30746e-65	3.80583e-62	OH1/NH1
novel.11733	20127	598.713	12.739	5.56039	up	2.45369e-64	1.26418e-61	OH1/NH1
CI01000150_01115707_01121270-D2	303	638.179	6.67172	6.58132	up	2.71635e-64	1.38462e-61	OH1/NH1
novel.8017	6378	269.422	2417.29	-3.16603	down	6.10445e-64	3.07889e-61	OH1/NH1
ENSDARP00000114509-D3	1863	13.1294	447.658	-5.09356	down	6.91371e-64	3.45073e-61	OH1/NH1
novel.9709	8168	35.0839	522.935	-3.89848	down	1.27247e-63	6.28563e-61	OH1/NH1
CUFF.58108.1	951	544.684	11.4006	5.58502	up	2.27937e-63	1.11445e-60	OH1/NH1
novel.3079	2463	6094.76	460.903	3.72518	up	3.71306e-63	1.79709e-60	OH1/NH1
CI01000016_06729420_06733577-D2	897	1001.46	103.332	3.27544	up	3.75683e-63	1.80008e-60	OH1/NH1
ENSDARP00000055429	390	530.467	6.31165	6.38946	up	7.93822e-63	3.76594e-60	OH1/NH1
novel.302	4304	4690.48	1130.78	2.05248	up	3.66101e-62	1.71978e-59	OH1/NH1
ENSDARP00000128921	1149	303.481	1902.45	-2.6481	down	5.10463e-62	2.37464e-59	OH1/NH1
novel.7638	606	6190.94	370.903	4.06113	up	6.84558e-62	3.15391e-59	OH1/NH1
ENSDARP00000119869	4005	668.972	7425.55	-3.47269	down	8.92621e-62	4.07333e-59	OH1/NH1
CI01000030_00981760_00995514-D2	2340	1310.61	175.019	2.90409	up	9.7994e-62	4.4296e-59	OH1/NH1
novel.8496	14930	975.605	55.4462	4.1355	up	2.57168e-61	1.15161e-58	OH1/NH1
ENSDARP00000123883	2358	2134.83	380.892	2.48671	up	4.56071e-61	2.02339e-58	OH1/NH1
novel.11642	9713	15.9512	484.065	-4.91753	down	5.18421e-61	2.27891e-58	OH1/NH1
ENSDARP00000117057-D2	831	66.1919	606.159	-3.19523	down	3.80407e-60	1.65702e-57	OH1/NH1
ENSDARP00000127934-D2	7056	200.931	1649.27	-3.03732	down	5.11173e-60	2.20656e-57	OH1/NH1
CI01000161_00786211_00789864-D2	507	619.158	7.05872	6.46476	up	1.11961e-59	4.78981e-57	OH1/NH1
ENSDARP00000107854	2091	979.917	135.941	2.84957	up	3.78166e-59	1.60352e-56	OH1/NH1
ENSXMAP00000004852-D19	534	322.687	1897.33	-2.55578	down	5.84459e-59	2.45652e-56	OH1/NH1
novel.5997	6246	199.403	1277.62	-2.67902	down	6.52782e-59	2.71983e-56	OH1/NH1
ENSDARP00000063250	936	460.095	3034.84	-2.72179	down	8.41393e-59	3.46538e-56	OH1/NH1
novel.2858	2440	9.14496	2669.23	-8.1874	down	8.46184e-59	3.46538e-56	OH1/NH1
Cg-F_72047	5445	478.271	2898.84	-2.59962	down	9.43056e-59	3.82937e-56	OH1/NH1
CI01000080_00681850_00695789-D2	2772	58.0511	577.692	-3.31583	down	1.27262e-58	5.12415e-56	OH1/NH1
CI01000004_07670856_07673369	1572	48.9046	659.368	-3.75443	down	1.31108e-58	5.23505e-56	OH1/NH1
novel.2118	3845	47.8272	530.868	-3.47246	down	1.48811e-58	5.89281e-56	OH1/NH1
CI01000333_00090098_00102025-D7	1464	3.29049	836.665	-7.99612	down	1.684e-58	6.61384e-56	OH1/NH1
CI01000185_00217764_00226365-D2	2469	123.261	1130.96	-3.19726	down	7.08284e-58	2.75914e-55	OH1/NH1
novel.9560	2181	5.55508	485.006	-6.44495	down	1.35986e-57	5.25463e-55	OH1/NH1
novel.2720	6162	370.875	2315.61	-2.64254	down	3.79072e-57	1.45306e-54	OH1/NH1
ENSDARP00000106897	555	172.953	2626.74	-3.92383	down	5.1797e-57	1.96972e-54	OH1/NH1
CI01000016_05960829_05963788-D2	1065	477.559	21.0483	4.50626	up	5.32272e-57	2.00817e-54	OH1/NH1
novel.236	9543	8.23617	408.507	-5.63878	down	5.95133e-57	2.2278e-54	OH1/NH1
novel.97	3574	80.2946	725.486	-3.1759	down	1.35842e-55	5.04562e-53	OH1/NH1
ENSDARP00000127037-D3	849	501.035	3194.39	-2.67269	down	1.48369e-55	5.46855e-53	OH1/NH1
novel.193	930	8487.49	1071.63	2.98553	up	1.62888e-55	5.95784e-53	OH1/NH1
ENSDARP00000128113-D2	1509	1196.01	203.119	2.55707	up	2.94909e-55	1.0705e-52	OH1/NH1
novel.7825	1882	38.6943	523.218	-3.75828	down	7.04177e-55	2.53689e-52	OH1/NH1
ENSDARP00000038222-D3	2169	11.4733	423.799	-5.20814	down	1.16278e-54	4.15782e-52	OH1/NH1
ENSDARP00000117613-D2	1854	596.647	60.1029	3.31252	up	2.56732e-54	9.1121e-52	OH1/NH1
novel.3544	6875	44.4079	563.479	-3.66812	down	2.88867e-54	1.01773e-51	OH1/NH1
novel.7881	2584	29.4332	466.684	-3.98601	down	9.00398e-54	3.14909e-51	OH1/NH1
CI01000339_05984460_05985628	420	2372.99	12268.1	-2.37016	down	1.86531e-53	6.47655e-51	OH1/NH1
novel.6391	8475	2781.47	445.154	2.64401	up	2.01488e-53	6.94555e-51	OH1/NH1
ENSDARP00000062517-D3	681	6451.99	1117.38	2.52984	up	2.36591e-53	8.09733e-51	OH1/NH1
novel.11923	6117	444.189	32.261	3.78173	up	2.92096e-53	9.92609e-51	OH1/NH1
ENSDARP00000113950	912	300.556	3364.75	-3.48476	down	3.5889e-53	1.211e-50	OH1/NH1
ENSDARP00000057376	1044	189.472	1474.21	-2.95969	down	4.58196e-53	1.53528e-50	OH1/NH1
CI01000006_01778632_01788481-D4	2382	1325.69	232.955	2.50833	up	5.02433e-53	1.67181e-50	OH1/NH1
ENSDARP00000113053-D4	906	45.0063	528.217	-3.55494	down	7.66978e-53	2.53446e-50	OH1/NH1
novel.3600	16271	1433.43	159.542	3.16622	up	1.60663e-52	5.25025e-50	OH1/NH1
novel.6527	7840	65.1893	548.982	-3.07416	down	1.61074e-52	5.25025e-50	OH1/NH1
ENSDARP00000119275-D2	720	671.195	86.2435	2.96185	up	1.31684e-51	4.26326e-49	OH1/NH1
ENSXMAP00000003691-D3	1065	193.36	1407.96	-2.86353	down	3.09333e-51	9.94744e-49	OH1/NH1
ENSDARP00000056764-D3	3873	1447.27	209.897	2.78564	up	3.36625e-51	1.07529e-48	OH1/NH1
novel.6501	3480	15.3627	327.021	-4.40977	down	4.06214e-51	1.28899e-48	OH1/NH1
novel.3359	7802	560.701	57.4911	3.28427	up	4.24259e-51	1.33739e-48	OH1/NH1
novel.5606	7806	352.277	7.00252	5.65358	up	6.43666e-51	2.01577e-48	OH1/NH1
ENSDARP00000119724	3456	1485.98	257.822	2.52696	up	8.84083e-51	2.74249e-48	OH1/NH1
novel.4104	2421	276.141	3209.77	-3.53945	down	8.87168e-51	2.74249e-48	OH1/NH1
CI01000051_03147600_03152676	1449	21.7735	582.551	-4.73652	down	1.12161e-50	3.44499e-48	OH1/NH1
novel.1616	1762	5644.82	932.565	2.59749	up	1.91238e-50	5.83642e-48	OH1/NH1
CI01000300_00685357_00687717-D2	2358	4.20958	449.236	-6.72286	down	1.98617e-50	6.02326e-48	OH1/NH1
CI01000186_00340443_00342720-D2	1152	1696.05	1.66061	9.99183	up	2.81845e-50	8.49345e-48	OH1/NH1
novel.11865	4280	63.8859	661.692	-3.37261	down	5.01895e-50	1.50302e-47	OH1/NH1
novel.5025	3465	15.362	341.843	-4.47378	down	7.0666e-50	2.10308e-47	OH1/NH1
ENSXMAP00000019414-D13	582	72.0899	536.059	-2.89479	down	1.71027e-49	5.05848e-47	OH1/NH1
ENSXMAP00000003160-D2	855	1615.71	94.4388	4.09713	up	4.27761e-49	1.25743e-46	OH1/NH1
novel.4001	6178	910.584	4220.53	-2.21263	down	7.90118e-49	2.30845e-46	OH1/NH1
CI01000012_07104155_07105373-D2	390	892.401	3474.88	-1.96123	down	1.49267e-48	4.33462e-46	OH1/NH1
novel.6493	7284	2.59627	629.443	-7.90898	down	1.54493e-48	4.45934e-46	OH1/NH1
novel.465	3894	8.14083	335.002	-5.35609	down	2.60832e-48	7.48369e-46	OH1/NH1
novel.10881	954	370.835	6.39382	5.8695	up	2.85501e-48	8.14273e-46	OH1/NH1
novel.6004	3178	35.1758	633.777	-4.17339	down	2.96186e-48	8.39749e-46	OH1/NH1
CI01000054_11409512_11412290-D2	1203	3183.82	15142.5	-2.2498	down	4.08746e-48	1.15206e-45	OH1/NH1
ENSDARP00000041530-D2	570	414.789	4.2969	6.58274	up	4.54943e-48	1.27477e-45	OH1/NH1
novel.4385	1490	169.763	2284.14	-3.74992	down	6.96862e-48	1.94129e-45	OH1/NH1
novel.2297	3326	611.493	2419.3	-1.98413	down	1.20303e-47	3.33198e-45	OH1/NH1
ENSDARP00000055323	948	1923.76	303.895	2.66232	up	1.27216e-47	3.50319e-45	OH1/NH1
CI01000071_04291587_04312647-D3	1722	419.766	35.0714	3.58296	up	1.66352e-47	4.55471e-45	OH1/NH1
ENSDARP00000093080-D2	1554	781.961	125.781	2.63565	up	1.75514e-47	4.77826e-45	OH1/NH1
ENSDARP00000127887	156	18.6318	317.84	-4.09061	down	1.82383e-47	4.93722e-45	OH1/NH1
ENSDARP00000133509-D2	2727	299.05	10.3037	4.85646	up	2.375e-47	6.39317e-45	OH1/NH1
ENSONIP00000017880-D3	1089	5211.42	20298.9	-1.96169	down	2.94563e-47	7.8849e-45	OH1/NH1
novel.10001	1004	12.1677	468.928	-5.27132	down	3.05952e-47	8.14427e-45	OH1/NH1
ENSXMAP00000019436-D3	1164	33.7395	549.482	-4.02561	down	3.26787e-47	8.65083e-45	OH1/NH1
ENSDARP00000025934-D2	2238	115.463	728.969	-2.65789	down	3.80461e-47	1.00164e-44	OH1/NH1
CI01000192_00252038_00254509-D2	1806	57.5707	576.733	-3.32399	down	4.4045e-47	1.15323e-44	OH1/NH1
novel.11766	4945	41.8469	407.373	-3.28189	down	5.32999e-47	1.38797e-44	OH1/NH1
CI01000063_01675750_01678399-D13	441	3429.73	9.73838	8.46407	up	6.40773e-47	1.6596e-44	OH1/NH1
novel.5726	2538	4859.05	1189.76	2.03006	up	6.92098e-47	1.7829e-44	OH1/NH1
novel.3607	4105	3.27949	635.07	-7.59857	down	7.69398e-47	1.97143e-44	OH1/NH1
novel.9894	4563	409.468	41.3328	3.30878	up	1.72602e-46	4.39906e-44	OH1/NH1
ENSORLP00000014883	1701	1853.16	259.142	2.83797	up	1.82346e-46	4.62282e-44	OH1/NH1
novel.6449	2907	3.27985	541.59	-7.36942	down	2.07272e-46	5.22706e-44	OH1/NH1
novel.456	24919	231.787	1114.65	-2.26607	down	2.31038e-46	5.7959e-44	OH1/NH1
novel.2286	1998	19.7198	333.568	-4.08312	down	2.51349e-46	6.27259e-44	OH1/NH1
novel.11501	5345	14.369	299.002	-4.37632	down	3.01563e-46	7.48673e-44	OH1/NH1
novel.3409	5476	177.619	1278.87	-2.84867	down	3.0397e-46	7.50758e-44	OH1/NH1
CI01000299_06242885_06246604	1107	630.879	99.1318	2.66913	up	5.34038e-46	1.31223e-43	OH1/NH1
novel.10130	1558	307.354	18.979	4.01675	up	7.66118e-46	1.87288e-43	OH1/NH1
novel.8687	640	334.982	2108.88	-2.65392	down	4.12031e-45	1.00216e-42	OH1/NH1
CI01000005_04883863_04894229	2301	312.302	1917.17	-2.61758	down	4.68574e-45	1.13393e-42	OH1/NH1
CI01000077_00440430_00460441-D4	999	170.906	969.788	-2.50442	down	5.30481e-45	1.27729e-42	OH1/NH1
CI01000054_11409512_11412290	1209	4461.42	22716.4	-2.34818	down	5.54545e-45	1.32855e-42	OH1/NH1
ENSDARP00000132458-D2	945	529.662	2991.33	-2.4974	down	6.13712e-45	1.46299e-42	OH1/NH1
ENSDARP00000132458	963	671.381	4335.46	-2.69099	down	7.29704e-45	1.73088e-42	OH1/NH1
ENSDARP00000109092-D2	2334	495.679	2190.92	-2.14418	down	8.58178e-45	2.0256e-42	OH1/NH1
ENSONIP00000025252-D4	831	436.708	2507.16	-2.52123	down	1.05381e-44	2.47517e-42	OH1/NH1
CI01000200_00566018_00588316-D5	1614	23.5877	312.375	-3.72727	down	1.08349e-44	2.53245e-42	OH1/NH1
novel.9742	4547	7.8735	295.312	-5.23097	down	1.99133e-44	4.63178e-42	OH1/NH1
ENSDARP00000022147-D2	1695	3378.83	642.716	2.39453	up	2.80547e-44	6.49392e-42	OH1/NH1
CI01000012_10714254_10788932	4695	22.9044	320.862	-3.80713	down	3.36275e-44	7.74644e-42	OH1/NH1
CI01000340_14144418_14150380	993	1422.07	7222.13	-2.34453	down	3.87363e-44	8.88061e-42	OH1/NH1
novel.7848	2702	1297.64	9698.02	-2.90166	down	3.99592e-44	9.11737e-42	OH1/NH1
ENSDARP00000136440-D2	753	3252.47	14614.4	-2.16779	down	4.11539e-44	9.34544e-42	OH1/NH1
novel.2724	2400	10.1601	358.163	-5.14002	down	5.9158e-44	1.33705e-41	OH1/NH1
ENSDARP00000100277-D2	3102	46.5153	423.137	-3.18552	down	7.22113e-44	1.62442e-41	OH1/NH1
ENSDARP00000069614-D2	1701	610.325	64.4007	3.24268	up	9.196e-44	2.059e-41	OH1/NH1
ENSXMAP00000000402-D4	405	1838.81	371.867	2.30596	up	9.86584e-44	2.19871e-41	OH1/NH1
ENSDARP00000114882-D2	1560	242.464	1085.25	-2.16222	down	1.10039e-43	2.44097e-41	OH1/NH1
ENSDARP00000061524-D2	1278	142.247	1134.23	-2.99607	down	1.48703e-43	3.28346e-41	OH1/NH1
novel.2875	3712	6.86961	273.819	-5.31541	down	1.66253e-43	3.65413e-41	OH1/NH1
ENSDARP00000128921-D2	1143	314.993	3357.02	-3.41388	down	1.69804e-43	3.71515e-41	OH1/NH1
ENSDARP00000055536	606	215.429	1225.28	-2.50769	down	1.94557e-43	4.23736e-41	OH1/NH1
novel.115	2163	14.0272	283.642	-4.33366	down	2.51764e-43	5.4585e-41	OH1/NH1
ENSONIP00000013573-D4	642	394.691	10.3445	5.25544	up	2.81063e-43	6.06628e-41	OH1/NH1
novel.4159	6272	64.7692	554.079	-3.09862	down	2.93666e-43	6.30987e-41	OH1/NH1
CI01000345_01993893_01997542	1122	927.307	4576.96	-2.30322	down	3.59353e-43	7.68678e-41	OH1/NH1
CI01000337_01396726_01400046	1806	1100.49	173.766	2.66331	up	4.2392e-43	9.0276e-41	OH1/NH1
CI01000340_06256040_06258336-D2	1062	450.715	3.00686	7.2313	up	4.33062e-43	9.18148e-41	OH1/NH1
CI01000009_15610515_15613753	648	2783.82	631.57	2.14017	up	4.75452e-43	1.00358e-40	OH1/NH1
CI01000245_00002575_00011311	1371	120.971	893.386	-2.88477	down	6.0212e-43	1.25813e-40	OH1/NH1
novel.3122	1807	288.317	7.65527	5.23368	up	6.02618e-43	1.25813e-40	OH1/NH1
ENSXMAP00000001405-D5	1356	371.443	1791.23	-2.26977	down	6.03924e-43	1.25813e-40	OH1/NH1
CI01000014_00080838_00088866-D7	528	344.937	36.2688	3.2485	up	8.29026e-43	1.7196e-40	OH1/NH1
ENSDARP00000026495	582	265.133	8.69765	4.93431	up	9.15447e-43	1.88931e-40	OH1/NH1
CI01000000_04728056_04730605-D20	375	0	14343.1	-16.2759	down	9.18729e-43	1.88931e-40	OH1/NH1
novel.4858	3148	14.6475	364.301	-4.63106	down	1.07733e-42	2.20599e-40	OH1/NH1
ENSONIP00000008211-D3	2376	655.824	94.0333	2.80086	up	1.13267e-42	2.30943e-40	OH1/NH1
CI01000053_05351273_05356701	639	299.137	9.9627	4.90495	up	1.67126e-42	3.39315e-40	OH1/NH1
ENSDARP00000082752	1413	193.054	986.248	-2.35324	down	1.88206e-42	3.80502e-40	OH1/NH1
ENSDARP00000132963-D2	939	272.03	2088.44	-2.94092	down	2.69449e-42	5.42464e-40	OH1/NH1
novel.10868	5845	19.9134	540.262	-4.76004	down	3.0963e-42	6.20749e-40	OH1/NH1
ENSDARP00000133186-D4	6987	49.1286	594.821	-3.59783	down	3.23222e-42	6.45298e-40	OH1/NH1
novel.205	37281	2172.81	623.81	1.80031	up	4.12534e-42	8.2019e-40	OH1/NH1
novel.43	1423	255.473	1429.95	-2.48532	down	4.32507e-42	8.56347e-40	OH1/NH1
CI01000032_00846052_00850360	2019	56459.5	12090.4	2.22335	up	5.92996e-42	1.16928e-39	OH1/NH1
ENSONIP00000013307-D9	453	301.361	21.7244	3.79674	up	7.19097e-42	1.41211e-39	OH1/NH1
novel.2594	3908	2.26495	519.266	-7.82431	down	7.83601e-42	1.5325e-39	OH1/NH1
ENSDARP00000098579	4236	627.458	91.5935	2.77623	up	1.14713e-41	2.23433e-39	OH1/NH1
CI01000006_06171151_06179449	1440	359.009	1510.92	-2.07325	down	1.47598e-41	2.86323e-39	OH1/NH1
novel.6070	3649	77713.1	14760.4	2.39643	up	1.53474e-41	2.96521e-39	OH1/NH1
ENSDARP00000121219	669	1523.31	255.393	2.5771	up	1.55699e-41	2.99612e-39	OH1/NH1
ENSDARP00000131797-D19	528	315.624	3.99731	6.30275	up	2.17999e-41	4.17817e-39	OH1/NH1
CI01000321_03563743_03572145	1296	4965.4	869.611	2.5135	up	2.48594e-41	4.74557e-39	OH1/NH1
Cg-F_59885	2550	13.7177	295.631	-4.42731	down	2.8791e-41	5.47429e-39	OH1/NH1
novel.805	1073	34.6557	366.616	-3.4016	down	4.30026e-41	8.14414e-39	OH1/NH1
ENSDARP00000041228-D2	399	323.702	11.7288	4.7921	up	4.81167e-41	9.07682e-39	OH1/NH1
ENSDARP00000117789-D2	1704	339.879	2298.61	-2.75781	down	5.61183e-41	1.05447e-38	OH1/NH1
novel.6383	14190	334.765	1542.5	-2.20419	down	6.25666e-41	1.17105e-38	OH1/NH1
novel.10299	3352	30.404	323.039	-3.40803	down	6.63592e-41	1.2372e-38	OH1/NH1
novel.5347	1037	43.5753	365.696	-3.06932	down	7.84751e-41	1.45742e-38	OH1/NH1
novel.3584	1137	415.24	17.9511	4.52994	up	1.35564e-40	2.50793e-38	OH1/NH1
ENSDARP00000120150-D2	3522	85.3342	562.133	-2.72062	down	1.37114e-40	2.52685e-38	OH1/NH1
CI01000069_03939251_03942780	981	1874.44	351.504	2.41504	up	1.71388e-40	3.14638e-38	OH1/NH1
ENSDARP00000096178-D2	594	3798.01	761.994	2.31749	up	1.95852e-40	3.58177e-38	OH1/NH1
ENSDARP00000099227	945	51.6188	448.604	-3.12167	down	2.24516e-40	4.09038e-38	OH1/NH1
novel.10413	1784	12.7348	254.725	-4.31916	down	2.73127e-40	4.95715e-38	OH1/NH1
novel.8096	3332	224.359	1226.13	-2.45093	down	3.21216e-40	5.80795e-38	OH1/NH1
ENSONIP00000011673	1833	22.9666	395.712	-4.10784	down	4.79235e-40	8.63254e-38	OH1/NH1
CI01000000_04027941_04033360-D2	1011	909.769	192.071	2.24468	up	5.468e-40	9.8127e-38	OH1/NH1
ENSDARP00000113099	2805	87.3946	675.931	-2.95265	down	9.07162e-40	1.62189e-37	OH1/NH1
ENSDARP00000135731-D2	531	370.002	43.9888	3.07258	up	1.01347e-39	1.80521e-37	OH1/NH1
ENSDARP00000090050-D2	1335	400.887	45.5004	3.14181	up	1.03441e-39	1.8357e-37	OH1/NH1
novel.10569	5756	7.20009	263.757	-5.19454	down	1.06639e-39	1.88546e-37	OH1/NH1
ENSDARP00000061498	1056	441.627	2046.19	-2.21177	down	1.12831e-39	1.9876e-37	OH1/NH1
CI01000304_10137324_10147067	4158	164.784	1562.66	-3.24614	down	1.14627e-39	2.01184e-37	OH1/NH1
novel.5389	674	362.979	2.99042	6.91959	up	1.24613e-39	2.17914e-37	OH1/NH1
CI01000254_00054061_00103490-D10	2769	8.18329	237.594	-4.85897	down	1.38421e-39	2.41179e-37	OH1/NH1
ENSONIP00000016383-D5	2205	1015.77	3485.96	-1.77892	down	1.77622e-39	3.08362e-37	OH1/NH1
CI01000020_04807118_04808453-D2	351	527.388	3179.36	-2.59177	down	1.81618e-39	3.1416e-37	OH1/NH1
ENSDARP00000093080	1533	696.649	130.965	2.4114	up	2.00003e-39	3.44717e-37	OH1/NH1
ENSDARP00000107854-D2	2088	274.931	18.6239	3.88226	up	2.03484e-39	3.48928e-37	OH1/NH1
CI01000014_00960029_00966472	972	77.2585	508.628	-2.71862	down	2.03902e-39	3.48928e-37	OH1/NH1
novel.2063	5682	953.782	181.462	2.39483	up	2.55278e-39	4.3529e-37	OH1/NH1
novel.4261	2190	0.961668	2224.13	-11.1449	down	2.81894e-39	4.78969e-37	OH1/NH1
novel.8107	21678	1931.41	12726.7	-2.72013	down	3.24815e-39	5.49948e-37	OH1/NH1
Cg-F_49354	717	188.392	886.275	-2.23412	down	3.51623e-39	5.93239e-37	OH1/NH1
novel.11837	1996	873.99	84.7854	3.36765	up	3.56643e-39	5.99598e-37	OH1/NH1
ENSDARP00000045887-D2	1905	96.0535	804.279	-3.06494	down	5.17536e-39	8.67054e-37	OH1/NH1
ENSDARP00000014929-D2	981	1864.3	441.326	2.07858	up	6.42077e-39	1.07196e-36	OH1/NH1
ENSDARP00000041596	336	296.891	20.0861	3.88974	up	7.2381e-39	1.20421e-36	OH1/NH1
ENSDARP00000050897-D2	1233	141.682	733.342	-2.37159	down	7.34284e-39	1.21741e-36	OH1/NH1
ENSXMAP00000017943-D6	1101	61.9583	578.708	-3.22378	down	7.83847e-39	1.2951e-36	OH1/NH1
ENSDARP00000142194-D2	621	437.666	2733.5	-2.64273	down	8.83325e-39	1.45445e-36	OH1/NH1
novel.6878	18839	134.99	646.261	-2.25937	down	9.03664e-39	1.48284e-36	OH1/NH1
novel.5197	1490	14.4534	256.35	-4.15125	down	1.05818e-38	1.73047e-36	OH1/NH1
ENSDARP00000134611	462	702.162	114.899	2.61242	up	1.07756e-38	1.75616e-36	OH1/NH1
ENSDARP00000055324-D3	837	1096.22	238.297	2.20188	up	1.14076e-38	1.85286e-36	OH1/NH1
CI01000004_01302094_01304391-D2	600	3169.94	810.018	1.96846	up	1.85831e-38	3.00279e-36	OH1/NH1
novel.2466	5117	31.9964	332.024	-3.37325	down	1.86127e-38	3.00279e-36	OH1/NH1
novel.815	9693	31.8673	348.842	-3.45469	down	2.51796e-38	4.0486e-36	OH1/NH1
CI01000211_00115704_00118636	1059	663.324	97.8813	2.75887	up	2.89344e-38	4.63676e-36	OH1/NH1
ENSDARP00000103088	3360	195.534	1051.19	-2.4262	down	3.08119e-38	4.92117e-36	OH1/NH1
CI01000004_06651958_06654716	1539	180.059	1080.82	-2.58546	down	3.2239e-38	5.132e-36	OH1/NH1
novel.5942	4323	251.134	14.3582	4.13077	up	4.12359e-38	6.54244e-36	OH1/NH1
novel.5646	1861	3308.45	10714.5	-1.69533	down	4.32706e-38	6.84261e-36	OH1/NH1
novel.4132	2089	35.7998	402.075	-3.49097	down	5.1161e-38	8.06375e-36	OH1/NH1
ENSORLP00000009305-D4	1836	432.277	2173.45	-2.33015	down	5.41456e-38	8.50619e-36	OH1/NH1
CI01000160_01552761_01560581	4893	30.5005	352.717	-3.53242	down	5.88431e-38	9.21395e-36	OH1/NH1
ENSDARP00000093565-D3	1443	3.59	329.199	-6.51478	down	6.99314e-38	1.09145e-35	OH1/NH1
novel.10407	1054	3207.71	10.6707	8.23201	up	7.43879e-38	1.15724e-35	OH1/NH1
ENSDARP00000020101-D2	753	410.824	1773.13	-2.10958	down	8.33265e-38	1.2921e-35	OH1/NH1
ENSDARP00000012269	432	70.8802	456.758	-2.68907	down	8.43334e-38	1.30349e-35	OH1/NH1
ENSORLP00000009610-D2	1035	2056	7626.26	-1.89113	down	9.76388e-38	1.5043e-35	OH1/NH1
CI01000321_01525237_01538002-D2	1737	128.532	690.293	-2.4244	down	1.25112e-37	1.92139e-35	OH1/NH1
novel.7202	1282	307.552	4.34882	6.14871	up	1.52305e-37	2.33154e-35	OH1/NH1
ENSDARP00000092438	2955	37.2826	430.191	-3.52748	down	1.88346e-37	2.87408e-35	OH1/NH1
CI01000028_05890154_05898140-D3	1560	44.7265	468.339	-3.39049	down	2.02358e-37	3.07809e-35	OH1/NH1
ENSXMAP00000019414-D12	582	953.2	240.517	1.98656	up	2.22866e-37	3.37932e-35	OH1/NH1
novel.11219	9356	551.731	1.97401	8.10983	up	2.42565e-37	3.6664e-35	OH1/NH1
novel.1194	3907	34.5667	530.433	-3.94218	down	2.56582e-37	3.86608e-35	OH1/NH1
CI01000306_10536444_10545622	2154	977.141	214.315	2.18903	up	4.37729e-37	6.57485e-35	OH1/NH1
ENSONIP00000011673-D2	1872	12.4557	292.555	-4.55406	down	4.54483e-37	6.80517e-35	OH1/NH1
novel.5476	4998	16.0465	444.56	-4.79173	down	4.58052e-37	6.83724e-35	OH1/NH1
CI01000053_00797990_00802827-D2	1134	4415.47	958.959	2.20288	up	5.20339e-37	7.74287e-35	OH1/NH1
novel.4972	541	657.818	85.2661	2.94745	up	5.34759e-37	7.93281e-35	OH1/NH1
novel.10511	2830	395.583	1617.52	-2.03193	down	5.42014e-37	8.01561e-35	OH1/NH1
novel.3599	10591	690.186	61.5412	3.48461	up	6.64549e-37	9.79749e-35	OH1/NH1
ENSONIP00000006838-D3	12537	2.63826	406.415	-7.27628	down	8.07768e-37	1.18725e-34	OH1/NH1
novel.4515	3691	47.1586	591.08	-3.64461	down	9.97281e-37	1.46131e-34	OH1/NH1
ENSXMAP00000006131-D2	1632	348.319	1442.42	-2.05022	down	1.05895e-36	1.54693e-34	OH1/NH1
novel.4910	6401	328.373	32.1129	3.35691	up	1.17614e-36	1.71292e-34	OH1/NH1
CI01000340_16815494_16827257-D2	2256	98.5054	1164.52	-3.56403	down	1.18301e-36	1.71547e-34	OH1/NH1
ENSDARP00000009320-D21	1344	11852.1	3418.12	1.79392	up	1.18506e-36	1.71547e-34	OH1/NH1
novel.7496	2543	58.246	404.15	-2.79401	down	1.27298e-36	1.83719e-34	OH1/NH1
ENSDARP00000123874	4077	129.718	1351.27	-3.38146	down	1.30574e-36	1.87881e-34	OH1/NH1
ENSDARP00000138350-D27	324	312.404	5.29261	5.8751	up	1.51352e-36	2.17126e-34	OH1/NH1
CI01000353_01246521_01258462	1398	22.2321	262.956	-3.56259	down	1.66567e-36	2.38241e-34	OH1/NH1
novel.4107	5707	1831.07	456.528	2.00402	up	1.7892e-36	2.55147e-34	OH1/NH1
ENSDARP00000103381-D2	7725	614.654	102.284	2.5857	up	1.87674e-36	2.66837e-34	OH1/NH1
novel.10563	13772	9.5288	215.224	-4.50075	down	1.98431e-36	2.81296e-34	OH1/NH1
ENSDARP00000022511	1110	1313.89	334.073	1.97571	up	2.16609e-36	3.06161e-34	OH1/NH1
ENSDARP00000035564	3102	1062.95	204.575	2.37699	up	2.28164e-36	3.21544e-34	OH1/NH1
ENSORLP00000004399-D3	966	3.93161	249.841	-5.99015	down	2.37597e-36	3.33854e-34	OH1/NH1
ENSXMAP00000015606-D2	801	553.357	3280.32	-2.56779	down	3.06562e-36	4.295e-34	OH1/NH1
CI01000071_04834539_04839129-D2	1200	29.4844	354.47	-3.58797	down	3.09416e-36	4.32236e-34	OH1/NH1
ENSONIP00000004641-D15	1557	877.607	177.428	2.30545	up	4.01391e-36	5.59089e-34	OH1/NH1
novel.9165	6547	205.996	941.752	-2.19271	down	6.32005e-36	8.75469e-34	OH1/NH1
ENSORLP00000007620-D39	1824	131.701	674.51	-2.35687	down	6.32187e-36	8.75469e-34	OH1/NH1
ENSONIP00000020101	894	100.502	627.279	-2.64287	down	6.86813e-36	9.48376e-34	OH1/NH1
CI01000059_03228087_03234731	834	168.499	902.984	-2.42175	down	7.49522e-36	1.03199e-33	OH1/NH1
novel.322	4129	98.8585	641.706	-2.69826	down	8.6354e-36	1.18557e-33	OH1/NH1
novel.9219	2991	224.8	9.61975	4.54182	up	8.83484e-36	1.20949e-33	OH1/NH1
CI01000299_00315123_00328550-D6	552	221.915	1001.61	-2.17489	down	8.93265e-36	1.2194e-33	OH1/NH1
novel.1329	1682	962.72	3846.26	-1.99845	down	9.1344e-36	1.24339e-33	OH1/NH1
CI01000020_06802059_06808618	2382	10601.7	3282.45	1.69146	up	1.09639e-35	1.4882e-33	OH1/NH1
ENSXMAP00000005786-D21	690	168.613	1273.17	-2.91744	down	1.31173e-35	1.77547e-33	OH1/NH1
CI01000020_02164441_02174201-D2	2361	176.994	1178.96	-2.73632	down	1.32404e-35	1.78708e-33	OH1/NH1
novel.5742	2571	269.002	1844.82	-2.77738	down	1.47645e-35	1.98263e-33	OH1/NH1
novel.2282	2728	117.992	660.473	-2.48522	down	1.4772e-35	1.98263e-33	OH1/NH1
ENSDARP00000112921-D2	954	1432.91	320.414	2.16149	up	1.50445e-35	2.01357e-33	OH1/NH1
novel.11758	1575	7.23167	242.281	-5.0698	down	1.71207e-35	2.28507e-33	OH1/NH1
ENSDARP00000074736	2016	151.1	777.438	-2.36267	down	1.83631e-35	2.44408e-33	OH1/NH1
ENSDARP00000142194	624	311.634	1887.79	-2.59885	down	1.89667e-35	2.51743e-33	OH1/NH1
ENSDARP00000141047-D2	1038	239.223	15.6164	3.93466	up	2.42487e-35	3.2096e-33	OH1/NH1
novel.3598	9039	1.29275	776.268	-9.21118	down	2.92577e-35	3.86194e-33	OH1/NH1
ENSDARP00000073318-D2	789	249.239	1729.8	-2.79565	down	3.79692e-35	4.99806e-33	OH1/NH1
CI01000193_00380544_00386196	576	1371.44	296.366	2.2104	up	3.89894e-35	5.1183e-33	OH1/NH1
ENSDARP00000057123	909	1104.23	5200.16	-2.23568	down	4.28857e-35	5.6144e-33	OH1/NH1
ENSDARP00000114529-D2	2106	924.146	174.133	2.4078	up	5.42701e-35	7.08542e-33	OH1/NH1
ENSDARP00000135472-D2	687	701.179	125.014	2.48786	up	5.71643e-35	7.44301e-33	OH1/NH1
ENSXMAP00000015951	906	81.9582	484.807	-2.56503	down	6.01245e-35	7.80722e-33	OH1/NH1
CI01000049_07643462_07649170	1521	344.441	1824.6	-2.40555	down	6.48658e-35	8.40011e-33	OH1/NH1
ENSORLP00000012240-D3	1950	609.277	113.819	2.41989	up	6.92184e-35	8.93962e-33	OH1/NH1
ENSDARP00000060362-D3	1134	5309.27	18370	-1.79074	down	7.30929e-35	9.41463e-33	OH1/NH1
novel.6260	2841	3.89931	247.714	-5.97961	down	7.4198e-35	9.53136e-33	OH1/NH1
ENSDARP00000129388-D2	1179	3.27985	259.922	-6.31021	down	7.5157e-35	9.62874e-33	OH1/NH1
ENSDARP00000075874-D2	1236	421.316	49.9611	3.07602	up	9.12614e-35	1.16608e-32	OH1/NH1
ENSDARP00000131145-D3	228	728.473	80.2456	3.18079	up	1.0722e-34	1.36634e-32	OH1/NH1
novel.4958	7600	5.23489	231.691	-5.46711	down	1.08356e-34	1.37715e-32	OH1/NH1
Cg-F_55340	1830	247.662	8.96797	4.78465	up	1.39822e-34	1.77237e-32	OH1/NH1
novel.8644	1652	8872.56	2554.61	1.79623	up	1.82126e-34	2.30253e-32	OH1/NH1
novel.3011	1994	1.96568	389.092	-7.62907	down	1.91473e-34	2.41432e-32	OH1/NH1
novel.1140	2654	81.9638	680.981	-3.05476	down	2.04423e-34	2.57085e-32	OH1/NH1
novel.3714	19446	0.993489	1417.84	-10.4942	down	2.07443e-34	2.602e-32	OH1/NH1
novel.6864	11598	147.767	895.789	-2.59934	down	3.18614e-34	3.98571e-32	OH1/NH1
novel.9864	8851	17.9909	230.943	-3.68081	down	3.19422e-34	3.98571e-32	OH1/NH1
novel.7639	1879	286.675	7.61647	5.22809	up	3.26724e-34	4.06622e-32	OH1/NH1
ENSDARP00000125727	1197	132.863	749.558	-2.49593	down	3.68202e-34	4.57056e-32	OH1/NH1
ENSDARP00000138605-D2	1764	205.256	11.0301	4.22117	up	3.70251e-34	4.58412e-32	OH1/NH1
CI01000268_00108285_00157629	5055	324.7	2.35148	7.12036	up	3.73925e-34	4.61768e-32	OH1/NH1
CI01000082_04619826_04620686-D2	855	3469.92	23531.4	-2.76157	down	4.41721e-34	5.44089e-32	OH1/NH1
novel.2939	1576	15.4371	221.714	-3.84686	down	5.05599e-34	6.21173e-32	OH1/NH1
CI01000069_02818349_02821933	642	58.1891	494.84	-3.08999	down	5.43303e-34	6.65204e-32	OH1/NH1
novel.10397	3570	25.533	245.828	-3.2668	down	5.44214e-34	6.65204e-32	OH1/NH1
CI01000034_05869702_05882541	3318	692.213	158.035	2.13113	up	7.07115e-34	8.60784e-32	OH1/NH1
ENSXMAP00000015288-D3	2016	1010.45	3412.54	-1.75582	down	7.07813e-34	8.60784e-32	OH1/NH1
novel.4548	1121	1268.72	4338.76	-1.77402	down	7.32166e-34	8.88146e-32	OH1/NH1
ENSDARP00000063528-D3	1143	720.337	2456.17	-1.76977	down	7.36664e-34	8.91345e-32	OH1/NH1
novel.19	1896	487.795	56.6174	3.10654	up	7.53955e-34	9.09968e-32	OH1/NH1
ENSONIP00000001594-D3	1095	604.733	108.458	2.47986	up	7.76876e-34	9.35277e-32	OH1/NH1
CI01000185_00217764_00226365	2463	153.392	821.799	-2.42129	down	7.81993e-34	9.39077e-32	OH1/NH1
ENSDARP00000064797	1107	2250.05	512.365	2.13489	up	9.69833e-34	1.16174e-31	OH1/NH1
novel.9619	1716	997.056	254.161	1.97232	up	1.29446e-33	1.54674e-31	OH1/NH1
ENSDARP00000133169-D143	897	161.559	760.445	-2.23516	down	1.96709e-33	2.3446e-31	OH1/NH1
CI01000016_04428669_04441464	1107	364.483	1577.27	-2.11381	down	2.57385e-33	3.0602e-31	OH1/NH1
CI01000069_00403871_00404476-D2	606	210.821	884.583	-2.0687	down	2.71367e-33	3.21235e-31	OH1/NH1
novel.4150	3197	3.25844	243.06	-6.21412	down	2.71523e-33	3.21235e-31	OH1/NH1
CUFF.46706.1	696	165.56	882.537	-2.41465	down	3.24604e-33	3.83089e-31	OH1/NH1
ENSDARP00000094818	954	465.526	58.3454	2.99668	up	3.57561e-33	4.20947e-31	OH1/NH1
ENSONIP00000022668-D2	3228	246.901	1377.15	-2.47953	down	3.68595e-33	4.32873e-31	OH1/NH1
novel.195	5083	534.82	2180.25	-2.02729	down	3.87448e-33	4.53902e-31	OH1/NH1
novel.253	465	2.6495	278.933	-6.73252	down	4.29592e-33	5.02047e-31	OH1/NH1
ENSDARP00000052640	1269	375.101	64.025	2.55089	up	4.37449e-33	5.09985e-31	OH1/NH1
novel.1412	8399	396.431	26.6743	3.89389	up	4.78705e-33	5.56727e-31	OH1/NH1
ENSDARP00000115852-D2	585	40.1478	392.997	-3.28952	down	5.10442e-33	5.92199e-31	OH1/NH1
ENSDARP00000135642	1536	194.886	921.262	-2.24101	down	5.50874e-33	6.37563e-31	OH1/NH1
CI01000319_00172587_00177643-D4	1200	55.1448	362.854	-2.71932	down	5.53202e-33	6.38715e-31	OH1/NH1
ENSONIP00000025732-D7	891	92.4892	931.748	-3.3331	down	6.00694e-33	6.91881e-31	OH1/NH1
ENSDARP00000074914-D2	2574	1590.87	465.182	1.77403	up	7.04015e-33	8.08942e-31	OH1/NH1
ENSXMAP00000009169-D10	2778	24.0028	323.641	-3.75587	down	8.2205e-33	9.42309e-31	OH1/NH1
ENSDARP00000080736-D6	1164	23.9088	239.596	-3.32493	down	8.24961e-33	9.43389e-31	OH1/NH1
novel.4194	8252	707.116	3213.09	-2.18393	down	9.55549e-33	1.09012e-30	OH1/NH1
CI01000120_00451804_00456525	702	291.142	38.9337	2.9016	up	1.08874e-32	1.23912e-30	OH1/NH1
ENSDARP00000059211	780	669.943	122.057	2.45682	up	1.30756e-32	1.48463e-30	OH1/NH1
CI01000030_10971452_10974167	447	870.512	158.61	2.45695	up	1.38674e-32	1.57082e-30	OH1/NH1
novel.11705	7437	612.15	1.32553	8.8436	up	1.53094e-32	1.73002e-30	OH1/NH1
CI01000030_00168263_00169137-D3	696	189.743	8.65788	4.45317	up	1.53451e-32	1.73002e-30	OH1/NH1
CI01000139_00191792_00193181	867	11561.5	3532.35	1.71065	up	1.66189e-32	1.86924e-30	OH1/NH1
novel.1273	3771	30.2104	281.438	-3.2212	down	1.71253e-32	1.92168e-30	OH1/NH1
novel.3642	2962	243.522	2.97662	6.34455	up	2.1274e-32	2.38164e-30	OH1/NH1
novel.80	2684	38.9613	348.07	-3.15886	down	2.28357e-32	2.55052e-30	OH1/NH1
novel.3666	509	4.93526	311.981	-5.98629	down	2.5492e-32	2.84058e-30	OH1/NH1
ENSXMAP00000006810	396	2051.05	542.295	1.91955	up	2.5968e-32	2.8869e-30	OH1/NH1
novel.10175	5085	323.417	33.3175	3.27921	up	2.69302e-32	2.98201e-30	OH1/NH1
ENSDARP00000073803	1146	11.3568	241.931	-4.40471	down	2.69479e-32	2.98201e-30	OH1/NH1
novel.5909	2642	7.45772	260.996	-5.11914	down	2.8582e-32	3.15555e-30	OH1/NH1
ENSDARP00000121733-D2	609	25.8533	246.804	-3.25457	down	3.36043e-32	3.70149e-30	OH1/NH1
CI01000155_00155177_00158025-D4	117	13.3547	278.165	-4.37568	down	3.68415e-32	4.04876e-30	OH1/NH1
novel.2334	1397	56.7932	388.898	-2.77365	down	3.81476e-32	4.18271e-30	OH1/NH1
ENSDARP00000043937-D2	1122	388.728	68.4708	2.50656	up	3.85656e-32	4.21889e-30	OH1/NH1
novel.598	5975	361.055	62.2615	2.53547	up	4.60347e-32	5.01403e-30	OH1/NH1
novel.6027	588	325.484	35.9104	3.17908	up	4.60435e-32	5.01403e-30	OH1/NH1
CI01000015_05170340_05172275	558	1301.21	318.96	2.02849	up	5.03022e-32	5.46538e-30	OH1/NH1
novel.9295	7702	408.864	1.67705	7.93878	up	6.21271e-32	6.73489e-30	OH1/NH1
ENSONIP00000006228	1332	987.131	244.459	2.01354	up	7.72184e-32	8.35197e-30	OH1/NH1
ENSDARP00000023956	3840	447.683	82.863	2.43319	up	7.93259e-32	8.56058e-30	OH1/NH1
ENSDARP00000131282	2163	286.126	25.5245	3.48295	up	8.75895e-32	9.43113e-30	OH1/NH1
novel.6799	844	187.267	6.67697	4.81204	up	9.36872e-32	1.00651e-29	OH1/NH1
novel.9272	2381	362.814	54.5029	2.73685	up	9.70486e-32	1.04029e-29	OH1/NH1
CI01000006_07456715_07457332-D18	516	1.9658	492.828	-7.97032	down	1.06598e-31	1.1401e-29	OH1/NH1
CI01000091_01265220_01283983-D2	3417	2.27559	309.662	-7.07841	down	1.12718e-31	1.20287e-29	OH1/NH1
novel.11254	3277	7.55247	202.887	-4.7498	down	1.38346e-31	1.47308e-29	OH1/NH1
ENSDARP00000136205	1788	196.782	823.713	-2.06606	down	1.82877e-31	1.94292e-29	OH1/NH1
CI01000059_02850004_02856819-D2	888	11.5049	226.433	-4.30201	down	1.96148e-31	2.0793e-29	OH1/NH1
CI01000016_03726678_03729904-D3	717	201.324	14.2718	3.81481	up	2.14521e-31	2.26905e-29	OH1/NH1
novel.7239	1539	16.0562	202.396	-3.65651	down	2.24052e-31	2.36464e-29	OH1/NH1
CI01000030_06211847_06212507-D2	3171	1274.54	345.695	1.88215	up	2.27129e-31	2.39184e-29	OH1/NH1
ENSDARP00000002746-D2	1422	670.525	160.874	2.05937	up	2.42253e-31	2.54552e-29	OH1/NH1
CI01000152_01231478_01232527-D19	234	15.3309	228.753	-3.89539	down	2.46305e-31	2.58243e-29	OH1/NH1
ENSDARP00000139568-D2	1023	4814.57	13877.3	-1.52722	down	2.4988e-31	2.61419e-29	OH1/NH1
ENSDARP00000052568-D2	945	46.7597	329.048	-2.8139	down	2.578e-31	2.69117e-29	OH1/NH1
ENSDARP00000055324-D2	873	808.72	212.502	1.92862	up	2.66352e-31	2.7744e-29	OH1/NH1
novel.3460	1572	745.391	3946.29	-2.40447	down	2.69244e-31	2.79844e-29	OH1/NH1
novel.6302	11734	145.699	614.06	-2.07519	down	2.94163e-31	3.05083e-29	OH1/NH1
CI01000054_01550659_01554963	1215	689.529	169.483	2.02437	up	3.52939e-31	3.6525e-29	OH1/NH1
Cg-F_67364	438	3952.66	1151.06	1.77997	up	3.96355e-31	4.09297e-29	OH1/NH1
CI01000080_01193534_01204426	1089	25.4804	274.159	-3.42547	down	4.24736e-31	4.37661e-29	OH1/NH1
novel.5487	7602	6.90131	178.128	-4.69369	down	4.91414e-31	5.05281e-29	OH1/NH1
Cg-F_24882	1929	5677.29	1679.59	1.75721	up	5.05321e-31	5.18468e-29	OH1/NH1
ENSDARP00000073057	1728	2495.82	787.672	1.66368	up	5.53795e-31	5.6601e-29	OH1/NH1
ENSDARP00000124896	12462	31.6753	290.195	-3.19379	down	5.5402e-31	5.6601e-29	OH1/NH1
ENSORLP00000012998-D2	1173	8.17241	177.921	-4.44227	down	6.11265e-31	6.23165e-29	OH1/NH1
ENSDARP00000109032-D3	1143	35.992	270.658	-2.90976	down	6.28543e-31	6.39419e-29	OH1/NH1
ENSORLP00000021823-D2	2550	462.214	2056.4	-2.15374	down	6.62144e-31	6.72175e-29	OH1/NH1
ENSDARP00000114882	1494	194.286	882.026	-2.18309	down	6.84748e-31	6.93651e-29	OH1/NH1
ENSXMAP00000016706-D3	846	192.789	5.97657	5.008	up	7.83617e-31	7.92131e-29	OH1/NH1
CI01000197_00312672_00317745	1560	88.0401	420.824	-2.2566	down	8.08304e-31	8.15366e-29	OH1/NH1
CI01000001_09132867_09145278-D4	1113	3720.42	1159.31	1.68222	up	9.36306e-31	9.42502e-29	OH1/NH1
ENSDARP00000138681	1368	7.52089	172.62	-4.51873	down	1.04853e-30	1.05326e-28	OH1/NH1
CUFF.13935.1	4164	2891.61	20322.8	-2.8132	down	1.08748e-30	1.0901e-28	OH1/NH1
novel.3264	4597	435.404	2108.29	-2.27581	down	1.10831e-30	1.10866e-28	OH1/NH1
ENSDARP00000120450	1086	2123.42	504.101	2.07458	up	1.13092e-30	1.12892e-28	OH1/NH1
novel.9142	4771	62.9123	379.291	-2.59184	down	1.24874e-30	1.24394e-28	OH1/NH1
CI01000050_02833976_02838912	972	237.506	946.792	-1.99493	down	1.53802e-30	1.52893e-28	OH1/NH1
ENSDARP00000100913-D2	4176	245.528	889.271	-1.85667	down	1.57837e-30	1.56579e-28	OH1/NH1
novel.85	1452	40.9904	288.024	-2.81386	down	1.98683e-30	1.96692e-28	OH1/NH1
ENSXMAP00000004116-D60	1422	118.698	536.011	-2.17521	down	2.00575e-30	1.98156e-28	OH1/NH1
CI01000034_04229970_04238150	2211	1593.96	422.531	1.91584	up	2.12087e-30	2.09098e-28	OH1/NH1
ENSDARP00000101598	2544	1284.44	369.544	1.797	up	2.47968e-30	2.43971e-28	OH1/NH1
novel.8433	4177	9.75485	204.15	-4.38058	down	2.56059e-30	2.51415e-28	OH1/NH1
novel.8086	9714	670.836	135.332	2.30869	up	3.04744e-30	2.98606e-28	OH1/NH1
ENSDARP00000012550	1854	63.404	435.668	-2.77985	down	3.12273e-30	3.05359e-28	OH1/NH1
novel.1990	3087	361.912	66.4475	2.44655	up	3.30593e-30	3.22614e-28	OH1/NH1
ENSDARP00000040792-D2	999	331.195	1062.98	-1.68243	down	3.54982e-30	3.4571e-28	OH1/NH1
ENSXMAP00000007396-D2	912	86.7122	480.372	-2.4709	down	3.82204e-30	3.71466e-28	OH1/NH1
CI01000010_02041840_02050939-D2	1323	284.324	32.447	3.13394	up	3.83867e-30	3.72328e-28	OH1/NH1
CI01000053_05526931_05550454-D47	2322	9.13479	181.431	-4.30807	down	5.12076e-30	4.95679e-28	OH1/NH1
CI01000016_00079894_00094596-D2	5925	170.507	1274.67	-2.90257	down	5.31782e-30	5.13716e-28	OH1/NH1
ENSDARP00000136371	1569	402.166	70.1002	2.52114	up	5.51045e-30	5.31114e-28	OH1/NH1
novel.3327	1296	182.471	4.65794	5.29035	up	5.52009e-30	5.31114e-28	OH1/NH1
novel.4965	4156	63.1267	418.203	-2.72699	down	5.60094e-30	5.37814e-28	OH1/NH1
novel.4361	946	2611.85	14710.4	-2.49363	down	5.61286e-30	5.3788e-28	OH1/NH1
novel.5449	2072	826.383	112.59	2.87641	up	5.79382e-30	5.54113e-28	OH1/NH1
novel.8718	1999	212.999	2.95065	6.15285	up	6.07837e-30	5.8017e-28	OH1/NH1
novel.6971	10814	110.148	711.694	-2.69105	down	6.79824e-30	6.4759e-28	OH1/NH1
ENSDARP00000105625-D2	2094	270.66	1242.25	-2.19827	down	6.85676e-30	6.51868e-28	OH1/NH1
novel.2741	2531	210.258	10.3237	4.34805	up	7.18312e-30	6.81543e-28	OH1/NH1
novel.6473	2260	75.1235	421.772	-2.48969	down	7.70732e-30	7.29834e-28	OH1/NH1
ENSDARP00000067953-D2	951	37560.2	13147.8	1.51437	up	8.16967e-30	7.7209e-28	OH1/NH1
novel.10536	865	25.2324	241.39	-3.25846	down	8.21598e-30	7.74938e-28	OH1/NH1
ENSDARP00000067234-D2	927	498.937	89.5076	2.47962	up	8.42344e-30	7.92945e-28	OH1/NH1
novel.2460	3663	408.935	66.0838	2.63019	up	9.13126e-30	8.57891e-28	OH1/NH1
ENSDARP00000140170-D2	3519	171.277	946.213	-2.4657	down	9.23393e-30	8.65839e-28	OH1/NH1
novel.11755	12176	4.93515	178.155	-5.1789	down	1.02545e-29	9.59661e-28	OH1/NH1
CI01000325_04530850_04548104	3954	560.893	126.69	2.14682	up	1.03228e-29	9.64166e-28	OH1/NH1
ENSONIP00000010421-D10	1392	426.558	89.0322	2.26079	up	1.21562e-29	1.1332e-27	OH1/NH1
CI01000195_00170752_00172146	597	84.9092	462.846	-2.44723	down	1.22676e-29	1.14136e-27	OH1/NH1
novel.8927	2871	232.822	20.6449	3.49477	up	1.47976e-29	1.37408e-27	OH1/NH1
ENSDARP00000083594-D2	1422	32.3166	287.908	-3.15341	down	1.72906e-29	1.60247e-27	OH1/NH1
ENSDARP00000135240-D2	1353	5.57638	169.878	-4.93076	down	1.86714e-29	1.7271e-27	OH1/NH1
novel.4160	3488	6.2389	193.828	-4.96045	down	1.95971e-29	1.80924e-27	OH1/NH1
ENSDARP00000064800-D3	849	309.414	51.8996	2.57487	up	1.96413e-29	1.80983e-27	OH1/NH1
ENSDARP00000113970	1380	22.3156	230.546	-3.37039	down	2.13987e-29	1.96799e-27	OH1/NH1
novel.5991	633	0	1951.34	-13.398	down	2.23638e-29	2.0528e-27	OH1/NH1
ENSDARP00000027662-D2	1320	2916.81	891.869	1.70939	up	2.41825e-29	2.2155e-27	OH1/NH1
ENSDARP00000109197-D143	564	7.84085	189.178	-4.58986	down	2.49326e-29	2.27986e-27	OH1/NH1
CI01000111_02944564_02946085	915	7.24268	169.391	-4.55333	down	2.66677e-29	2.43387e-27	OH1/NH1
CI01000304_06931421_06933921	741	966.042	282.588	1.77341	up	2.76804e-29	2.52149e-27	OH1/NH1
novel.7406	1520	2357.14	46.4318	5.66503	up	3.00164e-29	2.7291e-27	OH1/NH1
ENSDARP00000096449	3267	237.754	5.99826	5.30938	up	3.03653e-29	2.75559e-27	OH1/NH1
novel.11906	2777	305.756	29.4654	3.37835	up	3.35099e-29	3.03521e-27	OH1/NH1
ENSDARP00000108036-D2	1851	729.883	76.6176	3.25051	up	3.41083e-29	3.08358e-27	OH1/NH1
novel.6549	2208	3.63163	205.031	-5.8285	down	3.48981e-29	3.14904e-27	OH1/NH1
ENSONIP00000004287	603	388.015	1470.31	-1.92171	down	3.71222e-29	3.34344e-27	OH1/NH1
ENSONIP00000021735-D3	1770	196.154	3.95327	5.61916	up	4.20534e-29	3.78047e-27	OH1/NH1
novel.3456	2865	3401.77	527.708	2.68859	up	4.98042e-29	4.46885e-27	OH1/NH1
novel.3288	2586	50.7561	297.769	-2.55245	down	5.67798e-29	5.08524e-27	OH1/NH1
ENSDARP00000135787-D2	300	688.556	2292.99	-1.73553	down	6.35163e-29	5.67795e-27	OH1/NH1
novel.8678	2420	43.3914	387.466	-3.16052	down	7.27526e-29	6.49151e-27	OH1/NH1
CI01000020_05320359_05335741	2043	169.103	993.084	-2.55461	down	7.44371e-29	6.61753e-27	OH1/NH1
novel.6456	13035	764.971	184.905	2.049	up	7.44412e-29	6.61753e-27	OH1/NH1
CI01000055_04906688_04910244	861	45.6256	326.16	-2.83862	down	7.62505e-29	6.76582e-27	OH1/NH1
ENSONIP00000008211	2376	143.009	673.409	-2.23519	down	8.34711e-29	7.39282e-27	OH1/NH1
novel.8666	3601	569.312	102.674	2.47122	up	8.67485e-29	7.65618e-27	OH1/NH1
novel.6373	1715	33.706	250.107	-2.89072	down	8.67642e-29	7.65618e-27	OH1/NH1
CI01000299_05379545_05381902	597	2771.4	837.175	1.72721	up	9.05449e-29	7.97511e-27	OH1/NH1
ENSDARP00000111476-D2	747	3.61081	206.947	-5.84387	down	9.22697e-29	8.11211e-27	OH1/NH1
ENSONIP00000015757-D3	3102	1942.43	602.96	1.6875	up	9.32943e-29	8.18717e-27	OH1/NH1
ENSDARP00000069223-D2	1446	913.725	219.051	2.06032	up	9.62394e-29	8.43019e-27	OH1/NH1
CI01000344_01634301_01634892	621	97.0484	702.4	-2.85393	down	1.0821e-28	9.46144e-27	OH1/NH1
ENSDARP00000102224	2028	154.452	627.203	-2.0221	down	1.10831e-28	9.67297e-27	OH1/NH1
novel.10361	2358	287.525	2.02331	7.1663	up	1.12523e-28	9.80278e-27	OH1/NH1
novel.3577	2621	189.585	782.468	-2.04529	down	1.1475e-28	9.97869e-27	OH1/NH1
ENSDARP00000036401	1044	237.265	1090	-2.20003	down	1.23539e-28	1.07235e-26	OH1/NH1
ENSDARP00000003960	2391	1.96568	261.709	-7.05735	down	1.26743e-28	1.09817e-26	OH1/NH1
novel.9895	4953	249.278	2.32289	6.74054	up	1.27643e-28	1.10397e-26	OH1/NH1
ENSDARP00000118656	594	1294.41	376.31	1.78253	up	1.309e-28	1.1301e-26	OH1/NH1
CI01000073_00052714_00083425	2586	185.599	1014.35	-2.45002	down	1.31517e-28	1.13339e-26	OH1/NH1
ENSDARP00000112772-D3	858	934.342	282.499	1.72573	up	1.32054e-28	1.13598e-26	OH1/NH1
ENSDARP00000066232-D2	1521	111.363	965.829	-3.11672	down	1.46568e-28	1.25857e-26	OH1/NH1
CI01000304_12539537_12551905	3813	709.108	181.845	1.96366	up	1.48069e-28	1.26918e-26	OH1/NH1
novel.5390	1076	2706.69	790.753	1.77536	up	1.51289e-28	1.29447e-26	OH1/NH1
CI01000063_05085075_05095432	2817	1158.64	350.421	1.72524	up	1.53438e-28	1.31052e-26	OH1/NH1
CI01000319_00143560_00150809	1587	353.206	26.5771	3.73032	up	1.59141e-28	1.3568e-26	OH1/NH1
ENSONIP00000023819	1851	340.719	51.4308	2.72561	up	1.63004e-28	1.38727e-26	OH1/NH1
novel.2086	1210	10.1066	201.624	-4.31354	down	1.69925e-28	1.44361e-26	OH1/NH1
CI01000016_08034844_08037586-D2	636	828.769	194.793	2.08985	up	1.78648e-28	1.51503e-26	OH1/NH1
novel.956	3662	8965.74	26081.9	-1.54057	down	1.79795e-28	1.52206e-26	OH1/NH1
ENSDARP00000134736	1872	185.297	1074.87	-2.53691	down	2.00769e-28	1.69587e-26	OH1/NH1
novel.10199	3767	322.003	1.64846	7.59534	up	2.0109e-28	1.69587e-26	OH1/NH1
novel.1411	10826	252.72	17.2326	3.87007	up	2.01387e-28	1.69587e-26	OH1/NH1
CI01000016_05960829_05963788	1068	1030.04	252.219	2.03017	up	2.18619e-28	1.83775e-26	OH1/NH1
ENSONIP00000023114-D3	1773	54.7614	335.927	-2.61789	down	2.23134e-28	1.87241e-26	OH1/NH1
ENSDARP00000061631-D2	2538	265.646	1026.41	-1.95039	down	2.57475e-28	2.15681e-26	OH1/NH1
CI01000019_01740386_01743210-D2	816	3134.57	1062.72	1.56051	up	2.75509e-28	2.30384e-26	OH1/NH1
CI01000004_15859240_15861471	1326	1168.02	3419.55	-1.54967	down	2.83188e-28	2.36393e-26	OH1/NH1
ENSORLP00000017946	1218	1366.51	308.696	2.14681	up	3.06664e-28	2.55544e-26	OH1/NH1
CI01000070_02016971_02021321-D3	738	224.835	1566.67	-2.80088	down	3.11406e-28	2.59045e-26	OH1/NH1
CI01000106_01790757_01799186-D2	1662	26.2146	307.434	-3.55176	down	3.15852e-28	2.62288e-26	OH1/NH1
ENSDARP00000101709	2985	5.25582	193.888	-5.20865	down	3.37076e-28	2.79429e-26	OH1/NH1
novel.1652	2421	2157.54	774.898	1.47742	up	3.66838e-28	3.03576e-26	OH1/NH1
ENSDARP00000135194	507	5685.9	1416.76	2.00488	up	3.72636e-28	3.07842e-26	OH1/NH1
ENSDARP00000060362-D2	1134	13517.5	4560.13	1.56762	up	4.01126e-28	3.30808e-26	OH1/NH1
novel.10444	7731	3.22662	187.809	-5.84468	down	4.22178e-28	3.47572e-26	OH1/NH1
CI01000004_06651958_06654716-D2	1536	8.87788	194.155	-4.45412	down	4.33302e-28	3.56117e-26	OH1/NH1
ENSONIP00000021930-D3	906	658.637	2241.58	-1.76712	down	4.39207e-28	3.60353e-26	OH1/NH1
novel.11850	4100	18.6641	200.963	-3.42858	down	4.53662e-28	3.71576e-26	OH1/NH1
novel.5612	3734	2.95881	188.328	-5.99673	down	4.85223e-28	3.96748e-26	OH1/NH1
ENSXMAP00000003937-D4	453	571.554	2505.72	-2.13241	down	5.28035e-28	4.31019e-26	OH1/NH1
CI01000009_06195742_06204011	1518	736.428	182.003	2.01729	up	5.35193e-28	4.36118e-26	OH1/NH1
ENSDARP00000105955	1812	1549.06	533.232	1.53874	up	5.39669e-28	4.39019e-26	OH1/NH1
ENSDARP00000049239-D3	981	571.445	1974.94	-1.78911	down	5.50279e-28	4.46892e-26	OH1/NH1
CI01000051_01976321_01985259	1965	1837.94	465.959	1.97942	up	5.52608e-28	4.48024e-26	OH1/NH1
CI01000026_04593208_04599259-D2	963	11.1111	197.195	-4.14739	down	5.63174e-28	4.55819e-26	OH1/NH1
CI01000057_04218508_04219283	480	499.666	2770.64	-2.47096	down	7.02442e-28	5.6758e-26	OH1/NH1
novel.2067	7062	2198.95	22.4922	6.61293	up	7.89717e-28	6.37025e-26	OH1/NH1
CI01000115_01904493_01907306	1179	485.269	114.842	2.07884	up	8.26943e-28	6.65932e-26	OH1/NH1
novel.6976	1223	19.5827	254.036	-3.69442	down	1.04656e-27	8.41374e-26	OH1/NH1
CI01000251_00121390_00133839-D2	807	89.6737	486.221	-2.44007	down	1.24972e-27	1.00302e-25	OH1/NH1
novel.2180	9216	45.167	324.172	-2.84269	down	1.26036e-27	1.00987e-25	OH1/NH1
novel.1501	8582	171.707	4.39385	5.30502	up	1.28343e-27	1.02664e-25	OH1/NH1
CI01000112_00727125_00743789	2895	168.846	637.945	-1.9173	down	1.29383e-27	1.03323e-25	OH1/NH1
CI01000024_07402113_07409179-D2	1206	2127.61	661.123	1.68629	up	1.31586e-27	1.04908e-25	OH1/NH1
ENSDARP00000060265	3078	160.663	661.22	-2.04164	down	1.36112e-27	1.08336e-25	OH1/NH1
novel.10553	1124	272.27	33.3106	3.03081	up	1.37795e-27	1.09494e-25	OH1/NH1
CI01000340_10781781_10785861-D2	1203	172.849	11.327	3.93131	up	1.50247e-27	1.1919e-25	OH1/NH1
ENSXMAP00000016062-D3	2373	63.6907	369.011	-2.5358	down	1.62589e-27	1.28768e-25	OH1/NH1
ENSDARP00000112549-D2	1074	1316.98	359.046	1.87515	up	1.68382e-27	1.33136e-25	OH1/NH1
CI01000013_11468322_11475130	1104	146.59	571.471	-1.96333	down	1.6889e-27	1.33317e-25	OH1/NH1
CI01000356_00556385_00577851-D2	2616	458.544	1521.32	-1.73042	down	1.73952e-27	1.37087e-25	OH1/NH1
novel.8544	1498	1406.81	0	12.9012	up	1.75745e-27	1.38273e-25	OH1/NH1
novel.1547	3852	546.012	2066.76	-1.92055	down	2.12066e-27	1.66576e-25	OH1/NH1
novel.5873	2140	349.35	42.3716	3.04388	up	2.12939e-27	1.66988e-25	OH1/NH1
ENSDARP00000137487-D2	1107	810.136	5154.4	-2.6694	down	2.30459e-27	1.80432e-25	OH1/NH1
novel.5457	2091	0	1417.85	-12.9372	down	2.34203e-27	1.83064e-25	OH1/NH1
novel.5901	4626	2.63862	195.204	-6.21776	down	2.51029e-27	1.95896e-25	OH1/NH1
Cg-F_53174	957	1226.12	4293.49	-1.80802	down	2.67766e-27	2.08618e-25	OH1/NH1
ENSDARP00000137402-D25	738	214.284	14.4811	3.89591	up	3.24349e-27	2.52292e-25	OH1/NH1
ENSDARP00000003744	2037	3.30078	178.711	-5.76856	down	3.33054e-27	2.58643e-25	OH1/NH1
novel.9313	3773	40.3498	295.439	-2.87288	down	3.60316e-27	2.79362e-25	OH1/NH1
novel.1959	943	216.385	1115.19	-2.36509	down	3.62315e-27	2.80458e-25	OH1/NH1
novel.8783	8814	158.353	8.02059	4.30621	up	3.98289e-27	3.07807e-25	OH1/NH1
CI01000304_12555015_12556002-D2	537	450.195	97.3881	2.2092	up	4.14472e-27	3.19797e-25	OH1/NH1
ENSDARP00000107677	1113	1605.35	475.121	1.75654	up	5.06835e-27	3.90434e-25	OH1/NH1
CI01000001_08496771_08508424	3018	82.3863	414.324	-2.33146	down	5.48221e-27	4.21638e-25	OH1/NH1
novel.4690	1115	3360.63	992.03	1.7604	up	5.49518e-27	4.21958e-25	OH1/NH1
ENSDARP00000113053-D3	906	485.001	58.9998	3.03921	up	6.10028e-27	4.67672e-25	OH1/NH1
CI01000068_00880474_00886097-D2	1425	91.8446	426.507	-2.21447	down	6.16329e-27	4.71748e-25	OH1/NH1
ENSORLP00000011390-D2	933	2263.18	6088.83	-1.42788	down	7.28851e-27	5.56984e-25	OH1/NH1
CI01000010_02041840_02050939	1539	443.789	74.3614	2.57956	up	7.31948e-27	5.5846e-25	OH1/NH1
novel.4639	3046	172.911	675.667	-1.96566	down	9.6866e-27	7.37891e-25	OH1/NH1
ENSDARP00000010384-D2	1041	6864.67	1994.91	1.78288	up	1.06989e-26	8.13713e-25	OH1/NH1
ENSONIP00000011850	306	1105.9	224.22	2.30306	up	1.08395e-26	8.23095e-25	OH1/NH1
novel.362	240	159.279	6.97393	4.51017	up	1.1766e-26	8.92038e-25	OH1/NH1
CI01000082_01372750_01454491-D2	5814	3928.04	942.513	2.05917	up	1.69088e-26	1.27992e-24	OH1/NH1
novel.11816	1044	7.51012	157.342	-4.38538	down	1.83504e-26	1.38684e-24	OH1/NH1
novel.2653	928	30.3059	295.283	-3.28789	down	2.08539e-26	1.57357e-24	OH1/NH1
novel.6237	14625	1131.72	325.782	1.7968	up	2.23986e-26	1.68747e-24	OH1/NH1
ENSDARP00000123726-D7	3498	8313.12	2758.15	1.59166	up	2.36102e-26	1.77595e-24	OH1/NH1
ENSDARP00000139404-D2	1392	0.982842	524.061	-9.05889	down	2.36863e-26	1.77889e-24	OH1/NH1
novel.5274	4556	8.21487	149.78	-4.19193	down	2.52954e-26	1.89676e-24	OH1/NH1
ENSDARP00000104635	1143	117.013	750.413	-2.68077	down	2.64588e-26	1.9809e-24	OH1/NH1
ENSDARP00000113551-D2	1254	327.616	46.1167	2.83002	up	2.69154e-26	2.01194e-24	OH1/NH1
CI01000000_05403325_05406432	1161	841.342	207.735	2.01828	up	3.17279e-26	2.36798e-24	OH1/NH1
novel.3157	1942	260.739	40.5907	2.68227	up	3.33882e-26	2.48801e-24	OH1/NH1
novel.11502	2818	0	1115.61	-12.5914	down	3.55934e-26	2.64822e-24	OH1/NH1
ENSDARP00000018458-D2	1914	1739.01	489.184	1.83018	up	3.60149e-26	2.67543e-24	OH1/NH1
CI01000072_03387927_03389381-D2	744	570.74	134.321	2.08733	up	3.61213e-26	2.67918e-24	OH1/NH1
ENSDARP00000134749	1290	300.969	1078.43	-1.84143	down	3.62657e-26	2.68574e-24	OH1/NH1
ENSORLP00000012260-D4	432	942.122	235.373	2.00142	up	4.10805e-26	3.03761e-24	OH1/NH1
ENSDARP00000127667	189	995.779	278.099	1.84012	up	4.29249e-26	3.1691e-24	OH1/NH1
novel.4892	3806	7.21038	162.621	-4.49563	down	4.76421e-26	3.51195e-24	OH1/NH1
CI01000304_04935603_04968053-D2	1179	15.7466	178.115	-3.50054	down	4.90276e-26	3.60854e-24	OH1/NH1
ENSDARP00000083812-D4	1410	124.149	902.322	-2.86272	down	4.98572e-26	3.66397e-24	OH1/NH1
novel.6677	2986	0	1096.01	-12.5658	down	5.12863e-26	3.76322e-24	OH1/NH1
novel.2416	5855	147.137	5.31167	4.78765	up	5.4663e-26	4.00486e-24	OH1/NH1
ENSDARP00000040327	429	898.258	217.967	2.0436	up	5.5892e-26	4.08865e-24	OH1/NH1
novel.8699	825	456.865	108.764	2.07095	up	5.79145e-26	4.23014e-24	OH1/NH1
ENSDARP00000136391-D2	213	841.153	219.189	1.94054	up	6.0372e-26	4.40293e-24	OH1/NH1
ENSDARP00000099541	669	135.75	519.1	-1.93448	down	6.54383e-26	4.76516e-24	OH1/NH1
ENSDARP00000135671-D2	789	664.59	2727.27	-2.03668	down	6.6275e-26	4.81876e-24	OH1/NH1
CI01000006_10156167_10157125	357	229.779	32.6401	2.81513	up	7.26494e-26	5.27424e-24	OH1/NH1
CI01000251_00256428_00312747-D22	4716	628.871	142.292	2.1433	up	7.32395e-26	5.30903e-24	OH1/NH1
CI01000058_03169524_03172961	1080	397.472	69.4729	2.51509	up	7.71694e-26	5.58545e-24	OH1/NH1
ENSDARP00000099227-D2	774	41.791	344.293	-3.04481	down	7.8762e-26	5.69213e-24	OH1/NH1
ENSDARP00000130727-D2	1494	6.84795	149.497	-4.44344	down	8.26282e-26	5.96255e-24	OH1/NH1
CI01000009_08404846_08408838-D2	2466	501.145	0.997358	8.96968	up	9.49186e-26	6.83914e-24	OH1/NH1
CI01000060_00996928_01003945-D2	645	22.5302	222.918	-3.30426	down	9.7122e-26	6.98739e-24	OH1/NH1
ENSDARP00000022511-D2	1107	1393.78	427.165	1.70583	up	9.77684e-26	7.02335e-24	OH1/NH1
novel.2403	1913	22.9262	187.219	-3.02965	down	1.11365e-25	7.98808e-24	OH1/NH1
novel.9173	2615	0.972196	487.635	-8.95546	down	1.19191e-25	8.53671e-24	OH1/NH1
ENSXMAP00000012566-D9	525	4.30468	158.319	-5.21317	down	1.20319e-25	8.6046e-24	OH1/NH1
ENSORLP00000012031-D2	2298	164.338	902.787	-2.45784	down	1.24089e-25	8.86099e-24	OH1/NH1
ENSDARP00000092986	3273	2834.09	15969.6	-2.49443	down	1.33846e-25	9.54351e-24	OH1/NH1
ENSDARP00000090804	2949	1977.16	735.259	1.42694	up	1.3503e-25	9.6136e-24	OH1/NH1
ENSONIP00000011841-D53	384	109.261	522.42	-2.25798	down	1.38236e-25	9.82727e-24	OH1/NH1
CI01000057_04684204_04698051-D2	732	397.457	60.2891	2.72066	up	1.39558e-25	9.90653e-24	OH1/NH1
CI01000012_07104155_07105373	393	6518.65	17451	-1.42066	down	1.4773e-25	1.04711e-23	OH1/NH1
ENSDARP00000112985-D3	972	185.414	19.0257	3.28584	up	1.55699e-25	1.10197e-23	OH1/NH1
novel.6890	4653	322.551	29.8237	3.43192	up	1.70656e-25	1.20604e-23	OH1/NH1
CI01000303_00166289_00170633	894	1040.71	251.792	2.0475	up	1.74326e-25	1.23017e-23	OH1/NH1
novel.2149	3010	255.772	997.001	-1.96306	down	1.85149e-25	1.30462e-23	OH1/NH1
CI01000304_07352697_07354032-D2	333	203.14	1244.57	-2.61583	down	2.15104e-25	1.51347e-23	OH1/NH1
CUFF.57593.1	759	124.468	476.151	-1.93546	down	2.30625e-25	1.62029e-23	OH1/NH1
ENSDARP00000138007-D4	1959	303.433	1.316	7.83162	up	2.59245e-25	1.8187e-23	OH1/NH1
novel.10539	1397	160.155	5.92727	4.74339	up	3.01044e-25	2.10885e-23	OH1/NH1
novel.9507	2665	227.648	870.938	-1.93608	down	3.08919e-25	2.16085e-23	OH1/NH1
ENSONIP00000017127	3837	778.789	193.48	2.00907	up	3.29119e-25	2.29879e-23	OH1/NH1
ENSDARP00000076500-D2	1881	685.701	171.292	2.00187	up	3.52991e-25	2.46194e-23	OH1/NH1
ENSDARP00000106080-D2	1947	2614.68	958.681	1.44742	up	3.57811e-25	2.49194e-23	OH1/NH1
CI01000016_05781693_05789936-D3	1203	5.25582	138.776	-4.72575	down	3.64614e-25	2.53563e-23	OH1/NH1
Cg-F_28619	660	650.467	178.544	1.86502	up	3.67769e-25	2.55386e-23	OH1/NH1
ENSDARP00000034904-D2	1326	1966.68	652.683	1.59127	up	3.84634e-25	2.66711e-23	OH1/NH1
novel.6698	14299	240.906	27.4063	3.13777	up	4.17216e-25	2.88886e-23	OH1/NH1
novel.90	909	1.93398	216.033	-6.78323	down	4.46615e-25	3.08796e-23	OH1/NH1
ENSDARP00000100542-D2	384	374.328	81.1157	2.20715	up	4.65593e-25	3.21454e-23	OH1/NH1
CI01000039_03412217_03425459	2127	1036.37	311.245	1.735	up	4.96583e-25	3.42357e-23	OH1/NH1
ENSDARP00000100481	1323	494.336	124.171	1.99392	up	5.65525e-25	3.89327e-23	OH1/NH1
ENSDARP00000072463	3555	432.353	1477.6	-1.77323	down	5.98726e-25	4.11592e-23	OH1/NH1
CI01000030_07769918_07776928-D4	1014	4.9355	138.79	-4.8185	down	6.14363e-25	4.21736e-23	OH1/NH1
ENSDARP00000100330-D3	1197	132.664	779.958	-2.55629	down	6.49522e-25	4.45234e-23	OH1/NH1
ENSDARP00000130431-D2	2301	5.224	142.674	-4.76747	down	6.59744e-25	4.51367e-23	OH1/NH1
ENSDARP00000131237-D2	1830	183.336	1022.04	-2.47892	down	6.60354e-25	4.51367e-23	OH1/NH1
Cg-F_49769	1095	126.154	610.505	-2.27496	down	6.68265e-25	4.56124e-23	OH1/NH1
ENSDARP00000012295	1593	256.57	907.673	-1.82299	down	6.84633e-25	4.66631e-23	OH1/NH1
ENSDARP00000123562-D2	1353	541.955	131.432	2.04341	up	7.00938e-25	4.77066e-23	OH1/NH1
ENSDARP00000012850-D2	1674	3872.18	1257.7	1.62236	up	7.3054e-25	4.96508e-23	OH1/NH1
ENSDARP00000065554-D3	1173	542.017	2757.68	-2.3473	down	7.65918e-25	5.19816e-23	OH1/NH1
ENSDARP00000118803-D2	1407	713.22	200.744	1.82965	up	7.84981e-25	5.31999e-23	OH1/NH1
CI01000030_00981760_00995514-D3	2340	642.904	2087.08	-1.69864	down	8.2901e-25	5.61045e-23	OH1/NH1
CI01000004_16221780_16232426	1023	1986.81	719.13	1.46614	up	8.62903e-25	5.83159e-23	OH1/NH1
CI01000357_00884605_00887061-D2	846	30.2216	231.496	-2.93884	down	9.69773e-25	6.5446e-23	OH1/NH1
CI01000055_01906064_01914629	1341	669.919	3056.38	-2.18999	down	1.07905e-24	7.27185e-23	OH1/NH1
CI01000047_03873674_03934985-D3	5169	104.438	422.59	-2.01661	down	1.19565e-24	8.04629e-23	OH1/NH1
novel.10300	5023	42.6364	261.367	-2.61642	down	1.22083e-24	8.20423e-23	OH1/NH1
novel.10054	2986	648.696	2104.85	-1.69835	down	1.30621e-24	8.76567e-23	OH1/NH1
ENSDARP00000140760	1614	311.45	1060.99	-1.76824	down	1.40003e-24	9.38214e-23	OH1/NH1
ENSONIP00000024970	519	609.712	143.968	2.08247	up	1.43104e-24	9.5766e-23	OH1/NH1
CI01000034_00455762_00459788-D2	1578	1892.03	642.659	1.558	up	1.45372e-24	9.71477e-23	OH1/NH1
novel.10861	910	2180.88	537.64	2.02056	up	1.45696e-24	9.72287e-23	OH1/NH1
novel.1689	1973	14.0278	204.312	-3.86092	down	1.51906e-24	1.01232e-22	OH1/NH1
ENSORLP00000002728	1023	836.28	2466.67	-1.56044	down	1.53255e-24	1.01989e-22	OH1/NH1
CI01000299_06430810_06434834	1305	989.564	2883.53	-1.54301	down	1.5874e-24	1.05492e-22	OH1/NH1
ENSORLP00000022335	534	3161.68	1243.66	1.34608	up	1.69168e-24	1.12267e-22	OH1/NH1
CI01000251_00121390_00133839	807	13.1509	175.612	-3.74273	down	1.69694e-24	1.1246e-22	OH1/NH1
novel.9006	1375	3897.83	14702.3	-1.91533	down	1.72474e-24	1.14145e-22	OH1/NH1
ENSDARP00000026495-D4	654	370.75	86.0256	2.10797	up	1.89311e-24	1.25115e-22	OH1/NH1
novel.9508	2780	100.61	478.941	-2.25112	down	1.95669e-24	1.29139e-22	OH1/NH1
novel.4971	601	190.708	16.7728	3.51228	up	2.23177e-24	1.47091e-22	OH1/NH1
CI01000004_16037124_16044487-D2	1827	1634.06	525.483	1.63664	up	2.43863e-24	1.60504e-22	OH1/NH1
CI01000066_01245954_01257380	2235	1337.47	446.863	1.5812	up	2.56405e-24	1.68527e-22	OH1/NH1
novel.11019	6745	216.346	20.9954	3.36491	up	2.5769e-24	1.6914e-22	OH1/NH1
CI01000054_08013660_08018583	1449	2273.66	854.713	1.41145	up	2.65111e-24	1.73773e-22	OH1/NH1
ENSDARP00000140274-D2	10251	617.084	126.728	2.28261	up	2.75697e-24	1.80465e-22	OH1/NH1
ENSDARP00000086515-D2	570	1905.16	652.57	1.54573	up	2.91647e-24	1.90645e-22	OH1/NH1
ENSDARP00000016201-D2	1968	351.458	63.4462	2.47064	up	2.92642e-24	1.91035e-22	OH1/NH1
ENSDARP00000012295-D2	1593	210.298	879.949	-2.06547	down	3.0105e-24	1.96256e-22	OH1/NH1
ENSDARP00000112667	846	3.27961	142.958	-5.44748	down	3.22651e-24	2.10052e-22	OH1/NH1
ENSDARP00000008364	3054	979.013	341.806	1.5179	up	3.4407e-24	2.23692e-22	OH1/NH1
novel.7295	4028	148.355	529.248	-1.83489	down	3.58389e-24	2.32685e-22	OH1/NH1
ENSDARP00000136254	1332	448.7	117.688	1.93114	up	3.65526e-24	2.36998e-22	OH1/NH1
novel.10554	1037	382.621	1164.57	-1.6055	down	3.72292e-24	2.41059e-22	OH1/NH1
CI01000111_01809261_01812616	1479	241.16	28.2047	3.10086	up	3.84356e-24	2.48535e-22	OH1/NH1
ENSDARP00000130430-D10	1839	0	773.69	-12.0635	down	3.98061e-24	2.5705e-22	OH1/NH1
Cg-F_14837	5052	602.193	1623.24	-1.43053	down	4.06351e-24	2.6205e-22	OH1/NH1
ENSDARP00000136371-D2	1569	72.6012	424.802	-2.54841	down	4.20607e-24	2.70879e-22	OH1/NH1
ENSDARP00000080101	1461	231.725	1124.26	-2.27915	down	4.65997e-24	2.99708e-22	OH1/NH1
ENSONIP00000003970-D11	582	154.259	8.05443	4.26666	up	4.87065e-24	3.12838e-22	OH1/NH1
ENSDARP00000112123	585	3003.77	873.127	1.78252	up	5.67147e-24	3.63787e-22	OH1/NH1
CI01000005_04846823_04854988-D2	747	3933.45	16263.2	-2.04778	down	5.79928e-24	3.71488e-22	OH1/NH1
ENSXMAP00000010248	1401	611.432	3432.44	-2.48921	down	6.2546e-24	4.00119e-22	OH1/NH1
CI01000028_00137862_00152223	2487	148.394	6.27878	4.55465	up	6.34557e-24	4.05397e-22	OH1/NH1
ENSDARP00000099718	3345	1218.12	376.696	1.69286	up	6.47604e-24	4.13182e-22	OH1/NH1
CI01000299_06541306_06541820	351	140.133	4.94372	4.81302	up	6.52496e-24	4.1575e-22	OH1/NH1
CI01000197_00019798_00024212	1410	1672.96	537.995	1.63694	up	7.30357e-24	4.64615e-22	OH1/NH1
CI01000155_00185449_00186983-D2	810	88.4438	370.129	-2.06513	down	7.31128e-24	4.64615e-22	OH1/NH1
ENSDARP00000057604-D4	1080	2881.69	919.444	1.6482	up	7.44405e-24	4.72426e-22	OH1/NH1
ENSDARP00000135186-D42	2160	200.949	691.882	-1.784	down	7.46294e-24	4.72999e-22	OH1/NH1
CI01000184_00307759_00311017-D2	480	659.037	201.502	1.71001	up	7.80257e-24	4.93871e-22	OH1/NH1
ENSDARP00000135056	1047	1202.58	372.997	1.68898	up	7.8859e-24	4.98487e-22	OH1/NH1
ENSDARP00000135787	300	169.743	728.905	-2.10279	down	8.17184e-24	5.15881e-22	OH1/NH1
ENSONIP00000003728-D3	2625	216.912	901.845	-2.05585	down	8.22957e-24	5.18842e-22	OH1/NH1
novel.6792	3256	6.51699	141.792	-4.43761	down	8.29336e-24	5.22177e-22	OH1/NH1
CI01000197_00196212_00202733	840	55.7681	479.462	-3.10466	down	8.67248e-24	5.44629e-22	OH1/NH1
ENSDARP00000010322-D2	1140	393.603	2079.95	-2.40126	down	8.67269e-24	5.44629e-22	OH1/NH1
novel.5599	2760	3.92048	135.648	-5.10967	down	9.38794e-24	5.88774e-22	OH1/NH1
CI01000330_00107475_00108371	564	1030.39	4758.8	-2.20728	down	9.82768e-24	6.15547e-22	OH1/NH1
CI01087950_00000296_00000908-D9	429	4651.89	150.882	4.94606	up	1.06621e-23	6.66938e-22	OH1/NH1
ENSORLP00000008967-D5	3075	764.517	0	12.0215	up	1.24588e-23	7.78039e-22	OH1/NH1
ENSXMAP00000010624-D2	810	124.91	574.388	-2.20036	down	1.24707e-23	7.78039e-22	OH1/NH1
CI01000050_01701779_01712905	2211	196.221	748.648	-1.93178	down	1.29162e-23	8.04786e-22	OH1/NH1
ENSORLP00000003214	813	553.953	1669.62	-1.59199	down	1.36452e-23	8.49102e-22	OH1/NH1
CI01000000_02110517_02117247	780	1175.82	3050.52	-1.3754	down	1.41745e-23	8.80896e-22	OH1/NH1
ENSDARP00000096665-D3	753	671.929	3653.37	-2.44308	down	1.59022e-23	9.86987e-22	OH1/NH1
CUFF.31210.1	357	937.065	2.28575	8.66266	up	1.74827e-23	1.08368e-21	OH1/NH1
CI01000306_10284481_10290022-D2	1743	96.6206	524.116	-2.4387	down	1.75884e-23	1.08882e-21	OH1/NH1
novel.7645	1744	148.34	6.36785	4.54792	up	1.82013e-23	1.12531e-21	OH1/NH1
CI01000026_15453381_15456567-D2	486	375.03	1166.36	-1.63728	down	1.88482e-23	1.1638e-21	OH1/NH1
novel.2736	2397	25.5115	1071.08	-5.39146	down	1.96668e-23	1.21278e-21	OH1/NH1
novel.4980	7835	153.812	546.077	-1.82824	down	2.19003e-23	1.34861e-21	OH1/NH1
novel.695	2473	27216.1	63506.8	-1.22245	down	2.19257e-23	1.34861e-21	OH1/NH1
ENSDARP00000136254-D2	1317	367.075	82.8671	2.14854	up	2.21e-23	1.35759e-21	OH1/NH1
CI01000024_04912581_04919010	579	229.822	33.6818	2.7713	up	2.21573e-23	1.35937e-21	OH1/NH1
CI01000120_01247740_01262888-D2	2616	1839.57	8287.77	-2.17169	down	2.32357e-23	1.42371e-21	OH1/NH1
novel.9388	2205	0.662405	828.043	-10.3035	down	2.42706e-23	1.48522e-21	OH1/NH1
novel.8672	5263	144.161	4.69508	4.94742	up	2.46231e-23	1.50487e-21	OH1/NH1
ENSDARP00000061469-D2	2289	70.5803	357.171	-2.3405	down	2.60187e-23	1.58813e-21	OH1/NH1
novel.6693	1897	150.61	10.0146	3.91213	up	2.72694e-23	1.66236e-21	OH1/NH1
novel.7151	1513	389.282	91.8407	2.08456	up	2.89321e-23	1.76148e-21	OH1/NH1
CI01000023_00050401_00058006	1212	884.494	264.437	1.74243	up	3.40277e-23	2.06908e-21	OH1/NH1
novel.2657	5993	39.7408	256.918	-2.69413	down	3.61269e-23	2.19394e-21	OH1/NH1
ENSDARP00000104975	4137	177.6	15.2363	3.53887	up	3.63927e-23	2.20729e-21	OH1/NH1
ENSDARP00000040576	1908	464.03	113.798	2.02725	up	3.93366e-23	2.38282e-21	OH1/NH1
CUFF.5156.1	450	9337.58	3074.64	1.60267	up	3.96798e-23	2.40058e-21	OH1/NH1
CI01000302_00156771_00157341-D4	378	32.8607	234.743	-2.8383	down	4.21926e-23	2.54938e-21	OH1/NH1
CI01000110_03210092_03217117-D2	918	106.747	435.229	-2.02754	down	4.31717e-23	2.60525e-21	OH1/NH1
ENSDARP00000133169-D141	897	297.878	876.073	-1.55652	down	4.45349e-23	2.68414e-21	OH1/NH1
novel.11140	2035	48.2566	333.99	-2.78889	down	4.79145e-23	2.8842e-21	OH1/NH1
ENSDARP00000126723-D2	5910	4420	1642.57	1.42812	up	5.15892e-23	3.1015e-21	OH1/NH1
novel.9254	6160	560.667	92.2592	2.6041	up	5.20724e-23	3.12663e-21	OH1/NH1
novel.3240	2969	250.563	1.33244	7.55446	up	5.29365e-23	3.17453e-21	OH1/NH1
novel.11639	4759	182.512	17.6048	3.37155	up	5.34232e-23	3.19972e-21	OH1/NH1
Cg-F_79947	2301	666.844	3231.36	-2.27668	down	5.63656e-23	3.37173e-21	OH1/NH1
novel.4057	4176	63.0333	331.252	-2.3924	down	5.83471e-23	3.48591e-21	OH1/NH1
ENSDARP00000002618	1803	688.887	189.898	1.85913	up	6.29851e-23	3.75832e-21	OH1/NH1
ENSDARP00000137162-D2	2253	1002.27	315.209	1.66882	up	6.82374e-23	4.06666e-21	OH1/NH1
ENSDARP00000100262-D2	1029	12.4662	161.303	-3.69467	down	7.42145e-23	4.41738e-21	OH1/NH1
novel.6937	10630	198.763	837.801	-2.07552	down	7.7141e-23	4.58587e-21	OH1/NH1
CI01000004_17313828_17315129	300	693.684	2185.56	-1.65589	down	8.14141e-23	4.8339e-21	OH1/NH1
ENSDARP00000013441	2373	6384.79	2422.43	1.39813	up	8.21706e-23	4.87278e-21	OH1/NH1
ENSDARP00000112113	570	662.96	2100.68	-1.66406	down	8.34286e-23	4.94127e-21	OH1/NH1
CI01000120_00561737_00562665-D5	483	412.76	46.4251	3.15354	up	8.8009e-23	5.20611e-21	OH1/NH1
CI01000071_00720193_00720785-D7	477	566.579	2.02593	8.14041	up	9.25078e-23	5.46549e-21	OH1/NH1
CI01000340_18706881_18719031	903	722.05	223.159	1.69437	up	1.01445e-22	5.98612e-21	OH1/NH1
ENSONIP00000003227	534	3255.09	1315.38	1.30725	up	1.02932e-22	6.06641e-21	OH1/NH1
novel.4047	13592	1408.38	5341.77	-1.92332	down	1.04397e-22	6.14519e-21	OH1/NH1
CI01000304_14304022_14317252-D2	3114	970.687	299.314	1.69688	up	1.06159e-22	6.24125e-21	OH1/NH1
CI01000146_00127104_00132883	987	4761.25	1509.96	1.65686	up	1.07298e-22	6.29763e-21	OH1/NH1
CI01000340_05387790_05394295	2328	459.174	98.3301	2.22484	up	1.07381e-22	6.29763e-21	OH1/NH1
CI01000016_08039526_08039834	303	45.7569	307.062	-2.74594	down	1.07955e-22	6.32358e-21	OH1/NH1
novel.8304	4923	1616.39	615.968	1.39167	up	1.09731e-22	6.41974e-21	OH1/NH1
ENSDARP00000128597-D2	1527	341.64	78.4887	2.12292	up	1.10373e-22	6.44941e-21	OH1/NH1
novel.6640	16355	511.925	132.211	1.95198	up	1.19606e-22	6.98043e-21	OH1/NH1
ENSORLP00000000296-D7	1044	171.429	587.034	-1.77627	down	1.27228e-22	7.41623e-21	OH1/NH1
ENSDARP00000089011-D19	1677	77.2821	316.477	-2.03381	down	1.31682e-22	7.66654e-21	OH1/NH1
ENSONIP00000022890-D408	351	10.4486	145.192	-3.79424	down	1.37975e-22	8.02316e-21	OH1/NH1
CI01000320_00346954_00349228-D2	330	249.108	744.38	-1.579	down	1.409e-22	8.18332e-21	OH1/NH1
novel.8038	6178	3012.6	39.2295	6.26166	up	1.49697e-22	8.68371e-21	OH1/NH1
novel.4466	732	86.8826	388.716	-2.16181	down	1.5211e-22	8.813e-21	OH1/NH1
CI01000302_00165901_00166714-D2	351	74.6014	362.776	-2.28096	down	1.55573e-22	8.99397e-21	OH1/NH1
CI01000034_05236100_05264059-D2	3285	874.912	279.542	1.64669	up	1.55609e-22	8.99397e-21	OH1/NH1
ENSDARP00000096651-D2	1686	468.977	119.547	1.97262	up	1.58674e-22	9.16007e-21	OH1/NH1
CI01000001_03497808_03500098-D2	180	2301.63	604.988	1.92793	up	1.62677e-22	9.37986e-21	OH1/NH1
ENSDARP00000131172	4089	1494.57	581.303	1.36229	up	1.70441e-22	9.81573e-21	OH1/NH1
ENSDARP00000128554	3111	56.7882	334.793	-2.56079	down	1.7724e-22	1.0195e-20	OH1/NH1
CI01000082_00666387_00667509	213	591.965	0	11.6525	up	1.84755e-22	1.06146e-20	OH1/NH1
ENSDARP00000084386	2694	35.0943	230.162	-2.71419	down	2.00202e-22	1.14882e-20	OH1/NH1
novel.10239	8107	401.281	79.1074	2.34185	up	2.05075e-22	1.17538e-20	OH1/NH1
novel.11777	4713	0	560.524	-11.5984	down	2.25985e-22	1.29368e-20	OH1/NH1
CI01000320_00241819_00251321-D2	1173	356.758	1436.79	-2.01013	down	2.34943e-22	1.34335e-20	OH1/NH1
ENSDARP00000007628-D2	1401	2155.87	885.201	1.28417	up	2.56399e-22	1.46429e-20	OH1/NH1
ENSDARP00000004932-D2	582	322.1	32.9638	3.29304	up	2.6385e-22	1.50505e-20	OH1/NH1
ENSDARP00000058955-D10	738	1384.06	502.518	1.46162	up	2.72676e-22	1.55354e-20	OH1/NH1
Cg-F_9349	429	331.715	1022.38	-1.62423	down	2.80342e-22	1.59532e-20	OH1/NH1
CI01000060_00457320_00462405-D8	1134	1092.63	174.883	2.64424	up	2.8625e-22	1.62701e-20	OH1/NH1
CI01000152_02056933_02058738	1800	9.44482	145.953	-3.94444	down	2.88382e-22	1.63718e-20	OH1/NH1
novel.179	4826	293.138	924.694	-1.65731	down	2.92148e-22	1.6566e-20	OH1/NH1
ENSDARP00000048205-D5	288	1069.34	328.246	1.70438	up	3.06475e-22	1.73579e-20	OH1/NH1
novel.10777	1526	690.461	8.12016	6.41718	up	3.13813e-22	1.77525e-20	OH1/NH1
ENSORLP00000018328	648	123.733	7.67433	4.0126	up	3.37926e-22	1.9094e-20	OH1/NH1
CI01000013_11623313_11627487	948	887.591	292.68	1.60075	up	3.68997e-22	2.08251e-20	OH1/NH1
CI01000039_02229366_02232326-D2	951	362.458	1253.85	-1.79003	down	3.73049e-22	2.1029e-20	OH1/NH1
ENSDARP00000075586-D2	1179	478.142	137.436	1.79915	up	3.76143e-22	2.11785e-20	OH1/NH1
novel.1100	2501	248.328	47.4701	2.38904	up	3.85351e-22	2.16715e-20	OH1/NH1
ENSDARP00000064797-D2	1122	1946.29	633.737	1.61909	up	3.95167e-22	2.21975e-20	OH1/NH1
novel.5016	767	489.934	60.0664	3.0267	up	4.12315e-22	2.31336e-20	OH1/NH1
ENSDARP00000061658-D3	1923	921.853	2557.66	-1.47237	down	4.72517e-22	2.64803e-20	OH1/NH1
ENSDARP00000126130-D1	408	4799.78	1481.87	1.69567	up	4.75155e-22	2.6597e-20	OH1/NH1
CI01000315_00936612_00946276-D2	1740	370.662	1289.09	-1.79823	down	4.8055e-22	2.68676e-20	OH1/NH1
novel.7764	7403	178.118	601.689	-1.75677	down	4.85212e-22	2.70966e-20	OH1/NH1
ENSDARP00000096200-D3	348	698.479	202.055	1.78984	up	4.86563e-22	2.71405e-20	OH1/NH1
novel.11316	7213	37.1234	237.49	-2.67884	down	4.89423e-22	2.72682e-20	OH1/NH1
CI01000009_05968963_05974380	1698	975.784	349.938	1.47954	up	5.15698e-22	2.86988e-20	OH1/NH1
novel.9012	7579	0.982723	309.394	-8.29866	down	5.2466e-22	2.91637e-20	OH1/NH1
ENSDARP00000048976	2613	1853.18	694.953	1.41497	up	5.37014e-22	2.98158e-20	OH1/NH1
novel.1535	2651	990.82	301.529	1.7166	up	5.45341e-22	3.02431e-20	OH1/NH1
CI01000072_03144427_03154133	1119	294.118	48.7411	2.59437	up	5.73936e-22	3.17921e-20	OH1/NH1
ENSDARP00000140028	1116	7.82039	125.009	-3.99345	down	5.80611e-22	3.21247e-20	OH1/NH1
CI01000346_01545122_01556241-D2	1371	313.259	47.3838	2.72259	up	5.85859e-22	3.23776e-20	OH1/NH1
ENSDARP00000069948	513	143.874	6.67269	4.43219	up	5.94727e-22	3.28299e-20	OH1/NH1
CI01000310_05078381_05081625	864	70.7546	420.868	-2.57268	down	6.11905e-22	3.37393e-20	OH1/NH1
CI01000049_02081249_02101569	1734	281.706	862.887	-1.61521	down	6.28841e-22	3.46057e-20	OH1/NH1
novel.1495	5010	312.841	1.00689	8.2894	up	6.29064e-22	3.46057e-20	OH1/NH1
novel.1432	1162	422.159	1326.05	-1.65143	down	6.36193e-22	3.49578e-20	OH1/NH1
ENSDARP00000138123-D2	480	26.5057	186.585	-2.81482	down	6.6475e-22	3.64851e-20	OH1/NH1
ENSDARP00000133453	2274	1391.69	520.925	1.41761	up	6.70304e-22	3.67258e-20	OH1/NH1
ENSDARP00000008091-D2	3153	918.387	334.619	1.45666	up	6.70668e-22	3.67258e-20	OH1/NH1
ENSDARP00000131479	1083	748.037	255.651	1.54909	up	6.76216e-22	3.69873e-20	OH1/NH1
ENSDARP00000048492-D2	1557	1122.51	369.762	1.60231	up	6.791e-22	3.71027e-20	OH1/NH1
novel.86	1443	984.768	25.5478	5.2675	up	7.16925e-22	3.91247e-20	OH1/NH1
ENSDARP00000011601	1395	934.354	2989.46	-1.678	down	7.33801e-22	4.00001e-20	OH1/NH1
novel.6690	3065	801.752	232.341	1.78623	up	7.37863e-22	4.01758e-20	OH1/NH1
CI01000051_03107566_03109607-D2	633	337.571	73.9226	2.19111	up	7.81076e-22	4.24804e-20	OH1/NH1
novel.4955	1650	223.925	669.673	-1.58074	down	8.23356e-22	4.47291e-20	OH1/NH1
novel.9116	6213	141.813	4.33502	5.03217	up	8.29889e-22	4.5033e-20	OH1/NH1
novel.7954	11523	0	517.86	-11.4844	down	8.56003e-22	4.63975e-20	OH1/NH1
novel.2699	16488	512.067	0	11.4432	up	8.61932e-22	4.66661e-20	OH1/NH1
CI01000155_00331585_00341102-D4	2103	302.677	1518.14	-2.32681	down	8.75524e-22	4.73485e-20	OH1/NH1
ENSDARP00000058363-D6	612	1159.37	388.306	1.57851	up	8.87722e-22	4.7954e-20	OH1/NH1
ENSONIP00000020101-D2	894	115.304	418.821	-1.86082	down	9.02312e-22	4.86873e-20	OH1/NH1
ENSDARP00000003782	2370	10.1064	143.156	-3.82029	down	9.36482e-22	5.04741e-20	OH1/NH1
novel.6033	5727	72.198	544.013	-2.91438	down	1.00403e-21	5.40542e-20	OH1/NH1
CI01000333_00668042_00686951-D5	825	4.90404	129.681	-4.72247	down	1.0695e-21	5.75139e-20	OH1/NH1
novel.6575	2339	1367.17	471.575	1.53571	up	1.07979e-21	5.80023e-20	OH1/NH1
novel.9843	4623	0.641112	638.469	-9.92906	down	1.11169e-21	5.96492e-20	OH1/NH1
CI01000010_02527705_02527980-D2	228	236.428	1006.65	-2.09049	down	1.13419e-21	6.07883e-20	OH1/NH1
novel.11143	4346	461.756	1310.84	-1.50545	down	1.1599e-21	6.20965e-20	OH1/NH1
CI01000115_00617057_00631791	2643	127.892	636.029	-2.3147	down	1.16992e-21	6.2563e-20	OH1/NH1
novel.8312	7359	186.836	583.716	-1.64367	down	1.18303e-21	6.31941e-20	OH1/NH1
CI01000020_03405045_03408250-D2	951	1617.38	547.438	1.56275	up	1.27416e-21	6.79861e-20	OH1/NH1
ENSDARP00000118501-D2	1245	244.172	916.672	-1.90898	down	1.37547e-21	7.33097e-20	OH1/NH1
CI01000006_10144817_10151330	1308	95.6662	363.714	-1.92661	down	1.38175e-21	7.3563e-20	OH1/NH1
CI01000006_03335446_03344286	2202	1033.08	371.202	1.4769	up	1.48584e-21	7.90165e-20	OH1/NH1
CI01000062_01333007_01339713-D2	270	2303.34	561.437	2.03669	up	1.52356e-21	8.09329e-20	OH1/NH1
ENSDARP00000118370-D2	822	737.709	177.688	2.05353	up	1.53119e-21	8.12483e-20	OH1/NH1
CI01000174_00266387_00268973	774	2.59615	137.126	-5.71113	down	1.6003e-21	8.4821e-20	OH1/NH1
novel.2357	5987	48.8952	269.125	-2.46186	down	1.62265e-21	8.59108e-20	OH1/NH1
CI01000325_00974944_00977537	660	730.863	230.885	1.66282	up	1.62882e-21	8.61421e-20	OH1/NH1
CI01000152_01680041_01701355-D12	1605	265.386	1119.89	-2.07751	down	1.70201e-21	8.98329e-20	OH1/NH1
CI01000059_02246538_02247644	504	1404.75	403.543	1.79969	up	1.70235e-21	8.98329e-20	OH1/NH1
ENSONIP00000013909-D2	6636	25.6161	219.409	-3.09981	down	1.7475e-21	9.21137e-20	OH1/NH1
ENSDARP00000137903-D2	2535	1443.98	3837.99	-1.4103	down	1.75572e-21	9.24452e-20	OH1/NH1
ENSDARP00000136229	2847	1584.72	621.03	1.35153	up	1.77862e-21	9.35485e-20	OH1/NH1
CI01000055_05450546_05453791-D2	1245	470.247	1355.32	-1.52705	down	1.79087e-21	9.40895e-20	OH1/NH1
ENSDARP00000017761-D3	1086	435.247	1373.43	-1.6581	down	1.81109e-21	9.50475e-20	OH1/NH1
ENSDARP00000113139-D7	654	80.3929	492.275	-2.61464	down	1.88775e-21	9.89623e-20	OH1/NH1
novel.1675	1976	505.875	0	11.4257	up	1.94162e-21	1.01675e-19	OH1/NH1
novel.889	2223	241.737	34.5753	2.80407	up	2.07853e-21	1.08726e-19	OH1/NH1
ENSDARP00000136910	1107	184.184	953.373	-2.37231	down	2.12728e-21	1.11154e-19	OH1/NH1
Cg-F_21656	1203	1313.82	427.865	1.61896	up	2.14455e-21	1.11935e-19	OH1/NH1
CI01000004_12390372_12391923	1245	1990.4	5295.64	-1.41181	down	2.36336e-21	1.23221e-19	OH1/NH1
novel.3812	3036	1930.06	767.734	1.32991	up	2.49086e-21	1.29728e-19	OH1/NH1
ENSDARP00000130727	1188	295.942	69.4067	2.09301	up	2.57562e-21	1.33882e-19	OH1/NH1
CI01000010_06253230_06263855	2271	186.589	644.757	-1.78941	down	2.57622e-21	1.33882e-19	OH1/NH1
novel.1958	1394	47.4184	324.431	-2.77675	down	2.60532e-21	1.35248e-19	OH1/NH1
CI01000095_05637467_05689858-D6	3048	198.776	22.1859	3.1596	up	2.62822e-21	1.36289e-19	OH1/NH1
ENSDARP00000088777	4176	416.741	2109.22	-2.33957	down	2.69161e-21	1.39425e-19	OH1/NH1
CI01000131_00092713_00093939	1161	215.755	657.698	-1.6083	down	2.69814e-21	1.39613e-19	OH1/NH1
ENSONIP00000017107-D8	1800	201.714	12.256	4.03639	up	2.72524e-21	1.40863e-19	OH1/NH1
CI01000039_05651770_05666399-D2	1812	179.686	616.168	-1.77835	down	2.9074e-21	1.50116e-19	OH1/NH1
CUFF.11671.1	246	306.796	918.61	-1.58192	down	2.95052e-21	1.52179e-19	OH1/NH1
novel.4342	2101	0	456.469	-11.3022	down	2.95969e-21	1.52488e-19	OH1/NH1
ENSDARP00000141443-D2	228	76.917	335.089	-2.12262	down	3.05629e-21	1.57295e-19	OH1/NH1
CI01000035_00372916_00376639-D2	534	299.815	1289.25	-2.10387	down	3.13438e-21	1.61141e-19	OH1/NH1
CI01000030_08597072_08624990-D41	2742	167.439	540.206	-1.68933	down	3.27116e-21	1.67993e-19	OH1/NH1
novel.3270	562	13.4282	136.038	-3.34048	down	3.33815e-21	1.7125e-19	OH1/NH1
novel.8210	1891	290.716	0.990455	8.18473	up	3.40866e-21	1.7468e-19	OH1/NH1
ENSDARP00000042188-D2	1230	108.159	417.147	-1.9464	down	3.55077e-21	1.81589e-19	OH1/NH1
ENSDARP00000025096	1263	2792.7	941.357	1.56893	up	3.55106e-21	1.81589e-19	OH1/NH1
CI01000319_01580965_01587557-D3	1620	2.29701	152.211	-6.05173	down	3.55606e-21	1.81651e-19	OH1/NH1
CI01000351_01073215_01080422-D2	921	147.947	10.7374	3.79038	up	3.69951e-21	1.88777e-19	OH1/NH1
ENSDARP00000017736-D2	1332	56.3008	304.251	-2.43424	down	3.82649e-21	1.95049e-19	OH1/NH1
ENSDARP00000140383-D2	888	797.682	240.745	1.72889	up	3.93063e-21	2.00145e-19	OH1/NH1
novel.2027	13725	0.972315	278.558	-8.14782	down	3.98593e-21	2.02745e-19	OH1/NH1
ENSDARP00000106592	1365	1729.29	617.067	1.48667	up	4.04006e-21	2.0528e-19	OH1/NH1
CI01000051_04155754_04157992	1065	2013.69	5838.22	-1.5356	down	4.08122e-21	2.07152e-19	OH1/NH1
ENSDARP00000050864-D2	801	1421.76	582.02	1.28862	up	4.34367e-21	2.2024e-19	OH1/NH1
novel.4033	17712	175.394	26.3528	2.73523	up	4.41915e-21	2.2383e-19	OH1/NH1
novel.252	4940	0.320556	839.26	-11.2191	down	4.64405e-21	2.34973e-19	OH1/NH1
ENSDARP00000133241-D2	1635	5.26647	128.547	-4.61372	down	4.86678e-21	2.45749e-19	OH1/NH1
ENSDARP00000070991	480	475.824	147.752	1.68756	up	4.86729e-21	2.45749e-19	OH1/NH1
CI01000060_00218697_00219344-D2	789	129.326	505.597	-1.96695	down	4.88074e-21	2.46169e-19	OH1/NH1
ENSDARP00000134736-D2	1806	72.3775	306.438	-2.08163	down	4.922e-21	2.47989e-19	OH1/NH1
CI01000009_00222702_00228950	1509	697.425	208.053	1.74445	up	5.21898e-21	2.62676e-19	OH1/NH1
ENSDARP00000106592-D2	1371	2304.41	865.577	1.41264	up	5.32742e-21	2.67853e-19	OH1/NH1
ENSDARP00000072295	1149	568.279	180.371	1.65577	up	5.40673e-21	2.71555e-19	OH1/NH1
novel.10415	2336	0.641112	559.832	-9.73963	down	5.56862e-21	2.79393e-19	OH1/NH1
CI01000055_01906064_01914629-D2	1272	491.479	1989.96	-2.01783	down	5.64457e-21	2.82907e-19	OH1/NH1
ENSDARP00000108556-D4	885	289.024	62.182	2.21555	up	6.07097e-21	3.03961e-19	OH1/NH1
ENSONIP00000002184-D2	981	871.551	3487.33	-2.00063	down	6.29792e-21	3.14726e-19	OH1/NH1
CI01000029_01109371_01118517-D2	6978	617.305	2105.93	-1.77064	down	6.29912e-21	3.14726e-19	OH1/NH1
ENSDARP00000120912	2184	719.143	193.387	1.895	up	6.36452e-21	3.17663e-19	OH1/NH1
CI01000054_08953766_08966617	2073	296.765	889.853	-1.5839	down	6.46494e-21	3.22339e-19	OH1/NH1
novel.8227	1110	1882.97	578.233	1.70356	up	6.66399e-21	3.31918e-19	OH1/NH1
ENSDARP00000128964	870	0.993608	268.451	-8.09332	down	6.67938e-21	3.32339e-19	OH1/NH1
novel.10266	7293	761.248	1810.68	-1.25015	down	6.77866e-21	3.36929e-19	OH1/NH1
CI01000257_00067381_00080948	930	0	427.787	-11.2086	down	7.033e-21	3.49209e-19	OH1/NH1
novel.4028	2212	7.80986	121.166	-3.94942	down	7.20064e-21	3.57162e-19	OH1/NH1
ENSDARP00000100900	1185	123.728	7.04492	4.14091	up	7.21689e-21	3.57598e-19	OH1/NH1
novel.6238	5074	0	424.362	-11.1971	down	7.33463e-21	3.63056e-19	OH1/NH1
novel.2251	1810	13.4069	153.755	-3.51875	down	7.48562e-21	3.70148e-19	OH1/NH1
CI01000012_12467799_12485431-D2	4275	3876.44	11659.6	-1.58874	down	7.59501e-21	3.7517e-19	OH1/NH1
ENSDARP00000059479	1008	252.757	1099.12	-2.11993	down	7.70028e-21	3.79978e-19	OH1/NH1
novel.2838	1610	741.472	0	11.9772	up	7.82326e-21	3.8565e-19	OH1/NH1
ENSDARP00000112113-D2	945	718.602	1978.94	-1.46167	down	8.17761e-21	4.02703e-19	OH1/NH1
ENSDARP00000067953-D3	951	10575.7	32778.1	-1.632	down	8.77234e-21	4.31547e-19	OH1/NH1
novel.256	3743	59.0683	298.546	-2.33581	down	8.78943e-21	4.31944e-19	OH1/NH1
ENSDARP00000121537-D2	1977	459.001	1729.06	-1.91302	down	8.94037e-21	4.38912e-19	OH1/NH1
CUFF.41423.1	543	2.9697	122.355	-5.37294	down	9.01567e-21	4.42156e-19	OH1/NH1
novel.8848	2562	390.462	88.3645	2.1453	up	9.43128e-21	4.62065e-19	OH1/NH1
ENSONIP00000007883-D3	102	42.5733	229.209	-2.42834	down	9.53955e-21	4.66892e-19	OH1/NH1
CUFF.1840.1	2238	570.717	162.102	1.81639	up	9.55855e-21	4.67345e-19	OH1/NH1
novel.4798	1304	2071.9	619.615	1.74122	up	9.59876e-21	4.68832e-19	OH1/NH1
ENSDARP00000141267-D57	1671	0	412.564	-11.1563	down	9.65943e-21	4.71315e-19	OH1/NH1
ENSXMAP00000015439-D4	1737	6.54869	146.358	-4.48182	down	1.00498e-20	4.89863e-19	OH1/NH1
ENSORLP00000004384	1557	8078.08	2819.84	1.51835	up	1.06231e-20	5.17281e-19	OH1/NH1
ENSORLP00000009527-D2	3597	240.838	738.095	-1.61549	down	1.08836e-20	5.2943e-19	OH1/NH1
ENSDARP00000114191-D2	5253	1343.41	513.164	1.3882	up	1.10219e-20	5.35614e-19	OH1/NH1
ENSDARP00000063876-D2	675	1267.17	458.28	1.46707	up	1.11803e-20	5.4276e-19	OH1/NH1
CI01000016_08034844_08037586	636	330.997	62.3512	2.40876	up	1.12728e-20	5.46697e-19	OH1/NH1
novel.9179	5810	0.662286	541.375	-9.69024	down	1.1379e-20	5.51048e-19	OH1/NH1
ENSONIP00000015437-D2	1377	3433.27	1299.69	1.40129	up	1.13855e-20	5.51048e-19	OH1/NH1
ENSDARP00000084034-D2	1218	1834.17	763.431	1.26469	up	1.17371e-20	5.67491e-19	OH1/NH1
CI01000304_01560571_01565345-D2	1581	696.142	175.592	1.98699	up	1.17687e-20	5.68443e-19	OH1/NH1
ENSONIP00000013012-D2	1245	1208.98	401.063	1.5919	up	1.19742e-20	5.77788e-19	OH1/NH1
ENSDARP00000140028-D2	1212	754.341	188.356	2.00154	up	1.24729e-20	6.01247e-19	OH1/NH1
CI01000004_15255165_15256033-D2	558	12.1257	129.802	-3.42087	down	1.29175e-20	6.21662e-19	OH1/NH1
ENSONIP00000015519-D2	708	412.302	107.773	1.93517	up	1.29224e-20	6.21662e-19	OH1/NH1
CI01000311_00670851_00672918-D2	1221	1460.45	4997.14	-1.77458	down	1.30035e-20	6.24937e-19	OH1/NH1
ENSXMAP00000004455-D5	1089	213.685	648.946	-1.60275	down	1.32335e-20	6.35356e-19	OH1/NH1
ENSDARP00000125918-D2	5448	269.844	743.314	-1.46175	down	1.37346e-20	6.58752e-19	OH1/NH1
novel.11496	2335	416.225	0	11.1443	up	1.43632e-20	6.88214e-19	OH1/NH1
ENSDARP00000107733-D2	2535	1826.33	671.732	1.44318	up	1.44837e-20	6.93293e-19	OH1/NH1
CI01000110_03152754_03157924-D3	1191	2.96958	150.207	-5.66792	down	1.49959e-20	7.17096e-19	OH1/NH1
novel.6696	3878	9.47604	125.65	-3.72632	down	1.50986e-20	7.21285e-19	OH1/NH1
novel.6441	4598	0.331083	750.237	-11.0572	down	1.55406e-20	7.41659e-19	OH1/NH1
novel.8140	4208	1122.8	2579.56	-1.2	down	1.59584e-20	7.60844e-19	OH1/NH1
CI01000306_00571360_00574170	600	951.884	303.248	1.65058	up	1.62202e-20	7.72556e-19	OH1/NH1
ENSDARP00000104563-D109	294	405.303	0	11.106	up	1.62788e-20	7.74575e-19	OH1/NH1
CI01000010_00367694_00371294-D3	633	0	409.574	-11.1456	down	1.63147e-20	7.75515e-19	OH1/NH1
CI01000039_06436994_06439467-D2	1368	429.566	1222.32	-1.50869	down	1.63476e-20	7.7631e-19	OH1/NH1
CI01000032_00612202_00639442-D2	3081	567.174	1565.08	-1.46446	down	1.65812e-20	7.86621e-19	OH1/NH1
ENSDARP00000112921	1056	924.383	327.886	1.4954	up	1.77195e-20	8.39791e-19	OH1/NH1
novel.3108	4764	53.0086	278.505	-2.3931	down	1.7994e-20	8.5142e-19	OH1/NH1
CI01000197_00285680_00299823	3558	2880.64	1124.78	1.35669	up	1.80004e-20	8.5142e-19	OH1/NH1
CI01000112_02412957_02416960	267	300.397	60.4625	2.31164	up	1.80364e-20	8.52282e-19	OH1/NH1
ENSDARP00000131026-D2	1269	322.927	63.5175	2.34743	up	1.80625e-20	8.52673e-19	OH1/NH1
novel.1132	2853	125.527	10.3625	3.60138	up	1.87051e-20	8.82139e-19	OH1/NH1
ENSDARP00000128681	2067	107.56	476.168	-2.14645	down	1.89697e-20	8.93674e-19	OH1/NH1
ENSDARP00000027662	1320	4763.45	1936.83	1.29832	up	1.8987e-20	8.93674e-19	OH1/NH1
CI01000315_00828277_00832022	1131	23.6943	205.153	-3.11641	down	1.91547e-20	9.00687e-19	OH1/NH1
novel.2794	2367	17.4122	160.373	-3.20506	down	1.92316e-20	9.03415e-19	OH1/NH1
novel.11405	6759	0.331083	744.996	-11.0471	down	1.94858e-20	9.14457e-19	OH1/NH1
ENSDARP00000118304-D1	7830	588.299	181.894	1.69295	up	1.9831e-20	9.29749e-19	OH1/NH1
novel.10778	4065	183.725	1.3515	7.10577	up	2.41096e-20	1.12924e-18	OH1/NH1
novel.7027	1592	130.518	11.3885	3.52343	up	2.42787e-20	1.13605e-18	OH1/NH1
novel.10890	1078	137.206	2.0026	6.1006	up	2.51455e-20	1.17546e-18	OH1/NH1
ENSXMAP00000001898	1092	221.674	620.932	-1.48593	down	2.54823e-20	1.19004e-18	OH1/NH1
CI01000030_08498082_08533503-D94	2577	6.19655	115.642	-4.2172	down	2.60462e-20	1.21519e-18	OH1/NH1
ENSDARP00000112118-D2	1599	350.867	87.7352	2.00006	up	2.61537e-20	1.21902e-18	OH1/NH1
novel.6823	1692	140.039	13.6742	3.35689	up	2.73155e-20	1.27194e-18	OH1/NH1
ENSDARP00000121524-D2	1629	4272.64	1504.34	1.50595	up	2.73628e-20	1.2729e-18	OH1/NH1
ENSDARP00000098740	1692	103.24	467.592	-2.17906	down	3.00546e-20	1.39677e-18	OH1/NH1
CI01000299_04122601_04126314-D2	534	346.897	40.3274	3.10826	up	3.0503e-20	1.41623e-18	OH1/NH1
ENSDARP00000121985	2190	152.136	476.902	-1.64878	down	3.21026e-20	1.48906e-18	OH1/NH1
ENSDARP00000120430-D2	813	535.341	1511.29	-1.49714	down	3.21569e-20	1.49013e-18	OH1/NH1
CI01000355_00945940_00952037	1680	252.844	766.126	-1.59934	down	3.26045e-20	1.50942e-18	OH1/NH1
CI01000063_00861534_00863874	576	244.366	815.696	-1.7391	down	3.37464e-20	1.56077e-18	OH1/NH1
ENSDARP00000108208-D2	597	276.791	949.33	-1.77827	down	3.46504e-20	1.60104e-18	OH1/NH1
ENSDARP00000053749	2127	1852.42	685.727	1.4334	up	3.49799e-20	1.6147e-18	OH1/NH1
CI01000304_13435609_13438459	555	552.839	151.618	1.86639	up	3.58499e-20	1.65327e-18	OH1/NH1
ENSDARP00000057506-D2	441	707.232	193.192	1.87251	up	3.60184e-20	1.65945e-18	OH1/NH1
CI01000024_01882305_01892725	2409	1370.93	484.03	1.5022	up	3.74996e-20	1.72602e-18	OH1/NH1
ENSDARP00000115650-D2	1200	394.412	86.7679	2.18654	up	3.82345e-20	1.75734e-18	OH1/NH1
CI01000030_06198999_06204022	3114	1153.28	336.836	1.77523	up	3.82532e-20	1.75734e-18	OH1/NH1
ENSDARP00000048129-D3	822	92.5415	449.832	-2.28093	down	4.01985e-20	1.84493e-18	OH1/NH1
CI01000113_00574016_00587822	4392	1660.47	652.876	1.34669	up	4.27012e-20	1.95792e-18	OH1/NH1
CI01000069_03488885_03492635-D2	639	289.248	49.6196	2.54625	up	4.31007e-20	1.97435e-18	OH1/NH1
ENSDARP00000114374-D3	570	195.932	33.597	2.54313	up	4.32136e-20	1.97763e-18	OH1/NH1
novel.10914	10442	32.8627	329.499	-3.32729	down	4.49758e-20	2.05631e-18	OH1/NH1
CI01000113_02491883_02493061	1059	33.0512	1545.75	-5.54733	down	4.68203e-20	2.1386e-18	OH1/NH1
CI01000319_02440898_02445233	870	566.998	169.894	1.73876	up	4.73082e-20	2.15883e-18	OH1/NH1
CI01000001_09132867_09145278	1089	3244.44	1169.37	1.4722	up	4.77623e-20	2.17748e-18	OH1/NH1
ENSDARP00000094638-D2	348	259.58	60.7281	2.09663	up	4.81243e-20	2.1919e-18	OH1/NH1
CI01000013_07093361_07101998-D2	2292	149.82	729.339	-2.2841	down	4.83524e-20	2.2002e-18	OH1/NH1
novel.9559	3106	520.84	0.658002	9.61073	up	4.96832e-20	2.25861e-18	OH1/NH1
novel.6174	2770	174.68	28.6671	2.60744	up	5.03648e-20	2.28742e-18	OH1/NH1
CI01000009_15726357_15736168-D2	1509	1114.57	364.421	1.61334	up	5.10911e-20	2.31821e-18	OH1/NH1
CI01000009_00694683_00695141	456	1260.55	3467.43	-1.45992	down	5.18971e-20	2.35255e-18	OH1/NH1
ENSDARP00000084443-D2	2232	16.3454	136.33	-3.05852	down	5.24007e-20	2.37314e-18	OH1/NH1
ENSDARP00000019792	1191	306.762	74.9357	2.03294	up	5.32563e-20	2.40961e-18	OH1/NH1
novel.9096	8349	111.905	4.3462	4.69026	up	5.36674e-20	2.42592e-18	OH1/NH1
ENSDARP00000078883-D2	1266	1346.17	536.964	1.32581	up	5.51221e-20	2.48933e-18	OH1/NH1
ENSDARP00000141009-D2	5655	894.014	171.763	2.37935	up	5.81835e-20	2.6251e-18	OH1/NH1
novel.2002	2903	9.49746	115.91	-3.60928	down	5.90992e-20	2.66169e-18	OH1/NH1
CI01000158_00184403_00186141	1077	7285.18	2368.79	1.62087	up	5.91056e-20	2.66169e-18	OH1/NH1
ENSDARP00000069614	1707	78.3824	329.794	-2.07327	down	5.92377e-20	2.66514e-18	OH1/NH1
novel.7277	5027	360.01	0	10.9349	up	5.93228e-20	2.66646e-18	OH1/NH1
ENSDARP00000133612	2946	3528.38	1188.85	1.56931	up	6.19181e-20	2.78051e-18	OH1/NH1
ENSDARP00000059785-D22	1896	371.956	0	10.9821	up	6.51387e-20	2.9224e-18	OH1/NH1
novel.5413	1427	894.885	249.148	1.84516	up	6.73759e-20	3.01994e-18	OH1/NH1
CI01000030_10635543_10640525	1317	317.991	67.306	2.23805	up	6.8306e-20	3.05877e-18	OH1/NH1
CI01000004_15068206_15086386-D2	5145	180.243	18.2595	3.30137	up	6.8662e-20	3.07184e-18	OH1/NH1
novel.8359	5755	205.921	749.236	-1.86401	down	6.94594e-20	3.10462e-18	OH1/NH1
novel.3020	7390	339.833	941.516	-1.47024	down	7.14158e-20	3.18908e-18	OH1/NH1
ENSDARP00000050864	810	1242.58	514.177	1.27299	up	7.22896e-20	3.2251e-18	OH1/NH1
ENSDARP00000033512	1200	155.489	14.6611	3.40653	up	7.37032e-20	3.2851e-18	OH1/NH1
novel.7405	593	248.444	0.976648	7.95907	up	7.56592e-20	3.36899e-18	OH1/NH1
ENSDARP00000057868-D3	1161	416.442	123.408	1.75526	up	7.57259e-20	3.36899e-18	OH1/NH1
CI01000054_01679643_01683542	867	1830.99	692.567	1.4027	up	7.75268e-20	3.44591e-18	OH1/NH1
novel.10834	414	46.1729	222.11	-2.26614	down	8.00171e-20	3.55331e-18	OH1/NH1
CI01000106_01259364_01269803	1866	910.902	273.609	1.73552	up	8.05044e-20	3.57164e-18	OH1/NH1
CI01000340_16108047_16115989-D2	2478	533.329	1488.21	-1.48077	down	8.09964e-20	3.59014e-18	OH1/NH1
ENSXMAP00000003606	2751	235.05	19.9761	3.55627	up	8.40658e-20	3.72275e-18	OH1/NH1
ENSORLP00000007554-D3	2412	5403.25	2555.86	1.08	up	8.57106e-20	3.79208e-18	OH1/NH1
ENSDARP00000136256	1137	950.897	339.642	1.48537	up	8.89627e-20	3.93233e-18	OH1/NH1
CI01000034_00455762_00459788	1578	1486.67	444.812	1.74125	up	8.94919e-20	3.95208e-18	OH1/NH1
ENSXMAP00000016706	924	191.216	583.394	-1.60937	down	9.11499e-20	4.02159e-18	OH1/NH1
CI01000189_03884911_03893327	1680	58.3481	309.58	-2.4081	down	9.43644e-20	4.15959e-18	OH1/NH1
CI01000060_01299495_01302970	1347	410.317	110.964	1.88691	up	9.89351e-20	4.35705e-18	OH1/NH1
CI01000117_00207043_00208962-D2	777	2431.51	5705.02	-1.23035	down	9.97543e-20	4.3891e-18	OH1/NH1
CI01000054_09485610_09487896-D2	342	158.005	20.6889	2.934	up	1.01598e-19	4.46611e-18	OH1/NH1
CI01000020_04807118_04808453	351	1897.76	5882.01	-1.63198	down	1.07061e-19	4.70196e-18	OH1/NH1
ENSDARP00000050686-D2	1551	189.738	780.592	-2.0412	down	1.20652e-19	5.29401e-18	OH1/NH1
CI01000035_00243038_00243955	897	767.064	292.332	1.39186	up	1.22086e-19	5.35199e-18	OH1/NH1
ENSDARP00000141839-D2	3288	762.054	271.755	1.48716	up	1.22847e-19	5.38045e-18	OH1/NH1
ENSDARP00000131782-D3	1212	2144.12	891.492	1.2662	up	1.23386e-19	5.39912e-18	OH1/NH1
novel.9305	3828	220.052	1180.9	-2.4245	down	1.24614e-19	5.44787e-18	OH1/NH1
ENSDARP00000027914	843	1281.68	472.907	1.43841	up	1.26768e-19	5.53701e-18	OH1/NH1
novel.2629	2186	93.0402	336.539	-1.85494	down	1.28935e-19	5.62651e-18	OH1/NH1
ENSONIP00000006255-D2	3426	57.665	314.741	-2.44878	down	1.30652e-19	5.69625e-18	OH1/NH1
ENSDARP00000090749	1542	145.201	491.838	-1.76035	down	1.31893e-19	5.74515e-18	OH1/NH1
CI01000316_01308405_01317520	1356	270.288	47.3477	2.51011	up	1.33695e-19	5.81833e-18	OH1/NH1
ENSDARP00000091557-D2	2262	6069.48	2177.5	1.47894	up	1.36071e-19	5.91638e-18	OH1/NH1
ENSDARP00000138645-D2	627	1819.68	347.471	2.3887	up	1.39774e-19	6.07189e-18	OH1/NH1
novel.5642	9345	45.6294	296.043	-2.69876	down	1.40435e-19	6.09507e-18	OH1/NH1
CI01000303_00229261_00235693-D4	948	24.5821	162.775	-2.72785	down	1.40656e-19	6.09912e-18	OH1/NH1
ENSDARP00000058957	3564	992.467	401.027	1.30721	up	1.436e-19	6.21691e-18	OH1/NH1
ENSONIP00000001636	2439	1334.13	527.929	1.33725	up	1.43632e-19	6.21691e-18	OH1/NH1
novel.7273	1747	5353.97	12806.3	-1.25816	down	1.4473e-19	6.2588e-18	OH1/NH1
CI01000006_12608120_12620040	1200	65.7861	276.333	-2.06992	down	1.45336e-19	6.27933e-18	OH1/NH1
CUFF.31405.1	1182	15.4994	164.008	-3.40816	down	1.47666e-19	6.37427e-18	OH1/NH1
novel.7702	4343	1.32469	184.805	-7.13877	down	1.50897e-19	6.50787e-18	OH1/NH1
ENSDARP00000135005-D3	1461	453.856	0.651099	9.41225	up	1.56907e-19	6.76097e-18	OH1/NH1
ENSDARP00000094101-D2	4149	225.808	652.196	-1.53006	down	1.62073e-19	6.97731e-18	OH1/NH1
novel.2107	3265	0	331.957	-10.8424	down	1.66546e-19	7.16343e-18	OH1/NH1
ENSXMAP00000001296-D3	192	1039.64	315.723	1.71948	up	1.67173e-19	7.18393e-18	OH1/NH1
ENSDARP00000072577	285	1219.26	399.182	1.61115	up	1.75451e-19	7.53292e-18	OH1/NH1
ENSDARP00000102093	2241	149.177	460.669	-1.62711	down	1.89418e-19	8.12532e-18	OH1/NH1
ENSDARP00000039596-D2	441	160.537	23.0559	2.80168	up	1.91009e-19	8.18042e-18	OH1/NH1
ENSDARP00000074936	1332	1370.85	3188.72	-1.21799	down	1.91044e-19	8.18042e-18	OH1/NH1
ENSDARP00000124705	3267	861.525	264.357	1.70463	up	1.96999e-19	8.42786e-18	OH1/NH1
ENSONIP00000001390-D3	1650	95.3778	340.98	-1.83836	down	1.99117e-19	8.51086e-18	OH1/NH1
ENSDARP00000134059-D2	1218	915.053	320.712	1.51218	up	2.08472e-19	8.90281e-18	OH1/NH1
CI01000053_02989765_02990808-D2	1032	142.895	493.171	-1.78763	down	2.10355e-19	8.97521e-18	OH1/NH1
ENSDARP00000040404-D2	2670	3494.97	1364.52	1.35683	up	2.14392e-19	9.13934e-18	OH1/NH1
ENSDARP00000046296	2475	256.663	43.0868	2.57609	up	2.15527e-19	9.17954e-18	OH1/NH1
CI01000319_06248519_06260402	1200	640.775	1944.54	-1.60183	down	2.19163e-19	9.32612e-18	OH1/NH1
CI01000030_07722943_07724722	615	918.177	275.127	1.73886	up	2.20613e-19	9.37948e-18	OH1/NH1
novel.9532	8400	0.982842	221.215	-7.8144	down	2.21932e-19	9.42718e-18	OH1/NH1
CI01000250_00213080_00219164-D2	645	1116.44	397.66	1.48922	up	2.25611e-19	9.57496e-18	OH1/NH1
ENSDARP00000058406	945	104.436	372.196	-1.83324	down	2.31535e-19	9.81769e-18	OH1/NH1
ENSONIP00000014468	3159	977.24	366.7	1.41395	up	2.32472e-19	9.84872e-18	OH1/NH1
ENSDARP00000069494-D3	984	2390.3	972.51	1.29736	up	2.3535e-19	9.96183e-18	OH1/NH1
ENSDARP00000139493-D2	651	603.982	188.969	1.67603	up	2.36486e-19	1.00011e-17	OH1/NH1
CUFF.47485.2	633	163.326	18.3989	3.15269	up	2.37951e-19	1.00542e-17	OH1/NH1
novel.9557	5415	325.176	0	10.7879	up	2.38234e-19	1.00573e-17	OH1/NH1
novel.5306	6466	85.9566	373.908	-2.1213	down	2.4015e-19	1.01292e-17	OH1/NH1
novel.170	3364	26.9315	178.462	-2.73041	down	2.43021e-19	1.02413e-17	OH1/NH1
CI01000068_00621885_00631220	402	900.333	338.504	1.41109	up	2.49855e-19	1.052e-17	OH1/NH1
ENSONIP00000001363-D2	1116	19.7523	162.239	-3.04182	down	2.57981e-19	1.08527e-17	OH1/NH1
CI01000339_03464254_03476581-D2	3006	776.676	1945.07	-1.32464	down	2.60309e-19	1.0941e-17	OH1/NH1
novel.8277	1484	5489.05	12446.5	-1.18109	down	2.79808e-19	1.17502e-17	OH1/NH1
ENSDARP00000058465-D2	585	2.94876	108.314	-5.1993	down	2.9376e-19	1.23253e-17	OH1/NH1
CI01000353_00818227_00860645-D5	2532	1166.54	3300.42	-1.50056	down	3.02851e-19	1.26916e-17	OH1/NH1
ENSORLP00000019036-D104	417	50.3276	252.251	-2.32431	down	3.0302e-19	1.26916e-17	OH1/NH1
ENSDARP00000099227-D3	564	124.944	476.778	-1.93255	down	3.15476e-19	1.32018e-17	OH1/NH1
ENSORLP00000010240-D25	507	0	314.834	-10.7659	down	3.18356e-19	1.33107e-17	OH1/NH1
ENSDARP00000072885	411	4276.67	1742.24	1.29557	up	3.2135e-19	1.34242e-17	OH1/NH1
CI01000300_01308855_01316348	1026	304.332	1133.28	-1.89672	down	3.26036e-19	1.3608e-17	OH1/NH1
ENSONIP00000024481	2322	125.261	425.686	-1.76445	down	3.45469e-19	1.44066e-17	OH1/NH1
ENSDARP00000134704-D2	1860	143.976	736.871	-2.3564	down	3.46602e-19	1.44413e-17	OH1/NH1
CI01000015_05884890_05892097-D2	963	1276.95	489.161	1.38429	up	3.49954e-19	1.45679e-17	OH1/NH1
novel.260	1578	1037.19	420.488	1.30273	up	3.50251e-19	1.45679e-17	OH1/NH1
CI01000010_06681043_06685375	870	263.823	761.967	-1.53056	down	3.90032e-19	1.62085e-17	OH1/NH1
CI01000146_00744939_00747308	735	3638.63	974.544	1.90052	up	3.93807e-19	1.63512e-17	OH1/NH1
ENSONIP00000015708-D2	1683	0.993608	221.474	-7.81522	down	3.94781e-19	1.63774e-17	OH1/NH1
ENSDARP00000132597	675	1841.31	718.826	1.35682	up	3.97996e-19	1.64965e-17	OH1/NH1
ENSDARP00000037620-D2	1341	0	302.044	-10.7065	down	4.05915e-19	1.68102e-17	OH1/NH1
CI01000029_06606850_06665941	8232	6315.83	2462.67	1.35868	up	4.09641e-19	1.69499e-17	OH1/NH1
ENSDARP00000114988-D2	3561	165.757	493.713	-1.57477	down	4.11162e-19	1.69981e-17	OH1/NH1
novel.2222	6174	601.189	0.332453	10.7128	up	4.12688e-19	1.70465e-17	OH1/NH1
CI01000113_01716646_01752755-D24	2085	2.62785	107.488	-5.35734	down	4.14519e-19	1.71074e-17	OH1/NH1
novel.9466	3410	8.82452	117.166	-3.72864	down	4.17292e-19	1.7207e-17	OH1/NH1
ENSDARP00000117697-D2	1764	2122.77	767.653	1.4676	up	4.18234e-19	1.7231e-17	OH1/NH1
ENSXMAP00000011641-D2	819	2064.5	667.288	1.6296	up	4.20762e-19	1.73203e-17	OH1/NH1
CI01000004_08113788_08117378	1215	77.0577	300.876	-1.96567	down	4.29809e-19	1.76775e-17	OH1/NH1
novel.6389	1780	0	305.23	-10.7214	down	4.36681e-19	1.79447e-17	OH1/NH1
ENSONIP00000010673-D2	3534	1171.32	447.291	1.38863	up	4.38952e-19	1.80226e-17	OH1/NH1
ENSDARP00000111715	1782	2427.68	935.455	1.37577	up	4.39668e-19	1.80366e-17	OH1/NH1
CI01000319_03269628_03277475	1932	523.497	1592.33	-1.60515	down	4.45842e-19	1.82742e-17	OH1/NH1
ENSDARP00000048531	1815	151.294	473.79	-1.64702	down	4.66307e-19	1.90967e-17	OH1/NH1
CI01000213_00626594_00631707	3069	1282.07	3.72632	8.43477	up	4.70681e-19	1.92593e-17	OH1/NH1
ENSDARP00000130247-D2	1305	794.821	281.402	1.49849	up	4.81957e-19	1.97039e-17	OH1/NH1
novel.166	532	847.055	276.364	1.61622	up	4.85777e-19	1.98431e-17	OH1/NH1
ENSDARP00000035727-D2	645	90.4018	393.733	-2.1214	down	4.9785e-19	2.0319e-17	OH1/NH1
novel.9497	3250	72.1975	312.808	-2.11445	down	4.9883e-19	2.03417e-17	OH1/NH1
novel.9801	8561	63.2545	255.708	-2.01548	down	5.13176e-19	2.09089e-17	OH1/NH1
CI01000057_00339874_00343207-D2	693	1072.72	359.762	1.57613	up	5.14086e-19	2.09282e-17	OH1/NH1
ENSDARP00000090676	1653	272.06	839.007	-1.625	down	5.2474e-19	2.13437e-17	OH1/NH1
ENSDARP00000081879	960	394.149	101.054	1.96515	up	5.26103e-19	2.1381e-17	OH1/NH1
ENSDARP00000084122	1194	1245.57	457.917	1.44358	up	5.34117e-19	2.16883e-17	OH1/NH1
novel.5360	1966	2169.31	905.838	1.2598	up	5.61212e-19	2.27512e-17	OH1/NH1
novel.482	15785	275.986	760.604	-1.46256	down	5.61242e-19	2.27512e-17	OH1/NH1
ENSDARP00000127247	1008	2281.21	896.15	1.348	up	5.72258e-19	2.31781e-17	OH1/NH1
ENSDARP00000131253	1818	200.623	32.7456	2.61687	up	5.76765e-19	2.3341e-17	OH1/NH1
novel.10454	7715	0	296.605	-10.68	down	5.93082e-19	2.3981e-17	OH1/NH1
novel.11636	2096	2.98023	123.249	-5.3829	down	6.04996e-19	2.44422e-17	OH1/NH1
ENSDARP00000135869-D4	1248	2443.78	7415.91	-1.60157	down	6.13069e-19	2.47474e-17	OH1/NH1
novel.8984	2829	295.58	0	10.6503	up	6.26152e-19	2.52543e-17	OH1/NH1
CI01000153_00319763_00324959-D2	1134	1388.21	502.556	1.46611	up	6.32614e-19	2.54934e-17	OH1/NH1
CI01000111_02589699_02618434-D2	3003	216.92	44.0312	2.30138	up	6.40557e-19	2.57918e-17	OH1/NH1
ENSDARP00000140760-D2	1569	264.907	928.244	-1.80914	down	6.59001e-19	2.65122e-17	OH1/NH1
ENSDARP00000022774	1794	837.243	2229.43	-1.41305	down	6.72552e-19	2.70347e-17	OH1/NH1
CI01000016_03726678_03729904	267	302.501	0	10.6838	up	6.80262e-19	2.73217e-17	OH1/NH1
novel.10221	512	111.823	2.97827	5.22278	up	7.09339e-19	2.84656e-17	OH1/NH1
novel.9769	2041	1.63472	129.436	-6.3049	down	7.11023e-19	2.85094e-17	OH1/NH1
novel.4891	4407	9202.94	20143.2	-1.13012	down	7.21555e-19	2.89074e-17	OH1/NH1
CUFF.28989.1	627	3670.39	882.963	2.05563	up	7.31077e-19	2.92645e-17	OH1/NH1
CI01000306_11376968_11380740	606	132.347	537.824	-2.02304	down	7.68923e-19	3.07537e-17	OH1/NH1
ENSONIP00000004194-D2	933	1835.91	702.171	1.38668	up	8.05442e-19	3.21874e-17	OH1/NH1
ENSDARP00000040408-D2	915	1720.98	543.613	1.66264	up	8.18421e-19	3.26789e-17	OH1/NH1
ENSDARP00000135701	825	33.2439	223.553	-2.75233	down	8.29287e-19	3.30852e-17	OH1/NH1
ENSDARP00000139404	1392	544.48	0.325549	10.57	up	8.39764e-19	3.34753e-17	OH1/NH1
CI01000320_03536880_03548445-D9	768	108.558	3.00423	5.17724	up	8.54479e-19	3.40336e-17	OH1/NH1
novel.4316	1634	0	289.564	-10.6453	down	8.84263e-19	3.51906e-17	OH1/NH1
novel.2903	2566	22.349	1132.7	-5.6641	down	9.15755e-19	3.64136e-17	OH1/NH1
ENSDARP00000025936	1173	738.672	193.912	1.92998	up	9.27285e-19	3.68415e-17	OH1/NH1
novel.4130	3876	7593.37	3274.37	1.21358	up	9.30837e-19	3.6952e-17	OH1/NH1
CI01000034_05226643_05229121	717	160.442	690.824	-2.10539	down	9.41595e-19	3.73481e-17	OH1/NH1
CI01000030_00937645_00942188-D2	1476	113.228	403.214	-1.83282	down	9.52078e-19	3.77327e-17	OH1/NH1
ENSORLP00000003287	567	2335.04	859.427	1.44204	up	9.63201e-19	3.8142e-17	OH1/NH1
novel.9948	4456	0.320556	526.779	-10.5471	down	9.64955e-19	3.81798e-17	OH1/NH1
ENSDARP00000107733	2520	1726.47	707.782	1.28653	up	9.66922e-19	3.82261e-17	OH1/NH1
novel.950	3235	17.7544	140.769	-2.99013	down	9.92791e-19	3.92165e-17	OH1/NH1
CI01000027_08033124_08037571-D2	774	1141.73	3271.06	-1.51869	down	1.02735e-18	4.05482e-17	OH1/NH1
novel.5135	6765	13.8024	130.013	-3.23822	down	1.03463e-18	4.08018e-17	OH1/NH1
CI01000340_12881755_12891388	1434	209.53	664.864	-1.66625	down	1.07012e-18	4.21666e-17	OH1/NH1
Cg-F_25655	1164	386.647	0.674435	9.18016	up	1.08308e-18	4.26424e-17	OH1/NH1
ENSDARP00000039596	435	979.679	315.29	1.63583	up	1.0925e-18	4.29778e-17	OH1/NH1
CI01000013_04550541_04556315	1602	472.017	123.55	1.9346	up	1.15452e-18	4.53803e-17	OH1/NH1
ENSXMAP00000019049-D2	1308	3063.64	1292	1.24573	up	1.15601e-18	4.5402e-17	OH1/NH1
CI01000005_05691428_05726724	2784	628.153	1678.06	-1.41758	down	1.1863e-18	4.65531e-17	OH1/NH1
ENSDARP00000128120	5319	191.07	601.458	-1.65464	down	1.2195e-18	4.78172e-17	OH1/NH1
ENSONIP00000010899	1314	1663.75	583.216	1.5125	up	1.23027e-18	4.81998e-17	OH1/NH1
ENSDARP00000011636	1461	419.862	130.056	1.69123	up	1.25185e-18	4.89677e-17	OH1/NH1
novel.5813	12683	301.016	781.636	-1.37667	down	1.25191e-18	4.89677e-17	OH1/NH1
CI01000034_04229970_04238150-D2	2199	1292.46	438.475	1.55946	up	1.2561e-18	4.90914e-17	OH1/NH1
ENSONIP00000015938-D19	1830	0	275.88	-10.5756	down	1.25986e-18	4.91732e-17	OH1/NH1
CI01000021_03382666_03386768-D2	1668	7665.05	22478	-1.55217	down	1.26025e-18	4.91732e-17	OH1/NH1
CI01000046_00589815_00591549-D5	726	29.3806	214.661	-2.86733	down	1.26266e-18	4.92272e-17	OH1/NH1
CI01000175_00124845_00132502-D2	1149	25.7909	191.524	-2.89094	down	1.27743e-18	4.97626e-17	OH1/NH1
novel.4641	2242	1995.32	676.481	1.56067	up	1.28072e-18	4.98503e-17	OH1/NH1
ENSXMAP00000011460	2037	214.992	632.456	-1.55689	down	1.29587e-18	5.0399e-17	OH1/NH1
ENSDARP00000058992	681	576.484	178.439	1.69236	up	1.30793e-18	5.08269e-17	OH1/NH1
ENSDARP00000135147-D2	1278	249.063	48.2817	2.36693	up	1.33349e-18	5.17779e-17	OH1/NH1
ENSDARP00000065651-D3	258	11.5276	578.515	-5.65117	down	1.38438e-18	5.37107e-17	OH1/NH1
CI01000189_00297654_00300990-D2	915	505.745	1958.49	-1.9532	down	1.40234e-18	5.43634e-17	OH1/NH1
ENSDARP00000122713-D118	672	107.986	2.34886	5.5317	up	1.42747e-18	5.5293e-17	OH1/NH1
ENSONIP00000008464-D3	483	481.085	155.478	1.63007	up	1.44026e-18	5.57408e-17	OH1/NH1
ENSDARP00000067821-D2	417	102.856	442.321	-2.1053	down	1.44136e-18	5.57408e-17	OH1/NH1
ENSDARP00000097916	2130	1006.5	372.379	1.43482	up	1.49066e-18	5.76009e-17	OH1/NH1
ENSDARP00000117697	1554	2242.54	768.478	1.54525	up	1.54709e-18	5.9733e-17	OH1/NH1
ENSDARP00000123505	4320	444.987	1546.29	-1.79724	down	1.57514e-18	6.07672e-17	OH1/NH1
ENSDARP00000075369	1026	791.253	278.247	1.50725	up	1.5799e-18	6.09018e-17	OH1/NH1
ENSDARP00000124792	753	57.3283	299.754	-2.38645	down	1.61636e-18	6.22572e-17	OH1/NH1
ENSDARP00000106348-D2	381	140.238	13.397	3.39176	up	1.69635e-18	6.52856e-17	OH1/NH1
CI01000012_07359292_07362314-D5	861	430.179	1314.71	-1.61201	down	1.81502e-18	6.97967e-17	OH1/NH1
CI01000057_04781699_04785615	1062	1908.92	693.787	1.46026	up	1.84105e-18	7.07409e-17	OH1/NH1
CI01000063_01133174_01140538	609	705.668	114.542	2.62365	up	1.89415e-18	7.27227e-17	OH1/NH1
novel.11206	5228	0	268.245	-10.5349	down	1.89586e-18	7.27302e-17	OH1/NH1
CI01000127_01865774_01877178-D2	2550	1010.25	298.105	1.76094	up	1.89877e-18	7.27838e-17	OH1/NH1
ENSDARP00000130886-D2	1134	784.841	241.665	1.69864	up	1.93348e-18	7.40551e-17	OH1/NH1
ENSDARP00000133134	519	1905.38	800.785	1.25064	up	1.95531e-18	7.48313e-17	OH1/NH1
CI01000006_03555987_03560997-D2	537	1564.73	542.752	1.52781	up	1.99646e-18	7.63449e-17	OH1/NH1
ENSDARP00000100587-D2	2133	300.37	71.7941	2.06372	up	2.00159e-18	7.64804e-17	OH1/NH1
novel.3610	1607	5518.97	2378.41	1.21442	up	2.02165e-18	7.7185e-17	OH1/NH1
novel.1013	2268	13.3968	121.116	-3.17471	down	2.07664e-18	7.92216e-17	OH1/NH1
ENSDARP00000072295-D2	1155	1343.51	532.194	1.33623	up	2.19243e-18	8.35721e-17	OH1/NH1
CI01000181_00421405_00453839-D3	4560	7695.6	2980.63	1.36837	up	2.19942e-18	8.37722e-17	OH1/NH1
CI01000046_00100813_00103411-D2	396	9.19784	114.007	-3.6337	down	2.26613e-18	8.62443e-17	OH1/NH1
ENSDARP00000114252	375	436.786	1536.08	-1.81426	down	2.33228e-18	8.86915e-17	OH1/NH1
ENSDARP00000129953	1842	259.708	60.1989	2.11095	up	2.34601e-18	8.91429e-17	OH1/NH1
CI01000120_01233281_01240955-D2	1278	268.014	0	10.5093	up	2.40349e-18	9.12544e-17	OH1/NH1
CI01000325_02399892_02431492-D2	2580	394.847	121.871	1.69575	up	2.4416e-18	9.2628e-17	OH1/NH1
novel.6510	3615	132.679	1.67179	6.31515	up	2.517e-18	9.54132e-17	OH1/NH1
ENSDARP00000115736-D2	459	408.875	122.618	1.73859	up	2.52693e-18	9.57136e-17	OH1/NH1
CI01000029_02102219_02105661-D2	1977	646.248	162.77	1.98911	up	2.57755e-18	9.7554e-17	OH1/NH1
ENSONIP00000006759	360	262.859	0	10.4811	up	2.61981e-18	9.90752e-17	OH1/NH1
novel.2578	3536	45.9248	223.869	-2.28613	down	2.65582e-18	1.00358e-16	OH1/NH1
ENSONIP00000015731	453	1059.77	334.725	1.66301	up	2.71032e-18	1.02336e-16	OH1/NH1
ENSDARP00000016349	2106	448.842	142.879	1.65133	up	2.71881e-18	1.02576e-16	OH1/NH1
ENSDARP00000134758	5493	33.3524	184.007	-2.46279	down	2.83284e-18	1.06794e-16	OH1/NH1
novel.8896	3823	142.044	511.842	-1.84961	down	2.88069e-18	1.08513e-16	OH1/NH1
ENSDARP00000075051	462	1290.11	452.03	1.51307	up	2.9154e-18	1.09734e-16	OH1/NH1
CI01000256_00061424_00062808	351	529.656	177.985	1.57348	up	3.03183e-18	1.14027e-16	OH1/NH1
CI01000063_01675750_01678399-D2	447	1924.02	59.8829	5.00513	up	3.24831e-18	1.22073e-16	OH1/NH1
ENSDARP00000127057-D8	564	0	252.102	-10.4456	down	3.31389e-18	1.2444e-16	OH1/NH1
ENSDARP00000092838	663	518.264	127.648	2.02241	up	3.48547e-18	1.3078e-16	OH1/NH1
Cg-F_61268	3798	495.648	123.633	2.00187	up	3.5496e-18	1.33082e-16	OH1/NH1
ENSDARP00000133754	558	254.738	0	10.4357	up	3.62383e-18	1.35759e-16	OH1/NH1
novel.2625	6166	254.217	0	10.4329	up	3.64587e-18	1.36478e-16	OH1/NH1
CI01000086_00528152_00537757-D2	1512	232.375	3433.21	-3.88506	down	3.74367e-18	1.40029e-16	OH1/NH1
ENSDARP00000137800-D3	819	45.9369	209.826	-2.19255	down	3.84947e-18	1.43875e-16	OH1/NH1
ENSDARP00000120776	2358	504.219	123.386	2.03197	up	3.90601e-18	1.45874e-16	OH1/NH1
novel.5613	2436	27.7346	171.756	-2.62805	down	3.95558e-18	1.4761e-16	OH1/NH1
CI01000050_00818849_00822703-D2	999	141.413	1.3091	6.73117	up	4.05157e-18	1.51075e-16	OH1/NH1
ENSORLP00000009610-D102	867	127.396	424.713	-1.73736	down	4.06511e-18	1.51462e-16	OH1/NH1
novel.9160	1474	0	263.331	-10.509	down	4.21198e-18	1.56812e-16	OH1/NH1
CI01000009_09390390_09394996-D2	681	2603.86	922.875	1.49658	up	4.32085e-18	1.6074e-16	OH1/NH1
CI01000026_11436071_11446054-D3	3978	113.216	10.0327	3.49922	up	4.46715e-18	1.66054e-16	OH1/NH1
novel.459	3739	4.56171	111.552	-4.60646	down	4.5606e-18	1.69396e-16	OH1/NH1
CI01000004_02068075_02072887	1671	205.751	613.469	-1.5767	down	4.63173e-18	1.71905e-16	OH1/NH1
novel.4795	7183	1011.79	314.929	1.68417	up	4.70576e-18	1.74517e-16	OH1/NH1
ENSDARP00000131782-D2	1458	2948.84	914.115	1.68979	up	4.72692e-18	1.75167e-16	OH1/NH1
novel.237	4913	0	257.048	-10.4733	down	4.89895e-18	1.81401e-16	OH1/NH1
ENSDARP00000135281	1263	3868.71	1691.27	1.19383	up	5.18611e-18	1.91886e-16	OH1/NH1
CI01000010_01362528_01364652	417	465.469	1881.92	-2.01521	down	5.52276e-18	2.04185e-16	OH1/NH1
novel.11587	989	166.153	473.078	-1.50978	down	5.57169e-18	2.05835e-16	OH1/NH1
ENSDARP00000053992	972	38.0721	220.714	-2.53671	down	5.78588e-18	2.13583e-16	OH1/NH1
CUFF.3387.1	816	0.320556	460.821	-10.3538	down	5.99897e-18	2.21278e-16	OH1/NH1
CI01000027_03898513_03905519	1485	603.124	189.73	1.66926	up	6.08383e-18	2.24236e-16	OH1/NH1
novel.4658	10063	160.199	14.6683	3.44904	up	6.21382e-18	2.28851e-16	OH1/NH1
ENSDARP00000078717	1926	437.879	1552.41	-1.82621	down	6.2237e-18	2.29039e-16	OH1/NH1
novel.10004	3855	453.396	0.325549	10.306	up	6.28726e-18	2.312e-16	OH1/NH1
novel.2296	3092	351.021	944.172	-1.42748	down	6.38973e-18	2.34788e-16	OH1/NH1
novel.5190	4400	68.7031	267.777	-1.96189	down	6.3971e-18	2.34879e-16	OH1/NH1
CI01000050_01877310_01902523-D2	2820	17.7755	141.826	-2.99985	down	6.52313e-18	2.39323e-16	OH1/NH1
novel.5076	2903	240.967	0	10.3557	up	6.57785e-18	2.41146e-16	OH1/NH1
ENSONIP00000017107-D12	1017	129.28	12.3089	3.39123	up	6.74966e-18	2.47255e-16	OH1/NH1
ENSORLP00000002588-D2	432	49.7929	235.645	-2.2422	down	6.89472e-18	2.52376e-16	OH1/NH1
ENSDARP00000137096-D2	1092	1288.82	499.098	1.36875	up	7.12061e-18	2.60446e-16	OH1/NH1
ENSXMAP00000003160	975	1322.02	52.6775	4.64952	up	7.3177e-18	2.6745e-16	OH1/NH1
ENSDARP00000084967-D2	2676	137.385	462.988	-1.75262	down	7.32819e-18	2.67505e-16	OH1/NH1
ENSDARP00000129655	6681	263.257	747.236	-1.50536	down	7.33035e-18	2.67505e-16	OH1/NH1
ENSDARP00000023337-D2	549	2771.14	1115.8	1.31241	up	7.33716e-18	2.67549e-16	OH1/NH1
novel.8966	1577	213.474	45.0746	2.24489	up	7.48871e-18	2.72868e-16	OH1/NH1
novel.3478	4374	14.3907	144.492	-3.32686	down	7.51036e-18	2.73449e-16	OH1/NH1
CI01000069_00147622_00154047-D2	972	418.011	105.099	1.99126	up	7.53819e-18	2.74254e-16	OH1/NH1
ENSDARP00000131571	1329	2010.45	825.054	1.28499	up	7.66896e-18	2.788e-16	OH1/NH1
ENSDARP00000104495	309	447.567	0.332453	10.2873	up	7.76094e-18	2.8193e-16	OH1/NH1
ENSDARP00000075599	285	534.547	167.914	1.67115	up	7.90616e-18	2.86987e-16	OH1/NH1
ENSDARP00000049239	975	475.863	1646.42	-1.79079	down	7.9867e-18	2.89692e-16	OH1/NH1
novel.11137	1414	876.193	267.93	1.70971	up	8.12933e-18	2.94642e-16	OH1/NH1
novel.8964	610	309.698	81.0405	1.93463	up	8.13824e-18	2.94742e-16	OH1/NH1
novel.1683	5560	194.57	549.984	-1.49891	down	8.26878e-18	2.99244e-16	OH1/NH1
novel.2020	3621	0	233.754	-10.3365	down	8.32025e-18	3.00879e-16	OH1/NH1
CI01000304_02136252_02167869-D2	3453	988.111	351.797	1.48944	up	8.33365e-18	3.01136e-16	OH1/NH1
CI01000113_00107024_00115240-D2	1773	1850.81	786.525	1.23468	up	8.85733e-18	3.19819e-16	OH1/NH1
ENSDARP00000032159	2142	2115.91	755.616	1.48542	up	8.98104e-18	3.23984e-16	OH1/NH1
novel.5367	3507	5.25618	100.998	-4.26657	down	8.99027e-18	3.23984e-16	OH1/NH1
novel.4789	1757	5.23477	96.6251	-4.20444	down	8.99298e-18	3.23984e-16	OH1/NH1
novel.4696	3790	0.662286	332.136	-8.9855	down	9.0229e-18	3.24673e-16	OH1/NH1
ENSDARP00000110906	714	1454.21	516.149	1.4944	up	9.02566e-18	3.24673e-16	OH1/NH1
ENSDARP00000135163	1815	229.611	608.997	-1.40727	down	9.1584e-18	3.29201e-16	OH1/NH1
ENSDARP00000136982	1287	423.588	131.579	1.68753	up	9.17487e-18	3.29546e-16	OH1/NH1
novel.7419	1519	179.648	1.00951	7.48915	up	9.42358e-18	3.38226e-16	OH1/NH1
ENSDARP00000082470-D2	5682	180.478	536.699	-1.57247	down	9.64156e-18	3.4579e-16	OH1/NH1
ENSDARP00000135443	1677	631.975	195.198	1.69531	up	9.75272e-18	3.49515e-16	OH1/NH1
novel.6494	5458	214.348	29.2965	2.87096	up	9.87691e-18	3.53701e-16	OH1/NH1
ENSDARP00000106080	1947	2507	1103.39	1.18398	up	1.02206e-17	3.65737e-16	OH1/NH1
ENSDARP00000093998	771	231.768	0	10.2994	up	1.04565e-17	3.73899e-16	OH1/NH1
novel.3606	11169	0.662286	325.744	-8.95717	down	1.07384e-17	3.83693e-16	OH1/NH1
ENSDARP00000103185-D2	1089	91.235	429.345	-2.23531	down	1.08342e-17	3.86827e-16	OH1/NH1
novel.8573	3541	100.844	3.30644	4.92155	up	1.08448e-17	3.86915e-16	OH1/NH1
novel.2398	4708	28.2449	184.102	-2.70637	down	1.09174e-17	3.89217e-16	OH1/NH1
novel.6366	9520	202.056	35.6368	2.50267	up	1.10236e-17	3.92711e-16	OH1/NH1
novel.7847	10972	145.867	469.376	-1.68547	down	1.10469e-17	3.93248e-16	OH1/NH1
ENSDARP00000040408	816	1406.17	502.046	1.48605	up	1.11809e-17	3.97724e-16	OH1/NH1
CI01000010_00367694_00371294-D2	633	233.496	0	10.3104	up	1.15731e-17	4.11369e-16	OH1/NH1
novel.9658	1214	211.884	39.2313	2.43182	up	1.18588e-17	4.2121e-16	OH1/NH1
CI01000054_08013660_08018583-D2	1398	2188.62	968.075	1.1769	up	1.18707e-17	4.21323e-16	OH1/NH1
ENSDARP00000094263	609	131.916	3.66058	5.17085	up	1.20058e-17	4.258e-16	OH1/NH1
novel.3899	4824	7.52125	115.845	-3.94379	down	1.21726e-17	4.31397e-16	OH1/NH1
novel.64	5087	774.119	245.313	1.65714	up	1.24599e-17	4.41252e-16	OH1/NH1
CI01000009_10477699_10485965-D2	3411	72.1729	291.575	-2.01533	down	1.28729e-17	4.55542e-16	OH1/NH1
novel.9599	6280	0.331083	415.517	-10.2049	down	1.30439e-17	4.61252e-16	OH1/NH1
ENSDARP00000100971	621	523.102	159.741	1.71173	up	1.30557e-17	4.61332e-16	OH1/NH1
CI01000340_00575085_00576868	1119	234.177	0	10.3141	up	1.31778e-17	4.65302e-16	OH1/NH1
CI01000112_03285278_03286531-D3	672	112.394	385.666	-1.77912	down	1.32096e-17	4.66082e-16	OH1/NH1
ENSXMAP00000002677	7008	161.294	536.767	-1.7346	down	1.34476e-17	4.7413e-16	OH1/NH1
novel.7598	444	7.87302	100.613	-3.67723	down	1.34808e-17	4.7495e-16	OH1/NH1
CI01000054_01613638_01617674	768	2973.5	1211.12	1.29581	up	1.35306e-17	4.76354e-16	OH1/NH1
CI01000039_05651770_05666399	2025	111.294	392.773	-1.81923	down	1.36668e-17	4.80798e-16	OH1/NH1
novel.11810	1346	0	226.898	-10.2935	down	1.37565e-17	4.83596e-16	OH1/NH1
novel.4334	3350	11.1321	107.921	-3.27692	down	1.3913e-17	4.88742e-16	OH1/NH1
novel.1876	8073	277.565	712.05	-1.35928	down	1.42012e-17	4.98497e-16	OH1/NH1
novel.2247	904	365.998	958.863	-1.38928	down	1.4231e-17	4.99178e-16	OH1/NH1
novel.7352	1480	54.3032	225.473	-2.05298	down	1.42918e-17	5.00945e-16	OH1/NH1
ENSDARP00000123148-D2	1272	103.249	363.345	-1.81555	down	1.43073e-17	5.01071e-16	OH1/NH1
CI01000339_02105984_02112628	3867	440.58	136.426	1.69166	up	1.43163e-17	5.01071e-16	OH1/NH1
ENSONIP00000024746	321	70.7638	280.6	-1.98714	down	1.45019e-17	5.07196e-16	OH1/NH1
novel.8354	6484	2.58574	110.883	-5.4068	down	1.45267e-17	5.07693e-16	OH1/NH1
CI01000082_03787965_03790090-D2	492	1132.14	2617.48	-1.20909	down	1.54329e-17	5.38971e-16	OH1/NH1
CI01000029_01294841_01297423	732	317.31	70.3317	2.17406	up	1.55889e-17	5.43685e-16	OH1/NH1
CI01000112_02261335_02262540-D4	387	647.613	174.879	1.88865	up	1.55906e-17	5.43685e-16	OH1/NH1
ENSDARP00000058842-D2	1617	340.838	98.0718	1.7977	up	1.60646e-17	5.59809e-16	OH1/NH1
CI01000339_03428701_03433286-D2	573	625.565	173.394	1.85144	up	1.62158e-17	5.64667e-16	OH1/NH1
novel.4940	2566	14.6469	146.449	-3.31725	down	1.6232e-17	5.64819e-16	OH1/NH1
CI01000119_02031570_02032574-D8	888	125.917	490.204	-1.96143	down	1.64416e-17	5.71699e-16	OH1/NH1
ENSXMAP00000015119	444	1050.56	404.798	1.37606	up	1.64672e-17	5.72171e-16	OH1/NH1
ENSDARP00000113099-D2	2634	46.0766	305.066	-2.72645	down	1.66214e-17	5.77113e-16	OH1/NH1
CI01000304_13989055_14004354	4584	506.761	1718.89	-1.76212	down	1.66619e-17	5.781e-16	OH1/NH1
ENSDARP00000117816-D2	645	438.455	1053.34	-1.26433	down	1.67715e-17	5.8148e-16	OH1/NH1
ENSDARP00000068890	3129	597.345	2343.43	-1.9722	down	1.68933e-17	5.85094e-16	OH1/NH1
ENSDARP00000115391-D3	6417	8.77117	120.398	-3.77157	down	1.69001e-17	5.85094e-16	OH1/NH1
ENSDARP00000117883	6402	3.24791	99.7818	-4.93204	down	1.77524e-17	6.14155e-16	OH1/NH1
novel.4137	3287	5.56585	92.4122	-4.05274	down	1.77827e-17	6.1476e-16	OH1/NH1
novel.2194	1929	575.28	1479.32	-1.36269	down	1.78033e-17	6.1503e-16	OH1/NH1
novel.6856	1878	0.641112	308.983	-8.88229	down	1.83512e-17	6.33498e-16	OH1/NH1
ENSDARP00000066387-D2	405	651.235	201.633	1.69192	up	1.87251e-17	6.45941e-16	OH1/NH1
ENSXMAP00000003606-D2	2616	264.696	40.0518	2.72179	up	1.88385e-17	6.49386e-16	OH1/NH1
ENSORLP00000012679-D3	2115	488.883	90.2938	2.43604	up	1.92671e-17	6.63682e-16	OH1/NH1
ENSDARP00000133119	3489	442.208	152.486	1.53575	up	1.97225e-17	6.78881e-16	OH1/NH1
ENSONIP00000007303-D2	1128	1735.35	663.648	1.38665	up	1.97855e-17	6.80562e-16	OH1/NH1
novel.8078	3318	4.26305	102.183	-4.58451	down	1.99485e-17	6.85675e-16	OH1/NH1
ENSDARP00000094107	591	1697.61	3524.11	-1.05376	down	2.01753e-17	6.92976e-16	OH1/NH1
novel.729	1947	40.8952	188.924	-2.20711	down	2.04107e-17	7.00557e-16	OH1/NH1
novel.1400	1990	51.8051	978.419	-4.23946	down	2.05589e-17	7.05106e-16	OH1/NH1
novel.8315	2356	0.961668	176.191	-7.48777	down	2.05727e-17	7.05106e-16	OH1/NH1
CI01000030_07769918_07776928	1488	525.42	152.71	1.78208	up	2.15866e-17	7.39331e-16	OH1/NH1
ENSDARP00000130851-D2	771	978.403	371.255	1.39788	up	2.16284e-17	7.40231e-16	OH1/NH1
ENSDARP00000126116	444	12677.1	4559.2	1.4754	up	2.18502e-17	7.47289e-16	OH1/NH1
novel.10276	2040	4.51949	102.709	-4.49138	down	2.18815e-17	7.47825e-16	OH1/NH1
CI01000245_00002575_00011311-D2	1344	225.91	0	10.2625	up	2.20862e-17	7.54285e-16	OH1/NH1
novel.9395	4959	8.50433	104.601	-3.61936	down	2.21719e-17	7.56584e-16	OH1/NH1
ENSDARP00000098684	2160	192.886	676.073	-1.80904	down	2.21851e-17	7.56584e-16	OH1/NH1
novel.10972	2355	983.703	3452.07	-1.81117	down	2.23146e-17	7.60459e-16	OH1/NH1
ENSDARP00000105892-D2	1398	1935.25	824.117	1.23154	up	2.30499e-17	7.84959e-16	OH1/NH1
CI01000010_03532494_03537374	1497	644.758	179.605	1.8431	up	2.31984e-17	7.89455e-16	OH1/NH1
ENSDARP00000089131-D2	1341	285.437	845.06	-1.56529	down	2.46383e-17	8.37859e-16	OH1/NH1
CI01000009_00622720_00644844	3075	183.318	523.176	-1.5134	down	2.49415e-17	8.47568e-16	OH1/NH1
ENSDARP00000127610	607	3553.89	1448.8	1.29447	up	2.56019e-17	8.69396e-16	OH1/NH1
CI01000010_09004480_09007290	657	388.216	114.541	1.76061	up	2.57069e-17	8.72341e-16	OH1/NH1
novel.5860	1060	1277.05	472.427	1.43499	up	2.58269e-17	8.75793e-16	OH1/NH1
CI01000004_15255165_15256033	567	237.627	682.127	-1.52135	down	2.60876e-17	8.84008e-16	OH1/NH1
ENSXMAP00000019504-D2	543	285.47	964.368	-1.75564	down	2.66223e-17	9.01489e-16	OH1/NH1
novel.11933	776	310.437	84.9658	1.86954	up	2.66661e-17	9.02334e-16	OH1/NH1
ENSDARP00000103553-D2	1161	3258.63	888.969	1.87421	up	2.67415e-17	9.04246e-16	OH1/NH1
ENSDARP00000114832	2607	177.803	535.429	-1.59041	down	2.68232e-17	9.06371e-16	OH1/NH1
novel.2640	2998	0	211.091	-10.1894	down	2.75756e-17	9.31139e-16	OH1/NH1
ENSXMAP00000010702	1515	211.899	0	10.1702	up	2.78311e-17	9.39104e-16	OH1/NH1
ENSDARP00000138716	873	3814.85	1778.21	1.10121	up	2.87077e-17	9.68001e-16	OH1/NH1
Cg-F_11705	933	1724.25	612.587	1.49333	up	2.91673e-17	9.82806e-16	OH1/NH1
ENSDARP00000100330	1197	47.7528	221.665	-2.21393	down	2.92851e-17	9.86083e-16	OH1/NH1
CI01000019_00415236_00449885-D2	4524	207.263	592.112	-1.51424	down	2.95685e-17	9.94927e-16	OH1/NH1
CI01000106_01751367_01761780	3210	723.022	238.843	1.59812	up	2.96134e-17	9.95739e-16	OH1/NH1
ENSDARP00000112617	1551	673.085	215.905	1.64007	up	3.00024e-17	1.00811e-15	OH1/NH1
ENSDARP00000048205	303	381.9	104.957	1.86217	up	3.03911e-17	1.02046e-15	OH1/NH1
ENSDARP00000116515	540	219.861	0	10.2232	up	3.09235e-17	1.0376e-15	OH1/NH1
novel.5491	778	2.62761	96.6792	-5.20458	down	3.11289e-17	1.04377e-15	OH1/NH1
novel.9900	5868	3.24803	96.9511	-4.89079	down	3.15429e-17	1.05691e-15	OH1/NH1
CI01000024_04912581_04919010-D2	408	1617.14	532.043	1.60412	up	3.18306e-17	1.06536e-15	OH1/NH1
novel.2397	7346	100.122	370.497	-1.88839	down	3.18396e-17	1.06536e-15	OH1/NH1
ENSDARP00000090050	1335	93.431	361.535	-1.95268	down	3.2181e-17	1.07603e-15	OH1/NH1
ENSDARP00000115980-D2	3648	0.331083	391.295	-10.1184	down	3.25303e-17	1.08695e-15	OH1/NH1
novel.8340	1786	93.8184	2.98615	4.96836	up	3.26209e-17	1.08922e-15	OH1/NH1
ENSDARP00000019361	1608	152.422	563.163	-1.88583	down	3.34519e-17	1.11619e-15	OH1/NH1
CI01000300_05338723_05344483	1131	198.876	601.958	-1.59837	down	3.35886e-17	1.11997e-15	OH1/NH1
novel.5900	2096	6.92224	104.025	-3.91482	down	3.41711e-17	1.1386e-15	OH1/NH1
CI01000103_00128080_00139844-D3	1197	0.982723	166.686	-7.4065	down	3.46024e-17	1.15217e-15	OH1/NH1
ENSDARP00000142699	1059	2492.64	5469.99	-1.13383	down	3.47903e-17	1.15762e-15	OH1/NH1
ENSDARP00000138189-D2	96	121.033	11.2432	3.42237	up	3.51513e-17	1.16882e-15	OH1/NH1
ENSDARP00000081504	4278	1272.92	3580.77	-1.49222	down	3.61963e-17	1.20274e-15	OH1/NH1
CI01000169_00708005_00711176-D2	705	144.629	585.363	-2.01626	down	3.64048e-17	1.20883e-15	OH1/NH1
ENSONIP00000001962	2028	4909.99	2192.7	1.163	up	3.77637e-17	1.25308e-15	OH1/NH1
ENSORLP00000010188-D2	1869	7.82039	107.201	-3.77296	down	3.84042e-17	1.27345e-15	OH1/NH1
CI01000306_09983479_10008765	1632	71.9315	334.988	-2.21914	down	3.90796e-17	1.29495e-15	OH1/NH1
novel.3225	2570	1731.23	34.9679	5.62959	up	3.947e-17	1.30698e-15	OH1/NH1
CI01000032_00145865_00181144-D2	1314	45.2	236.733	-2.38877	down	3.97257e-17	1.31454e-15	OH1/NH1
Cg-F_17619	3249	7.16875	99.9316	-3.79579	down	3.99356e-17	1.32058e-15	OH1/NH1
CI01000032_02119647_02127698	957	1686.77	723.432	1.22121	up	4.16047e-17	1.37482e-15	OH1/NH1
CI01160878_00003264_00008364	1371	380.236	95.1808	1.99794	up	4.21213e-17	1.39093e-15	OH1/NH1
ENSDARP00000100864	1923	440.133	1033.35	-1.23148	down	4.29011e-17	1.41571e-15	OH1/NH1
novel.1889	5286	217.575	702.351	-1.69084	down	4.33635e-17	1.42998e-15	OH1/NH1
ENSDARP00000055427-D2	999	2.29665	97.5956	-5.41076	down	4.41979e-17	1.45649e-15	OH1/NH1
novel.70	3072	57.1111	235.474	-2.0446	down	4.54203e-17	1.49575e-15	OH1/NH1
Cg-F_51945_D2	909	0.662286	321.487	-8.93848	down	4.57065e-17	1.50414e-15	OH1/NH1
novel.5661	7046	0.320556	370.21	-10.0381	down	4.64159e-17	1.52643e-15	OH1/NH1
CI01000032_00541441_00550673	1776	24.9773	190.645	-2.93342	down	4.66675e-17	1.53366e-15	OH1/NH1
ENSONIP00000016460	1074	696.878	271.422	1.36031	up	4.70403e-17	1.54485e-15	OH1/NH1
novel.8108	2990	654.111	1696.37	-1.37509	down	4.73257e-17	1.55316e-15	OH1/NH1
novel.9587	6008	0.961668	166.339	-7.40518	down	4.82941e-17	1.58386e-15	OH1/NH1
ENSDARP00000136347	870	1386.36	296.125	2.22715	up	4.91355e-17	1.61004e-15	OH1/NH1
CI01000115_00541425_00545119	633	259.327	62.1177	2.06283	up	4.91597e-17	1.61004e-15	OH1/NH1
ENSORLP00000005551-D2	648	850.265	312.625	1.44389	up	4.99247e-17	1.63398e-15	OH1/NH1
CI01000137_00162232_00189609-D2	660	610.477	2347.06	-1.94304	down	5.05084e-17	1.65195e-15	OH1/NH1
ENSDARP00000095645	2202	1183.47	433.88	1.44779	up	5.06773e-17	1.65635e-15	OH1/NH1
ENSDARP00000003894	1020	569.978	189.606	1.58797	up	5.10412e-17	1.6671e-15	OH1/NH1
CUFF.23601.1	936	6.90155	97.9561	-3.83034	down	5.1475e-17	1.68013e-15	OH1/NH1
novel.436	1009	280.345	77.1779	1.86223	up	5.21396e-17	1.70066e-15	OH1/NH1
novel.4183	999	10.4484	110.001	-3.39292	down	5.2517e-17	1.7118e-15	OH1/NH1
ENSONIP00000016165-D3	441	152.779	26.3883	2.53537	up	5.26384e-17	1.7146e-15	OH1/NH1
ENSDARP00000117448-D3	2382	295.057	64.3705	2.19472	up	5.29703e-17	1.72424e-15	OH1/NH1
CI01000027_02742168_02773304	1152	706.845	233.492	1.5983	up	5.36364e-17	1.74473e-15	OH1/NH1
CI01000059_03121584_03134563-D2	1977	137.629	402.185	-1.54725	down	5.55694e-17	1.80638e-15	OH1/NH1
ENSDARP00000024476	2085	429.503	1007.7	-1.23014	down	5.63474e-17	1.83043e-15	OH1/NH1
CI01000339_04578475_04585876	2091	912.993	315.49	1.53331	up	5.65234e-17	1.8349e-15	OH1/NH1
ENSDARP00000141540-D2	990	1131.86	407.581	1.47378	up	5.73286e-17	1.85978e-15	OH1/NH1
CI01000365_00275086_00325578-D3	3333	111.219	378.452	-1.76731	down	5.88349e-17	1.90736e-15	OH1/NH1
ENSDARP00000063942	600	686.841	242.55	1.50206	up	5.90788e-17	1.91397e-15	OH1/NH1
novel.1350	1877	13.7913	116.75	-3.08337	down	5.98631e-17	1.93807e-15	OH1/NH1
CI01000142_00459713_00463377-D6	1623	0	195.352	-10.0777	down	6.01068e-17	1.94464e-15	OH1/NH1
CI01000350_01583582_01585575	606	159.132	533.691	-1.74654	down	6.01997e-17	1.94634e-15	OH1/NH1
CUFF.56777.1	792	270.156	743.487	-1.46024	down	6.02598e-17	1.94697e-15	OH1/NH1
ENSORLP00000020272-D4	2676	344.689	914.914	-1.40859	down	6.05019e-17	1.95347e-15	OH1/NH1
ENSDARP00000008423	591	198.395	0	10.0753	up	6.09529e-17	1.9667e-15	OH1/NH1
CI01000160_00829462_00837009-D3	825	146.335	19.9869	2.87176	up	6.18563e-17	1.99451e-15	OH1/NH1
novel.6271	2171	0	197.425	-10.0926	down	6.22407e-17	2.00556e-15	OH1/NH1
novel.11317	9836	56.1085	277.857	-2.30839	down	6.31734e-17	2.03424e-15	OH1/NH1
Cg-F_29355	2469	148.964	447.308	-1.58611	down	6.40168e-17	2.06002e-15	OH1/NH1
ENSDARP00000093456-D2	879	421.703	1556.87	-1.88452	down	6.4105e-17	2.06147e-15	OH1/NH1
novel.4162	2802	3.95278	92.2086	-4.54962	down	6.51753e-17	2.09448e-15	OH1/NH1
novel.7724	4021	137.736	422.271	-1.61677	down	6.55198e-17	2.1037e-15	OH1/NH1
ENSDARP00000073857	3726	1308.98	5566.64	-2.08844	down	6.55501e-17	2.1037e-15	OH1/NH1
novel.7574	2447	0	198.511	-10.1005	down	6.593e-17	2.11448e-15	OH1/NH1
CI01000268_00108285_00157629-D6	4857	292.487	0.651099	8.77862	up	6.60562e-17	2.11711e-15	OH1/NH1
CI01000043_04746456_04753978	1431	922.393	370.235	1.31731	up	6.81141e-17	2.18042e-15	OH1/NH1
novel.11173	8153	607.07	1670.92	-1.4608	down	6.81223e-17	2.18042e-15	OH1/NH1
CI01000028_00119511_00123983-D2	1461	32.4656	164.699	-2.34389	down	6.93034e-17	2.21674e-15	OH1/NH1
novel.1010	18607	59.718	253.954	-2.08891	down	7.06905e-17	2.2596e-15	OH1/NH1
novel.3535	2741	55.7748	227.351	-2.02801	down	7.09617e-17	2.26675e-15	OH1/NH1
ENSDARP00000104198	945	758.861	221.232	1.7789	up	7.12853e-17	2.27557e-15	OH1/NH1
ENSDARP00000004402-D2	4176	266.502	1203.31	-2.17464	down	7.21668e-17	2.30218e-15	OH1/NH1
ENSDARP00000099210	3723	1150.44	388.651	1.56574	up	7.23655e-17	2.30698e-15	OH1/NH1
ENSDARP00000116609-D2	1227	1052.2	438.252	1.26367	up	7.25393e-17	2.31065e-15	OH1/NH1
novel.11539	2334	28.1595	166.778	-2.56587	down	7.2577e-17	2.31065e-15	OH1/NH1
ENSORLP00000003786-D7	435	174.337	33.3612	2.38629	up	7.26635e-17	2.31187e-15	OH1/NH1
ENSDARP00000130737	909	2562.4	979.495	1.38739	up	7.319e-17	2.32707e-15	OH1/NH1
novel.10050	1192	6.26989	108.791	-4.12352	down	7.37918e-17	2.34344e-15	OH1/NH1
ENSDARP00000140177-D6	1056	395.879	114.178	1.79439	up	7.38027e-17	2.34344e-15	OH1/NH1
ENSDARP00000119186	2181	235.493	759.632	-1.68977	down	7.98067e-17	2.53241e-15	OH1/NH1
ENSDARP00000063356	1194	589.282	184.1	1.6789	up	8.07795e-17	2.56158e-15	OH1/NH1
ENSDARP00000117196	642	124.918	420.024	-1.74928	down	8.16969e-17	2.58896e-15	OH1/NH1
ENSDARP00000107373-D2	1239	192.441	644.061	-1.74291	down	8.22839e-17	2.60584e-15	OH1/NH1
CI01000260_00179870_00183514-D3	864	640.598	0	11.7663	up	8.23395e-17	2.60588e-15	OH1/NH1
novel.1938	4003	54.658	298.383	-2.44612	down	8.24243e-17	2.60684e-15	OH1/NH1
ENSDARP00000118370	828	128.67	532.028	-2.04843	down	8.269e-17	2.61352e-15	OH1/NH1
novel.4111	5257	57.8907	295.899	-2.35561	down	8.33861e-17	2.63378e-15	OH1/NH1
ENSONIP00000017569	825	5131.55	2394.04	1.09996	up	8.35495e-17	2.6372e-15	OH1/NH1
CI01000060_00057848_00094445-D2	13881	6024.96	3044.71	0.984643	up	8.64211e-17	2.72605e-15	OH1/NH1
novel.2666	3309	0	193.324	-10.0631	down	8.65067e-17	2.72695e-15	OH1/NH1
ENSONIP00000022815-D4	1935	390.069	990.698	-1.34459	down	8.69773e-17	2.73999e-15	OH1/NH1
CI01000105_01973866_01976694	864	557.671	181.758	1.61761	up	8.74548e-17	2.75322e-15	OH1/NH1
ENSDARP00000081504-D2	4284	1373.27	4164.58	-1.60067	down	8.8297e-17	2.77791e-15	OH1/NH1
ENSDARP00000141005-D2	1926	260.6	729.596	-1.48566	down	8.93151e-17	2.80809e-15	OH1/NH1
CI01000055_04906688_04910244-D2	672	15.7677	119.396	-2.92278	down	9.06867e-17	2.84935e-15	OH1/NH1
novel.1128	3689	111.068	6.64936	4.05978	up	9.08587e-17	2.85288e-15	OH1/NH1
novel.109	1609	240.297	42.1558	2.51264	up	9.11433e-17	2.85994e-15	OH1/NH1
CI01000439_00033111_00037688-D2	1566	118.517	656.163	-2.46989	down	9.17249e-17	2.87631e-15	OH1/NH1
ENSDARP00000079578	1089	570.765	2054.84	-1.84829	down	9.50577e-17	2.97824e-15	OH1/NH1
ENSDARP00000105547	1371	155.341	26.1199	2.5754	up	9.50998e-17	2.97824e-15	OH1/NH1
novel.2285	5116	302.993	83.4465	1.86112	up	9.71728e-17	3.04117e-15	OH1/NH1
ENSDARP00000027732	1476	202.143	32.6687	2.63017	up	9.80749e-17	3.0674e-15	OH1/NH1
ENSORLP00000016136	993	155.432	603.649	-1.95831	down	9.92158e-17	3.10106e-15	OH1/NH1
ENSDARP00000104495-D4	273	8.55732	104.983	-3.62103	down	1.00934e-16	3.1522e-15	OH1/NH1
novel.1118	9417	517.356	1166.23	-1.17273	down	1.00984e-16	3.1522e-15	OH1/NH1
CI01000054_06962442_06966056-D2	1308	660.905	1629.3	-1.30198	down	1.01791e-16	3.17535e-15	OH1/NH1
ENSDARP00000133045-D2	1269	1078.83	430.125	1.32638	up	1.02173e-16	3.18519e-15	OH1/NH1
CI01000111_02589699_02618434-D3	3027	0.982842	157.409	-7.32383	down	1.04941e-16	3.26933e-15	OH1/NH1
ENSDARP00000101177	564	45.7776	201.249	-2.13503	down	1.06016e-16	3.3007e-15	OH1/NH1
ENSXMAP00000015322-D7	399	7444.93	15688.4	-1.07537	down	1.08676e-16	3.3813e-15	OH1/NH1
ENSXMAP00000007811	1515	2.97987	97.6213	-5.04595	down	1.09221e-16	3.39607e-15	OH1/NH1
novel.2646	2762	0	192.106	-10.0532	down	1.15453e-16	3.58752e-15	OH1/NH1
CI01000347_00576004_00576843	837	2957.4	10821.9	-1.8715	down	1.17219e-16	3.64003e-15	OH1/NH1
ENSDARP00000111607-D249	1410	150.08	16.0878	3.22546	up	1.20211e-16	3.7305e-15	OH1/NH1
ENSONIP00000016086-D6	888	33.6595	252.655	-2.91103	down	1.21651e-16	3.77276e-15	OH1/NH1
novel.11358	2484	105.922	1.67179	5.98973	up	1.22144e-16	3.78471e-15	OH1/NH1
CI01000072_02432156_02442588	987	70.7625	295.832	-2.0641	down	1.22194e-16	3.78471e-15	OH1/NH1
novel.7507	5435	0	183.26	-9.98556	down	1.22289e-16	3.78518e-15	OH1/NH1
CI01000340_08722460_08728762-D2	2010	41.685	199.831	-2.26237	down	1.23373e-16	3.81628e-15	OH1/NH1
CI01000325_10057059_10062989	1293	80.3718	475.221	-2.56502	down	1.23662e-16	3.82276e-15	OH1/NH1
novel.11769	2321	19.0473	127.602	-2.74593	down	1.2903e-16	3.98611e-15	OH1/NH1
Cg-F_51024	897	1106.46	400.758	1.4653	up	1.30355e-16	4.02446e-15	OH1/NH1
CUFF.52376.1	225	153.656	446.707	-1.53954	down	1.31374e-16	4.05331e-15	OH1/NH1
CI01000000_07708216_07719096-D2	2091	472.608	156.294	1.5966	up	1.32864e-16	4.09665e-15	OH1/NH1
novel.3131	3145	2224.55	7346.16	-1.72351	down	1.42577e-16	4.39329e-15	OH1/NH1
CI01000082_00006949_00016121	2466	1480.9	600.142	1.30288	up	1.43016e-16	4.40399e-15	OH1/NH1
ENSDARP00000113657-D2	519	652.434	222.795	1.55004	up	1.43825e-16	4.42559e-15	OH1/NH1
ENSDARP00000075984-D2	2700	27.4662	152.083	-2.46825	down	1.43902e-16	4.42559e-15	OH1/NH1
novel.9013	7673	96.5126	8.01203	3.59251	up	1.45307e-16	4.46592e-15	OH1/NH1
ENSDARP00000104495-D2	309	0.662405	260.028	-8.63233	down	1.45775e-16	4.47743e-15	OH1/NH1
CI01000257_00182930_00199678-D2	2442	1970.79	5404.65	-1.45553	down	1.49324e-16	4.58352e-15	OH1/NH1
novel.7254	1640	60.9708	289.842	-2.2494	down	1.51692e-16	4.6532e-15	OH1/NH1
ENSXMAP00000014348	4029	920.867	341.385	1.43119	up	1.51965e-16	4.65861e-15	OH1/NH1
CI01000030_02690496_02691051-D3	654	12953.3	5675.07	1.19063	up	1.53357e-16	4.69827e-15	OH1/NH1
ENSDARP00000129631	1464	289.454	36.9127	2.97022	up	1.5642e-16	4.78904e-15	OH1/NH1
ENSDARP00000139560-D2	204	50.8712	222.31	-2.12886	down	1.58082e-16	4.83684e-15	OH1/NH1
novel.8936	4760	37.3156	190.934	-2.35541	down	1.60171e-16	4.89763e-15	OH1/NH1
novel.524	3218	487.533	177.225	1.45982	up	1.68436e-16	5.14708e-15	OH1/NH1
ENSDARP00000008048	1359	678.406	200.855	1.7556	up	1.69997e-16	5.19148e-15	OH1/NH1
CI01000080_01500308_01505160	546	54.4076	227.952	-2.0669	down	1.7439e-16	5.32223e-15	OH1/NH1
CI01000010_10035966_10045847	1755	554.163	170.549	1.70022	up	1.75362e-16	5.34848e-15	OH1/NH1
ENSDARP00000061006	180	654.39	1482.39	-1.17968	down	1.826e-16	5.5657e-15	OH1/NH1
CI01000299_03170577_03174986-D2	1296	569.778	174.432	1.70801	up	1.84983e-16	5.63476e-15	OH1/NH1
ENSDARP00000140383	936	1181.09	434.859	1.44191	up	1.87855e-16	5.71861e-15	OH1/NH1
ENSDARP00000091365-D2	1626	842.592	292.439	1.52645	up	1.91379e-16	5.82218e-15	OH1/NH1
CI01000195_01041008_01052987-D2	1827	40.0823	195.871	-2.29082	down	1.93452e-16	5.88036e-15	OH1/NH1
CI01000190_00133955_00144842	1803	192.688	530.984	-1.46266	down	1.93537e-16	5.88036e-15	OH1/NH1
CI01000000_00252240_00259416	1269	978.998	258.7	1.92076	up	1.97168e-16	5.98688e-15	OH1/NH1
ENSDARP00000078609	3042	1057.63	368.368	1.52192	up	1.97873e-16	6.00448e-15	OH1/NH1
CUFF.3477.1	738	497.241	1524.65	-1.61667	down	2.00534e-16	6.08138e-15	OH1/NH1
novel.2142	4501	3.57911	95.1482	-4.72565	down	2.04292e-16	6.19144e-15	OH1/NH1
CI01000340_08780601_08789689-D2	1851	122.202	378.826	-1.6321	down	2.05253e-16	6.21663e-15	OH1/NH1
ENSDARP00000113687	1788	41.9621	204.542	-2.28622	down	2.14728e-16	6.49669e-15	OH1/NH1
CI01000112_01883455_01914770-D3	2193	50.3297	248.776	-2.30463	down	2.14771e-16	6.49669e-15	OH1/NH1
ENSDARP00000098458-D2	645	718.747	198.94	1.85372	up	2.16378e-16	6.54117e-15	OH1/NH1
ENSDARP00000054077	855	2345.03	865.768	1.43762	up	2.17541e-16	6.57218e-15	OH1/NH1
ENSDARP00000118291-D3	423	1090.6	434.666	1.32715	up	2.19102e-16	6.61517e-15	OH1/NH1
CI01000321_04524751_04530395	1113	12.5188	600.815	-5.58648	down	2.19349e-16	6.61846e-15	OH1/NH1
ENSDARP00000076844	1797	1619.8	696.194	1.21814	up	2.20644e-16	6.65335e-15	OH1/NH1
ENSDARP00000137951	1671	41.6832	204.421	-2.29494	down	2.25333e-16	6.79046e-15	OH1/NH1
novel.6623	1236	92.2158	2.62773	5.11607	up	2.27209e-16	6.8427e-15	OH1/NH1
ENSDARP00000136176-D2	1806	4789.76	2132.83	1.16718	up	2.36067e-16	7.10498e-15	OH1/NH1
CUFF.30307.1	351	12.1997	145.982	-3.58592	down	2.37526e-16	7.14441e-15	OH1/NH1
CI01000020_05267250_05267668	327	394.256	107.574	1.87469	up	2.41139e-16	7.24854e-15	OH1/NH1
CI01163611_00003623_00006558-D2	1110	211.077	49.5274	2.09008	up	2.42404e-16	7.28199e-15	OH1/NH1
CI01000313_01097272_01103624-D2	1248	122.167	495.71	-2.02131	down	2.46319e-16	7.39499e-15	OH1/NH1
novel.575	2912	14.1867	143.212	-3.34063	down	2.47486e-16	7.42534e-15	OH1/NH1
ENSDARP00000108280-D2	828	2798.37	1166.33	1.26251	up	2.49303e-16	7.47518e-15	OH1/NH1
CI01000026_07470871_07494876-D2	2067	96.2433	326.793	-1.76374	down	2.53398e-16	7.59322e-15	OH1/NH1
CI01000146_00549326_00559108	1152	57.3681	218.96	-1.93275	down	2.54275e-16	7.61473e-15	OH1/NH1
CI01000125_00026980_00027141	1224	147.267	452.787	-1.62041	down	2.54869e-16	7.62706e-15	OH1/NH1
ENSDARP00000049239-D4	960	309.394	938.283	-1.60026	down	2.55005e-16	7.62706e-15	OH1/NH1
novel.10384	5063	0.662405	607.03	-9.85325	down	2.60119e-16	7.77516e-15	OH1/NH1
ENSORLP00000015974-D2	2664	2345.66	991.718	1.24189	up	2.61919e-16	7.82409e-15	OH1/NH1
novel.959	11626	640.215	235.567	1.44245	up	2.64317e-16	7.89081e-15	OH1/NH1
CI01000024_03509335_03511936	468	102.647	8.69075	3.56519	up	2.65647e-16	7.92559e-15	OH1/NH1
CI01090780_00000520_00001418-D3	486	458.907	1503.37	-1.71203	down	2.66848e-16	7.95644e-15	OH1/NH1
novel.996	5771	152.364	551.251	-1.85576	down	2.72063e-16	8.10691e-15	OH1/NH1
ENSDARP00000138949-D2	279	5.92887	90.5066	-3.93727	down	2.76234e-16	8.22608e-15	OH1/NH1
ENSDARP00000131397-D2	2298	44.8371	188.624	-2.07225	down	2.84665e-16	8.47187e-15	OH1/NH1
CI01000160_00883159_00884106-D8	948	0.972196	143.269	-7.18867	down	2.92176e-16	8.69003e-15	OH1/NH1
ENSDARP00000076487	912	174.533	0	9.89039	up	2.9429e-16	8.74445e-15	OH1/NH1
CI01000054_10949424_10950271	366	526.423	143.17	1.87844	up	2.94371e-16	8.74445e-15	OH1/NH1
ENSDARP00000094762	1170	2513.98	986.291	1.34994	up	2.95654e-16	8.77711e-15	OH1/NH1
CI01000135_00126091_00156188	3528	754.141	297.446	1.3418	up	2.98019e-16	8.83831e-15	OH1/NH1
CI01000189_03789640_03792201-D2	4239	679.994	1940.95	-1.51328	down	2.98084e-16	8.83831e-15	OH1/NH1
CI01000006_11704767_11714559	2202	4929.6	2148.67	1.19802	up	2.99697e-16	8.88064e-15	OH1/NH1
ENSDARP00000024085	555	599.233	180.024	1.73581	up	3.02272e-16	8.9514e-15	OH1/NH1
novel.5406	8763	0	173.956	-9.91012	down	3.02724e-16	8.95925e-15	OH1/NH1
novel.10510	2463	24.3132	150.457	-2.6313	down	3.05533e-16	9.03681e-15	OH1/NH1
CI01000030_08543066_08553404-D2	2442	144.878	461.891	-1.67232	down	3.06749e-16	9.06192e-15	OH1/NH1
ENSDARP00000127876	315	351.379	92.7854	1.92179	up	3.06761e-16	9.06192e-15	OH1/NH1
CI01000000_05403325_05406432-D2	1173	638.054	209.226	1.60914	up	3.1266e-16	9.22542e-15	OH1/NH1
ENSDARP00000132446-D2	2127	10.1703	101.754	-3.32443	down	3.12681e-16	9.22542e-15	OH1/NH1
ENSDARP00000109027-D2	903	935.358	308.484	1.60078	up	3.13098e-16	9.23204e-15	OH1/NH1
ENSDARP00000105786	1941	325.43	92.3435	1.81741	up	3.19976e-16	9.42626e-15	OH1/NH1
CUFF.26323.1	945	594.017	2027.71	-1.77149	down	3.20078e-16	9.42626e-15	OH1/NH1
novel.1588	1610	100.409	1.67442	5.91228	up	3.26215e-16	9.6011e-15	OH1/NH1
CI01000360_00707496_00714052-D2	1176	489.159	1156.95	-1.24206	down	3.26848e-16	9.61383e-15	OH1/NH1
ENSXMAP00000007867	147	494.371	130.685	1.91912	up	3.27113e-16	9.61572e-15	OH1/NH1
ENSDARP00000049571	4245	1205.26	434.159	1.47329	up	3.32632e-16	9.77194e-15	OH1/NH1
novel.6101	20378	252.885	693.812	-1.45626	down	3.34842e-16	9.83085e-15	OH1/NH1
novel.971	1298	0	168.045	-9.86071	down	3.35811e-16	9.85328e-15	OH1/NH1
CI01000030_07736031_07737720-D2	312	1131.66	412.979	1.45454	up	3.42451e-16	1.0042e-14	OH1/NH1
CI01000041_00725773_00730249	1614	194.073	31.1934	2.64105	up	3.45747e-16	1.01324e-14	OH1/NH1
ENSDARP00000134145-D2	423	3063.37	961.473	1.67195	up	3.53147e-16	1.03429e-14	OH1/NH1
CI01000006_01778632_01788481-D2	2382	0.331203	309.871	-9.78154	down	3.53588e-16	1.03495e-14	OH1/NH1
CUFF.57314.1	402	1.64501	110.275	-6.07166	down	3.60154e-16	1.05353e-14	OH1/NH1
novel.8955	2537	35.373	181.023	-2.35535	down	3.61144e-16	1.05578e-14	OH1/NH1
novel.9334	994	199.18	22.0391	3.1771	up	3.69135e-16	1.07846e-14	OH1/NH1
CI01000066_03686086_03690640-D2	588	923.29	373.605	1.30536	up	3.69354e-16	1.07846e-14	OH1/NH1
CI01000110_03152754_03157924-D2	1191	221.084	30.5366	2.85385	up	3.7015e-16	1.08013e-14	OH1/NH1
ENSDARP00000072168	1929	582.643	213.61	1.44818	up	3.76648e-16	1.09842e-14	OH1/NH1
CI01000300_09080472_09093223	3246	297.786	84.2759	1.82128	up	3.85993e-16	1.12499e-14	OH1/NH1
ENSDARP00000021993	1287	607.253	2080.37	-1.77672	down	3.86439e-16	1.12561e-14	OH1/NH1
ENSXMAP00000003625-D2	2346	77.1604	336.202	-2.12461	down	3.87419e-16	1.12778e-14	OH1/NH1
ENSDARP00000119887-D2	273	1132.74	400.031	1.50194	up	3.95353e-16	1.15017e-14	OH1/NH1
novel.2703	548	85.8608	3.3679	4.68411	up	4.03605e-16	1.17312e-14	OH1/NH1
novel.2801	1121	169.052	0	9.84428	up	4.03732e-16	1.17312e-14	OH1/NH1
ENSORLP00000002234-D3	804	95.8294	8.04918	3.5798	up	4.06479e-16	1.18039e-14	OH1/NH1
ENSDARP00000134353-D2	2601	562.385	178.708	1.65433	up	4.16221e-16	1.20795e-14	OH1/NH1
CI01000029_05390624_05394576-D2	1023	267.552	71.6493	1.90091	up	4.19629e-16	1.2171e-14	OH1/NH1
novel.5261	13010	467.212	1237.49	-1.40511	down	4.39062e-16	1.2727e-14	OH1/NH1
novel.10952	3381	23.8988	140.747	-2.55803	down	4.40174e-16	1.27515e-14	OH1/NH1
novel.9378	1630	4.62547	89.4797	-4.28239	down	4.47176e-16	1.29465e-14	OH1/NH1
ENSXMAP00000019578-D6	912	1115.28	3817.57	-1.77522	down	4.52594e-16	1.30954e-14	OH1/NH1
ENSXMAP00000004256	417	845.043	317.113	1.41425	up	4.53617e-16	1.31171e-14	OH1/NH1
ENSDARP00000126784	5139	281.407	758.077	-1.42981	down	4.54514e-16	1.31351e-14	OH1/NH1
CI01000110_03116235_03118931	1092	168.343	0	9.838	up	4.55581e-16	1.3158e-14	OH1/NH1
ENSXMAP00000009180	1878	609.296	1557.89	-1.35455	down	4.56281e-16	1.31703e-14	OH1/NH1
novel.1363	1863	743.459	229.847	1.69413	up	4.5712e-16	1.31866e-14	OH1/NH1
novel.2871	667	101.495	5.05185	4.3392	up	4.60938e-16	1.32887e-14	OH1/NH1
ENSDARP00000132354-D2	2310	601.297	1680.27	-1.48275	down	4.70961e-16	1.35695e-14	OH1/NH1
CI01103865_00000557_00000838	189	109.208	1.68132	6.03297	up	4.80611e-16	1.38392e-14	OH1/NH1
CI01000060_00329935_00340482	1230	277.088	794.137	-1.51925	down	4.8736e-16	1.40251e-14	OH1/NH1
ENSDARP00000037906-D2	1425	1486.49	633.983	1.22924	up	4.90975e-16	1.41207e-14	OH1/NH1
ENSDARP00000130022	603	180.237	598.581	-1.73192	down	4.92213e-16	1.41478e-14	OH1/NH1
CI01000005_05691428_05726724-D2	2655	73.0096	306.25	-2.0685	down	4.99878e-16	1.43595e-14	OH1/NH1
novel.4044	1445	143.14	0.976648	7.16371	up	5.04682e-16	1.44888e-14	OH1/NH1
ENSDARP00000136868-D2	2535	2103.81	954.797	1.13982	up	5.05578e-16	1.45058e-14	OH1/NH1
Cg-F_21624	690	369.882	98.1497	1.91472	up	5.0926e-16	1.46028e-14	OH1/NH1
novel.3673	4426	150.032	448.883	-1.58138	down	5.11319e-16	1.4653e-14	OH1/NH1
CI01000113_02491883_02493061-D2	1110	135.444	2959.09	-4.44933	down	5.24747e-16	1.50288e-14	OH1/NH1
ENSDARP00000104253	2799	226.479	48.2218	2.23395	up	5.25225e-16	1.50335e-14	OH1/NH1
ENSDARP00000127116	2382	133.163	424.231	-1.67129	down	5.33393e-16	1.52582e-14	OH1/NH1
ENSDARP00000107754	1044	274.091	74.1408	1.88756	up	5.3741e-16	1.5364e-14	OH1/NH1
novel.3457	1763	162.872	0	9.79051	up	5.50485e-16	1.57284e-14	OH1/NH1
ENSDARP00000130571-D4	4839	9821.02	4571.26	1.10328	up	5.51876e-16	1.57587e-14	OH1/NH1
ENSDARP00000103553	1158	1952.88	531.721	1.87699	up	5.55286e-16	1.58467e-14	OH1/NH1
ENSXMAP00000000250-D2	885	247.93	67.5758	1.8747	up	5.63213e-16	1.60633e-14	OH1/NH1
novel.10799	4241	0.331083	295.295	-9.71228	down	5.666e-16	1.61503e-14	OH1/NH1
ENSDARP00000038728	1044	1066.3	401.198	1.41028	up	5.86591e-16	1.67102e-14	OH1/NH1
ENSDARP00000017569	1875	5884	2384.88	1.30285	up	5.95929e-16	1.69661e-14	OH1/NH1
ENSONIP00000011841-D35	351	9.77543	102.572	-3.38651	down	5.9647e-16	1.69714e-14	OH1/NH1
ENSDARP00000111476-D3	924	454.047	156.327	1.53777	up	6.02387e-16	1.71296e-14	OH1/NH1
CI01000142_00345504_00369452-D18	1959	127.056	18.0871	2.81625	up	6.0364e-16	1.71551e-14	OH1/NH1
ENSDARP00000027919-D2	717	280.43	978.539	-1.80361	down	6.0676e-16	1.72335e-14	OH1/NH1
novel.89	985	3.92072	117.298	-4.90011	down	6.14911e-16	1.74547e-14	OH1/NH1
Cg-F_78680	1677	733.325	224.034	1.71033	up	6.20129e-16	1.75923e-14	OH1/NH1
ENSORLP00000003845-D7	828	8.82405	114.52	-3.69711	down	6.39969e-16	1.81445e-14	OH1/NH1
novel.8586	2365	35.638	183.656	-2.36449	down	6.46565e-16	1.83206e-14	OH1/NH1
novel.8806	27138	1061.11	2632.12	-1.31076	down	6.47325e-16	1.83313e-14	OH1/NH1
novel.6521	3549	0	160.914	-9.79826	down	6.6608e-16	1.88513e-14	OH1/NH1
CI01000319_00000067_00003612-D5	312	101.928	8.60693	3.56022	up	6.69031e-16	1.89236e-14	OH1/NH1
ENSONIP00000009013-D4	8853	8.85587	108.27	-3.61213	down	6.7322e-16	1.90277e-14	OH1/NH1
ENSDARP00000021253-D2	1215	410.103	131.959	1.63689	up	6.73505e-16	1.90277e-14	OH1/NH1
ENSDARP00000140216-D2	1782	144.385	536.375	-1.89398	down	6.75444e-16	1.90689e-14	OH1/NH1
Cg-F_20701	372	7027.06	2754.83	1.35103	up	6.75758e-16	1.90689e-14	OH1/NH1
ENSDARP00000057376-D2	1044	234.779	852.398	-1.86051	down	6.95511e-16	1.96147e-14	OH1/NH1
CI01000223_00344161_00348033-D2	828	716.404	213.052	1.75015	up	6.98202e-16	1.9679e-14	OH1/NH1
CI01000057_02701515_02705729	1098	237.507	66.5393	1.8349	up	7.11766e-16	2.00495e-14	OH1/NH1
ENSDARP00000028924	2175	159.5	0	9.76042	up	7.12723e-16	2.00647e-14	OH1/NH1
CI01000001_09132867_09145278-D3	1113	2800.65	1057.76	1.4048	up	7.40825e-16	2.08436e-14	OH1/NH1
novel.11869	999	610.262	234.48	1.38018	up	7.49508e-16	2.10755e-14	OH1/NH1
ENSDARP00000061631	2529	491.587	1879.99	-1.93553	down	7.52879e-16	2.11579e-14	OH1/NH1
novel.10406	576	0	156.906	-9.76127	down	7.56374e-16	2.12436e-14	OH1/NH1
novel.10165	2579	0.651759	229.26	-8.45149	down	7.6563e-16	2.1491e-14	OH1/NH1
novel.3066	13934	388.087	945.076	-1.28411	down	8.01399e-16	2.24819e-14	OH1/NH1
ENSDARP00000038787-D3	2484	242.66	779.555	-1.6838	down	8.02635e-16	2.25034e-14	OH1/NH1
CI01000009_08425414_08428737	1068	2918.8	1230.41	1.24628	up	8.28265e-16	2.32084e-14	OH1/NH1
ENSONIP00000006900-D162	1842	1.65601	100.981	-5.94415	down	8.33454e-16	2.33401e-14	OH1/NH1
novel.5225	2602	157.051	0	9.73793	up	8.41209e-16	2.35435e-14	OH1/NH1
ENSDARP00000003173-D2	1089	195.298	46.4373	2.07372	up	8.60047e-16	2.40567e-14	OH1/NH1
novel.3622	632	1067.94	389.918	1.4537	up	8.78728e-16	2.45649e-14	OH1/NH1
CI01000082_04833935_04843617-D2	1539	456.655	1116.91	-1.29038	down	8.95902e-16	2.50304e-14	OH1/NH1
ENSONIP00000018442	459	5.6192	101.724	-4.18588	down	9.26735e-16	2.58767e-14	OH1/NH1
novel.3466	3444	134.83	427.438	-1.66517	down	9.41194e-16	2.62652e-14	OH1/NH1
CI01000029_02107558_02110456-D2	1044	612.865	201.588	1.60469	up	9.42923e-16	2.62908e-14	OH1/NH1
ENSDARP00000056986-D3	618	325.58	103.786	1.6502	up	9.43209e-16	2.62908e-14	OH1/NH1
ENSDARP00000057304	3030	1334.69	598.743	1.15648	up	9.54709e-16	2.65959e-14	OH1/NH1
ENSDARP00000062517-D2	681	2183.24	678.354	1.68653	up	9.94472e-16	2.76875e-14	OH1/NH1
CI01000000_05789806_05792653-D3	912	31.3872	156.841	-2.31965	down	1.01297e-15	2.81862e-14	OH1/NH1
ENSONIP00000005911	4848	515.916	1893.84	-1.87638	down	1.02783e-15	2.85764e-14	OH1/NH1
ENSDARP00000041081	993	31.8869	184.169	-2.53148	down	1.02819e-15	2.85764e-14	OH1/NH1
novel.9235	3720	127.756	16.5454	2.94402	up	1.06128e-15	2.94789e-14	OH1/NH1
novel.7768	1117	3.56846	83.8523	-4.54357	down	1.06206e-15	2.94836e-14	OH1/NH1
ENSDARP00000035273	432	7877.13	17527.7	-1.15391	down	1.075e-15	2.98255e-14	OH1/NH1
ENSDARP00000130305	261	7.88379	91.113	-3.53302	down	1.08539e-15	3.00963e-14	OH1/NH1
CI01000254_00220929_00229133	1359	138.022	414.56	-1.58687	down	1.09043e-15	3.02186e-14	OH1/NH1
ENSDARP00000106290	2139	403.338	942.193	-1.22425	down	1.09258e-15	3.02606e-14	OH1/NH1
novel.5037	2515	45.6053	197.04	-2.11171	down	1.10999e-15	3.07251e-14	OH1/NH1
ENSDARP00000048205-D2	303	616.045	212.745	1.53378	up	1.12123e-15	3.10162e-14	OH1/NH1
novel.8511	2046	3.92072	79.6463	-4.34169	down	1.1218e-15	3.10162e-14	OH1/NH1
CI01000020_02061926_02077812	1251	586.083	1590.54	-1.44057	down	1.14015e-15	3.15053e-14	OH1/NH1
CI01000340_10227896_10249819	1968	726.632	292.278	1.31397	up	1.16259e-15	3.21068e-14	OH1/NH1
ENSDARP00000140609-D2	591	7.53165	90.5993	-3.58762	down	1.17609e-15	3.24612e-14	OH1/NH1
CI01000304_06931421_06933921-D2	738	670.799	263.251	1.34936	up	1.17747e-15	3.24804e-14	OH1/NH1
CI01000340_19288790_19292748	1203	135.901	24.365	2.4809	up	1.19827e-15	3.30351e-14	OH1/NH1
CI01000010_11862180_11868018	1533	86.095	416.415	-2.2729	down	1.20788e-15	3.3281e-14	OH1/NH1
CI01000009_08863308_08868625-D2	675	417.214	146.297	1.51208	up	1.21711e-15	3.3516e-14	OH1/NH1
ENSONIP00000016443-D2	1005	807.11	319.648	1.33647	up	1.21997e-15	3.35753e-14	OH1/NH1
novel.9646	2563	112.22	1.32291	6.39691	up	1.22569e-15	3.37134e-14	OH1/NH1
ENSDARP00000002886-D2	447	582.759	207.518	1.49047	up	1.24516e-15	3.42295e-14	OH1/NH1
ENSONIP00000023819-D2	1842	1425.76	541.375	1.39689	up	1.25793e-15	3.45607e-14	OH1/NH1
ENSDARP00000048609	2148	414.414	108.307	1.93708	up	1.27892e-15	3.51172e-14	OH1/NH1
ENSDARP00000093051	1782	819.417	2713.35	-1.72758	down	1.30431e-15	3.57939e-14	OH1/NH1
CI01000304_15462162_15465511-D2	1833	361.98	115.721	1.64583	up	1.31779e-15	3.6143e-14	OH1/NH1
ENSDARP00000065263	789	364.341	111.477	1.70924	up	1.32308e-15	3.62539e-14	OH1/NH1
CI01000006_01741474_01759775-D2	1962	0.331203	280.234	-9.63663	down	1.32335e-15	3.62539e-14	OH1/NH1
CI01000051_01401065_01414909-D2	3303	3121.82	10735.1	-1.78192	down	1.35203e-15	3.70187e-14	OH1/NH1
ENSORLP00000006793-D5	576	1299.21	552.737	1.23308	up	1.35361e-15	3.70408e-14	OH1/NH1
novel.6466	4538	7.54206	89.8389	-3.57562	down	1.36686e-15	3.7382e-14	OH1/NH1
ENSXMAP00000011102	738	1106.57	422.034	1.39063	up	1.38412e-15	3.78324e-14	OH1/NH1
CI01000026_15457228_15461956	804	40.0288	183.064	-2.19373	down	1.46646e-15	4.006e-14	OH1/NH1
ENSXMAP00000012419-D17	1659	0	149.607	-9.69252	down	1.48316e-15	4.04932e-14	OH1/NH1
ENSDARP00000036893	1677	86.3942	309.016	-1.83828	down	1.48971e-15	4.06268e-14	OH1/NH1
CI01000357_00571481_00580471-D2	2310	1143.59	481.348	1.24827	up	1.48975e-15	4.06268e-14	OH1/NH1
ENSDARP00000099288	3324	454.766	161.808	1.49132	up	1.4948e-15	4.07415e-14	OH1/NH1
CI01000027_02147653_02152768-D2	1191	19.9772	121.861	-2.60887	down	1.52995e-15	4.16757e-14	OH1/NH1
ENSDARP00000112617-D2	1539	580.684	145.893	1.99233	up	1.60363e-15	4.3658e-14	OH1/NH1
novel.10257	2321	3.62146	85.2274	-4.56166	down	1.60585e-15	4.36935e-14	OH1/NH1
novel.6086	1413	0.331083	267.034	-9.56666	down	1.61387e-15	4.38869e-14	OH1/NH1
novel.9888	3770	154.479	27.7398	2.47904	up	1.6267e-15	4.42107e-14	OH1/NH1
novel.8931	4396	4.26209	84.2033	-4.30543	down	1.64868e-15	4.47827e-14	OH1/NH1
ENSDARP00000139574-D2	1593	6.51687	91.3352	-3.80344	down	1.66541e-15	4.52115e-14	OH1/NH1
ENSORLP00000016051-D5	306	109.06	1.31863	6.3556	up	1.66826e-15	4.5263e-14	OH1/NH1
novel.1676	5507	67.4407	294.383	-2.12767	down	1.6845e-15	4.56779e-14	OH1/NH1
novel.3540	2483	14.038	120.476	-3.09831	down	1.70381e-15	4.61755e-14	OH1/NH1
ENSDARP00000130135	1035	1116.22	446.439	1.32221	up	1.71706e-15	4.65082e-14	OH1/NH1
ENSXMAP00000004256-D2	417	183.943	44.0141	2.0638	up	1.72356e-15	4.66579e-14	OH1/NH1
ENSDARP00000003357-D2	231	352.831	99.5344	1.82676	up	1.72477e-15	4.66642e-14	OH1/NH1
Cg-F_37413	2088	324.025	834.124	-1.364	down	1.73274e-15	4.68533e-14	OH1/NH1
ENSDARP00000087478-D2	1197	476.705	177.159	1.42793	up	1.74739e-15	4.72229e-14	OH1/NH1
ENSDARP00000141883	2862	8.18305	89.0368	-3.44292	down	1.76545e-15	4.76841e-14	OH1/NH1
novel.2186	2313	1.30328	103.138	-6.29907	down	1.81026e-15	4.88667e-14	OH1/NH1
CI01000034_01764505_01767882	426	4098.7	1854.78	1.14391	up	1.81502e-15	4.89678e-14	OH1/NH1
CI01000345_01228778_01239424-D2	2727	489.426	1074.55	-1.13458	down	1.82115e-15	4.91055e-14	OH1/NH1
CI01000313_01706521_01713398	1407	884.804	362.783	1.28617	up	1.83915e-15	4.95629e-14	OH1/NH1
novel.11266	2133	1.31416	102.557	-6.29027	down	1.85794e-15	5.00375e-14	OH1/NH1
novel.2988	2295	0	146.733	-9.66441	down	1.85885e-15	5.00375e-14	OH1/NH1
ENSDARP00000040291	2145	733.466	291.258	1.33219	up	1.87762e-15	5.05145e-14	OH1/NH1
CI01000340_18706881_18719031-D2	795	229.973	60.5654	1.92401	up	1.9025e-15	5.1155e-14	OH1/NH1
novel.10150	15154	147.407	27.5902	2.41606	up	1.92978e-15	5.18595e-14	OH1/NH1
CI01000063_05252331_05253850-D3	468	317.985	97.2228	1.70918	up	1.93574e-15	5.19904e-14	OH1/NH1
novel.10360	2808	129.862	470.843	-1.85928	down	1.94369e-15	5.21748e-14	OH1/NH1
ENSDARP00000036401-D2	1041	220.264	767.851	-1.80182	down	1.96546e-15	5.27295e-14	OH1/NH1
ENSDARP00000028904-D2	3201	613.808	1304.25	-1.08742	down	1.97868e-15	5.30547e-14	OH1/NH1
CI01000117_00778817_00781140-D63	618	518.304	1128.09	-1.12201	down	2.04525e-15	5.48088e-14	OH1/NH1
ENSORLP00000020836	1425	185.698	39.6702	2.22739	up	2.05983e-15	5.51686e-14	OH1/NH1
ENSDARP00000089091	1083	1088.89	448.267	1.2804	up	2.06896e-15	5.53822e-14	OH1/NH1
ENSDARP00000058599-D3	1104	147.024	0	9.64326	up	2.08403e-15	5.57546e-14	OH1/NH1
CI01000299_06362136_06376918-D3	1395	145.18	0	9.62461	up	2.08841e-15	5.58405e-14	OH1/NH1
novel.3375	1972	0	146.724	-9.66435	down	2.09681e-15	5.60339e-14	OH1/NH1
ENSDARP00000113551	1197	0.641112	217.414	-8.37511	down	2.1632e-15	5.77592e-14	OH1/NH1
Cg-F_9590	540	201.87	43.4859	2.21674	up	2.16378e-15	5.77592e-14	OH1/NH1
CI01000325_10127601_10139309	3030	204.113	49.4382	2.04697	up	2.17079e-15	5.79138e-14	OH1/NH1
ENSONIP00000019008-D2	846	1349.23	3544.7	-1.39364	down	2.17755e-15	5.80619e-14	OH1/NH1
novel.1593	4243	216.949	0.651099	8.3475	up	2.20691e-15	5.8812e-14	OH1/NH1
ENSXMAP00000008775-D14	2109	1592.98	595.926	1.41854	up	2.24174e-15	5.9707e-14	OH1/NH1
CI01000118_00733823_00784798-D6	1866	195.936	38.7546	2.33487	up	2.25599e-15	6.00531e-14	OH1/NH1
novel.10766	1975	5.89705	82.0612	-3.79863	down	2.28356e-15	6.07534e-14	OH1/NH1
novel.7245	3765	1310.84	2896.56	-1.14393	down	2.31333e-15	6.15112e-14	OH1/NH1
CI01000086_00528152_00537757	1644	567.638	7687.16	-3.75943	down	2.31819e-15	6.16064e-14	OH1/NH1
novel.10533	2116	100.551	322.341	-1.6809	down	2.35041e-15	6.24278e-14	OH1/NH1
ENSXMAP00000018763-D2	1662	1318.39	555.445	1.24691	up	2.35722e-15	6.25422e-14	OH1/NH1
ENSDARP00000050602	1023	2279.44	920.052	1.30903	up	2.35732e-15	6.25422e-14	OH1/NH1
ENSXMAP00000000587-D2	2052	3559.67	1587.1	1.16529	up	2.36084e-15	6.26009e-14	OH1/NH1
ENSDARP00000054980	2430	278.185	74.1287	1.90895	up	2.38734e-15	6.32685e-14	OH1/NH1
CI01000319_05974099_05976045-D4	453	146.353	0	9.63666	up	2.46374e-15	6.52571e-14	OH1/NH1
CI01000004_14371097_14380914	2085	47.6155	773.979	-4.02321	down	2.48277e-15	6.57248e-14	OH1/NH1
ENSDARP00000075217	2085	209.885	906.729	-2.11172	down	2.50865e-15	6.63731e-14	OH1/NH1
CI01000027_07888504_07893711	2556	55.5182	233.841	-2.07607	down	2.53096e-15	6.69266e-14	OH1/NH1
CI01000063_05563124_05584474-D2	2508	34.4501	222.807	-2.69412	down	2.53547e-15	6.70087e-14	OH1/NH1
ENSONIP00000011220-D3	2628	1191.7	551.336	1.11202	up	2.55707e-15	6.75424e-14	OH1/NH1
CI01000299_06439603_06455258-D2	1962	22.5837	138.044	-2.61161	down	2.59994e-15	6.8637e-14	OH1/NH1
CI01000304_08789401_08798907-D2	2256	475.188	1106.41	-1.21953	down	2.75326e-15	7.26445e-14	OH1/NH1
CUFF.6727.1	588	1752.78	4355.43	-1.31318	down	2.78619e-15	7.3473e-14	OH1/NH1
ENSORLP00000020194	696	315.408	107.262	1.55597	up	2.81959e-15	7.43128e-14	OH1/NH1
ENSDARP00000087119-D3	3576	711.631	1547.81	-1.1209	down	2.88392e-15	7.59665e-14	OH1/NH1
ENSDARP00000066410-D2	2790	637.744	192.422	1.72876	up	2.89641e-15	7.62537e-14	OH1/NH1
CI01000127_00169855_00172427	519	106.552	370.46	-1.79709	down	3.01389e-15	7.93029e-14	OH1/NH1
ENSONIP00000014108-D2	1476	81.413	285.568	-1.81159	down	3.05144e-15	8.02468e-14	OH1/NH1
novel.4333	3025	0.320556	263.895	-9.54936	down	3.07401e-15	8.07961e-14	OH1/NH1
CI01000012_05810254_05833540	3459	1097.7	436.694	1.32975	up	3.10306e-15	8.15148e-14	OH1/NH1
novel.2220	9868	199.606	523.019	-1.38936	down	3.18753e-15	8.36878e-14	OH1/NH1
ENSONIP00000010645-D2	1737	1330.63	526.987	1.33651	up	3.20817e-15	8.41837e-14	OH1/NH1
novel.163	361	0.331203	249.286	-9.46746	down	3.27645e-15	8.59283e-14	OH1/NH1
CI01000071_03825614_03840052	2535	513.343	156.456	1.71473	up	3.30366e-15	8.65946e-14	OH1/NH1
CI01000352_00147057_00150383-D3	306	0.662167	202.351	-8.27047	down	3.30595e-15	8.66072e-14	OH1/NH1
CI01000071_01380924_01388813-D2	678	5160.59	2338.52	1.14197	up	3.39084e-15	8.87825e-14	OH1/NH1
CI01000005_01902623_01902991-D2	360	762.259	333.422	1.19309	up	3.41926e-15	8.94779e-14	OH1/NH1
ENSONIP00000023433-D3	1377	586.582	1307.63	-1.15645	down	3.42379e-15	8.95475e-14	OH1/NH1
CI01000186_00542490_00549351	549	998.854	2440.62	-1.28898	down	3.42593e-15	8.95546e-14	OH1/NH1
ENSDARP00000113139-D6	678	141.205	0	9.58429	up	3.42936e-15	8.95953e-14	OH1/NH1
novel.3541	3129	85.6142	2.02593	5.41732	up	3.43865e-15	8.9789e-14	OH1/NH1
CI01000095_06414966_06435096	2643	11.7941	97.9075	-3.05366	down	3.44579e-15	8.99264e-14	OH1/NH1
ENSONIP00000000994-D4	1449	592.316	240.323	1.30162	up	3.60804e-15	9.41096e-14	OH1/NH1
ENSONIP00000026048	168	486.679	150.46	1.69453	up	3.67288e-15	9.57486e-14	OH1/NH1
ENSONIP00000023585-D2	3954	1017.45	409.183	1.31379	up	3.7822e-15	9.85448e-14	OH1/NH1
novel.6930	3191	0.662405	200.856	-8.25986	down	3.80302e-15	9.90335e-14	OH1/NH1
ENSDARP00000137148	855	1260.27	538.125	1.2279	up	3.80808e-15	9.91115e-14	OH1/NH1
novel.10784	3709	125.799	16.9652	2.88893	up	3.83068e-15	9.96454e-14	OH1/NH1
CI01000039_06214039_06214808-D8	513	0	134.739	-9.54209	down	3.85109e-15	1.00122e-13	OH1/NH1
ENSDARP00000011317	909	1254.48	505.504	1.31143	up	3.86308e-15	1.00379e-13	OH1/NH1
CI01000013_07148102_07150807	774	166.489	31.4401	2.40683	up	3.88285e-15	1.00838e-13	OH1/NH1
novel.2150	6937	321.967	746.592	-1.21337	down	3.92397e-15	1.01833e-13	OH1/NH1
CI01000001_13266612_13285039-D2	3591	239.578	596.023	-1.31461	down	3.92539e-15	1.01833e-13	OH1/NH1
CI01000133_01271640_01272900	498	512.134	110.425	2.21385	up	3.94416e-15	1.02264e-13	OH1/NH1
novel.11700	1056	3389.3	1.02595	11.7075	up	3.94946e-15	1.02346e-13	OH1/NH1
ENSXMAP00000017356	1425	1101.07	2514.53	-1.19149	down	3.96555e-15	1.02708e-13	OH1/NH1
novel.502	10548	954.96	407.972	1.22674	up	4.03717e-15	1.04506e-13	OH1/NH1
ENSXMAP00000002598-D3	564	493.287	1502.4	-1.60669	down	4.119e-15	1.06567e-13	OH1/NH1
ENSDARP00000137333-D5	822	0	139.27	-9.58925	down	4.14287e-15	1.07127e-13	OH1/NH1
ENSDARP00000066381-D2	783	571.252	1243.63	-1.1225	down	4.17258e-15	1.07837e-13	OH1/NH1
ENSDARP00000043937	1131	435.983	149.51	1.54464	up	4.18108e-15	1.07998e-13	OH1/NH1
novel.4103	867	31.2482	184.446	-2.5638	down	4.2161e-15	1.08844e-13	OH1/NH1
ENSDARP00000090249-D3	2070	150.596	454.417	-1.5941	down	4.21927e-15	1.08867e-13	OH1/NH1
ENSXMAP00000019578-D5	930	431.138	1385.9	-1.68437	down	4.29169e-15	1.10676e-13	OH1/NH1
ENSDARP00000008736	1743	273.751	84.0421	1.70394	up	4.29683e-15	1.10749e-13	OH1/NH1
ENSXMAP00000009730-D36	1446	2.938	76.8638	-4.70583	down	4.34127e-15	1.11835e-13	OH1/NH1
novel.10046	9472	163.333	441.419	-1.43402	down	4.37612e-15	1.12672e-13	OH1/NH1
novel.11899	832	30.031	164.49	-2.45104	down	4.40015e-15	1.13229e-13	OH1/NH1
CUFF.40196.1	876	781.012	1991.61	-1.35074	down	4.43208e-15	1.1399e-13	OH1/NH1
novel.9029	4466	259.639	650.455	-1.32533	down	4.51453e-15	1.16048e-13	OH1/NH1
novel.4016	2896	0	133.524	-9.52848	down	4.52351e-15	1.16176e-13	OH1/NH1
novel.5283	1207	0	136.556	-9.56087	down	4.52434e-15	1.16176e-13	OH1/NH1
novel.9314	1977	23.4619	153.035	-2.7024	down	4.5336e-15	1.16351e-13	OH1/NH1
novel.11547	3722	263.188	55.9461	2.23592	up	4.53681e-15	1.16371e-13	OH1/NH1
novel.1677	8285	410.544	116.839	1.81184	up	4.55144e-15	1.16684e-13	OH1/NH1
novel.9564	3165	94.2431	326.013	-1.79133	down	4.56909e-15	1.17074e-13	OH1/NH1
CI01000105_02657868_02662539-D2	936	449.415	151.6	1.56726	up	4.58563e-15	1.17435e-13	OH1/NH1
ENSDARP00000135545-D2	1428	746.114	2419.78	-1.69753	down	4.60334e-15	1.17825e-13	OH1/NH1
ENSDARP00000067593-D3	303	125.766	454.463	-1.85347	down	4.66539e-15	1.19321e-13	OH1/NH1
CI01000018_04231186_04233076	948	176.02	493.284	-1.48632	down	4.66677e-15	1.19321e-13	OH1/NH1
novel.4232	3443	0	137.585	-9.57138	down	4.71613e-15	1.20519e-13	OH1/NH1
novel.5811	4718	1550.49	5094.02	-1.71617	down	4.84029e-15	1.23626e-13	OH1/NH1
novel.10849	2917	5.88605	89.8866	-3.93136	down	4.86094e-15	1.24087e-13	OH1/NH1
novel.2516	4081	104.993	12.6292	3.05312	up	4.91562e-15	1.25416e-13	OH1/NH1
novel.5483	11864	159.38	453.664	-1.50875	down	4.994e-15	1.27348e-13	OH1/NH1
novel.6242	981	135.956	0	9.52996	up	5.02267e-15	1.28011e-13	OH1/NH1
ENSONIP00000015437	1269	2419.23	1161.3	1.05876	up	5.03287e-15	1.28203e-13	OH1/NH1
novel.4358	2996	1565.15	631.531	1.30933	up	5.04425e-15	1.28425e-13	OH1/NH1
ENSDARP00000137002	1689	94.0125	298.991	-1.66934	down	5.05892e-15	1.2873e-13	OH1/NH1
ENSDARP00000053931	1716	624.504	204.906	1.60747	up	5.07093e-15	1.28967e-13	OH1/NH1
novel.811	650	217.461	609.308	-1.486	down	5.35373e-15	1.36087e-13	OH1/NH1
CI01000001_08841482_08845223-D2	1185	437.656	158.953	1.46052	up	5.39147e-15	1.36974e-13	OH1/NH1
novel.6299	2868	0	132.351	-9.51557	down	5.49758e-15	1.39595e-13	OH1/NH1
ENSXMAP00000001609	1944	60.6466	231.404	-1.93267	down	5.54407e-15	1.40701e-13	OH1/NH1
ENSDARP00000066330-D2	5316	645.501	1487.61	-1.20455	down	5.63301e-15	1.42883e-13	OH1/NH1
ENSDARP00000090833-D2	780	2207.29	932.13	1.24374	up	5.65606e-15	1.43392e-13	OH1/NH1
ENSDARP00000134395-D3	591	14689.2	5728.09	1.35863	up	5.66274e-15	1.43485e-13	OH1/NH1
Cg-F_39875	489	3937.56	1410.19	1.48147	up	5.72863e-15	1.45078e-13	OH1/NH1
ENSDARP00000071885-D2	987	2526.83	5050.49	-0.999125	down	5.75359e-15	1.45633e-13	OH1/NH1
CI01000015_05884890_05892097	963	2466.56	1024.18	1.26814	up	5.78343e-15	1.46311e-13	OH1/NH1
CI01000030_02155901_02157314-D2	339	108.553	332.006	-1.61223	down	5.82386e-15	1.47256e-13	OH1/NH1
CI01000040_01579092_01597460	1230	300.27	100.703	1.57654	up	5.84557e-15	1.47727e-13	OH1/NH1
novel.2174	1201	37.3575	170.987	-2.19463	down	5.91019e-15	1.49281e-13	OH1/NH1
ENSDARP00000127620	501	521.486	161.429	1.69249	up	5.95981e-15	1.50455e-13	OH1/NH1
Cg-F_43886	6078	2887.99	1346.73	1.10054	up	5.97299e-15	1.50709e-13	OH1/NH1
ENSDARP00000141751	1731	122.322	356.916	-1.54433	down	6.04017e-15	1.52324e-13	OH1/NH1
ENSDARP00000130713	1521	2757.07	1262.02	1.12737	up	6.06914e-15	1.52974e-13	OH1/NH1
ENSDARP00000137863	2736	231.234	51.8796	2.15544	up	6.07952e-15	1.53155e-13	OH1/NH1
CI01000300_00781242_00787814	1776	909.772	340.285	1.41896	up	6.13086e-15	1.54367e-13	OH1/NH1
CI01000098_00438241_00447948	1422	1377.21	622.689	1.14496	up	6.40277e-15	1.61026e-13	OH1/NH1
ENSDARP00000113369	3426	989.076	400.255	1.30545	up	6.40354e-15	1.61026e-13	OH1/NH1
ENSDARP00000119737-D5	621	40.3075	170.475	-2.08088	down	6.40541e-15	1.61026e-13	OH1/NH1
novel.10324	3200	52.0564	252.716	-2.27942	down	6.43083e-15	1.6158e-13	OH1/NH1
ENSONIP00000023058-D2	723	131.923	406.428	-1.62413	down	6.79843e-15	1.70727e-13	OH1/NH1
ENSDARP00000138873	1122	4775.56	2345.72	1.02564	up	6.80501e-15	1.70802e-13	OH1/NH1
ENSDARP00000085842-D2	2919	585.019	219.734	1.41319	up	6.9495e-15	1.74338e-13	OH1/NH1
ENSDARP00000132973-D2	1827	0	127.278	-9.45965	down	6.98739e-15	1.75197e-13	OH1/NH1
ENSONIP00000004194	933	1630.64	632.349	1.36667	up	7.12082e-15	1.78449e-13	OH1/NH1
novel.9125	3671	0.982723	120.135	-6.934	down	7.15736e-15	1.79271e-13	OH1/NH1
novel.4945	1641	29.7413	183.254	-2.62159	down	7.18312e-15	1.79822e-13	OH1/NH1
ENSDARP00000108742	4644	429.077	109.623	1.96973	up	7.2059e-15	1.80262e-13	OH1/NH1
novel.8744	1881	10702.6	4853.35	1.14093	up	7.20823e-15	1.80262e-13	OH1/NH1
ENSDARP00000131691	2469	118.076	508.02	-2.10481	down	7.26983e-15	1.81708e-13	OH1/NH1
CI01000004_15787382_15803133-D2	3309	0	126.662	-9.45259	down	7.33963e-15	1.83357e-13	OH1/NH1
novel.3401	3106	202.3	0.664906	8.24608	up	7.49883e-15	1.87236e-13	OH1/NH1
ENSDARP00000008668-D2	2676	1478.37	647.419	1.19104	up	7.53146e-15	1.87953e-13	OH1/NH1
CI01000211_00315025_00325989	972	172.628	453.894	-1.39491	down	7.55217e-15	1.88372e-13	OH1/NH1
ENSDARP00000116768-D2	1473	275.644	775.025	-1.49178	down	7.55984e-15	1.88465e-13	OH1/NH1
ENSDARP00000060250	1296	828.626	314.522	1.39785	up	7.76082e-15	1.93375e-13	OH1/NH1
novel.8243	2829	1576.61	679.718	1.21383	up	7.78866e-15	1.93968e-13	OH1/NH1
ENSDARP00000094267	408	259.786	736.349	-1.50262	down	7.80763e-15	1.94339e-13	OH1/NH1
Cg-F_11987	897	2318.54	1085.01	1.09538	up	7.81945e-15	1.94532e-13	OH1/NH1
CI01000009_15610515_15613753-D2	648	0	129.775	-9.48823	down	7.9742e-15	1.98279e-13	OH1/NH1
CI01000113_02321704_02328603	1494	1412.51	629.794	1.16518	up	7.98249e-15	1.98382e-13	OH1/NH1
ENSONIP00000024660-D4	2709	101.763	4.28309	4.56067	up	8.03836e-15	1.99667e-13	OH1/NH1
ENSDARP00000054848	1881	3853.13	1500.53	1.36058	up	8.06027e-15	2.00108e-13	OH1/NH1
CUFF.57837.1	1038	22.9999	142.806	-2.63677	down	8.24333e-15	2.04546e-13	OH1/NH1
novel.4287	3930	0	135.368	-9.54877	down	8.28244e-15	2.05411e-13	OH1/NH1
ENSDARP00000077781	444	919.6	335.259	1.45603	up	8.29049e-15	2.05504e-13	OH1/NH1
ENSDARP00000090434-D2	387	3719.71	1731.84	1.10292	up	8.32124e-15	2.06159e-13	OH1/NH1
novel.5928	1155	1574.21	699.662	1.17006	up	8.37831e-15	2.07466e-13	OH1/NH1
ENSDARP00000137337	807	126.347	370.284	-1.55189	down	8.46324e-15	2.09461e-13	OH1/NH1
ENSDARP00000072618	990	879.135	373.185	1.23637	up	8.60963e-15	2.12974e-13	OH1/NH1
ENSDARP00000069223	1446	682.792	269.588	1.34079	up	8.66079e-15	2.14129e-13	OH1/NH1
CI01000213_00626594_00631707-D4	1860	243.119	33.8792	2.84194	up	8.70028e-15	2.14994e-13	OH1/NH1
ENSORLP00000020577-D14	531	447.789	149.617	1.5818	up	8.72476e-15	2.15488e-13	OH1/NH1
novel.2760	3751	439.779	150.687	1.54543	up	8.7464e-15	2.15911e-13	OH1/NH1
CI01000327_02511757_02521059	1173	1815.38	574.256	1.66077	up	8.87155e-15	2.18888e-13	OH1/NH1
ENSDARP00000130255-D2	714	2961.82	1070.69	1.46813	up	8.89228e-15	2.19286e-13	OH1/NH1
ENSDARP00000025205-D2	1122	1501.4	636.149	1.23892	up	8.93576e-15	2.20245e-13	OH1/NH1
CI01000299_06362136_06376918-D6	1368	150.986	31.6559	2.25394	up	8.94507e-15	2.20362e-13	OH1/NH1
ENSDARP00000030232	309	1330.16	480.291	1.47	up	9.04418e-15	2.22688e-13	OH1/NH1
Cg-F_8337	2391	1.64489	85.32	-5.70231	down	9.10765e-15	2.24136e-13	OH1/NH1
ENSXMAP00000005337-D2	1176	1945.16	904.777	1.10426	up	9.21212e-15	2.26591e-13	OH1/NH1
novel.444	1964	2.30777	80.8578	-5.13869	down	9.27074e-15	2.27916e-13	OH1/NH1
ENSDARP00000090833	879	1527.78	678.811	1.17044	up	9.29368e-15	2.28362e-13	OH1/NH1
ENSDARP00000056251-D3	2322	309.694	85.2789	1.86058	up	9.3326e-15	2.29201e-13	OH1/NH1
CI01000032_00846052_00850360-D2	2019	39483	15647.4	1.33531	up	9.3802e-15	2.30252e-13	OH1/NH1
CI01000319_02402969_02417407	4326	244.896	63.4682	1.94945	up	9.42453e-15	2.31222e-13	OH1/NH1
novel.2592	2297	0.331203	236.188	-9.39025	down	9.61021e-15	2.35657e-13	OH1/NH1
CI01000072_02058184_02067046-D2	1737	2801.5	10586.4	-1.918	down	9.62487e-15	2.35895e-13	OH1/NH1
CI01103865_00000557_00000838-D2	198	0	131.64	-9.50762	down	9.6378e-15	2.36092e-13	OH1/NH1
Cg-F_20076	642	116.919	381.906	-1.70745	down	9.779e-15	2.39428e-13	OH1/NH1
ENSXMAP00000009730-D39	1548	0	125.602	-9.44095	down	9.79369e-15	2.39665e-13	OH1/NH1
CI01000057_00339874_00343207	702	860.799	290.737	1.56621	up	9.85759e-15	2.41106e-13	OH1/NH1
ENSDARP00000069746	6765	2969.71	1328.86	1.15998	up	9.94334e-15	2.43079e-13	OH1/NH1
ENSONIP00000013097-D2	522	97.6671	10.0422	3.28551	up	9.98677e-15	2.44016e-13	OH1/NH1
CI01000030_07710486_07714016	324	49.7923	215.965	-2.11727	down	1.01793e-14	2.48594e-13	OH1/NH1
ENSONIP00000015499-D9	846	293.804	779.725	-1.40779	down	1.0323e-14	2.51975e-13	OH1/NH1
ENSONIP00000023397-D5	1152	4922.68	2378.08	1.04968	up	1.03853e-14	2.53367e-13	OH1/NH1
ENSDARP00000139252	4263	1083.8	409.765	1.40334	up	1.05712e-14	2.5777e-13	OH1/NH1
novel.958	966	126.511	0	9.42602	up	1.05917e-14	2.58139e-13	OH1/NH1
CI01000035_00329275_00330851	654	1101.63	384.679	1.51843	up	1.06575e-14	2.59598e-13	OH1/NH1
ENSDARP00000106038-D2	5985	1036.49	423.563	1.29154	up	1.06624e-14	2.59598e-13	OH1/NH1
novel.6082	4377	0	126.01	-9.44513	down	1.08452e-14	2.63914e-13	OH1/NH1
novel.6751	3504	0	123.576	-9.41669	down	1.09082e-14	2.65314e-13	OH1/NH1
ENSDARP00000121537	1986	314.061	1065.31	-1.76177	down	1.09983e-14	2.67368e-13	OH1/NH1
Cg-F_47970	1071	21.2809	129.024	-2.59961	down	1.1094e-14	2.69558e-13	OH1/NH1
novel.7452	2682	393.265	146.42	1.42581	up	1.11687e-14	2.71236e-13	OH1/NH1
CI01000013_12099659_12100829	525	431.033	165.466	1.38099	up	1.12389e-14	2.72803e-13	OH1/NH1
ENSDARP00000095078-D2	1368	888.228	376.818	1.23726	up	1.12478e-14	2.72879e-13	OH1/NH1
ENSDARP00000105829	1518	1251.45	550.236	1.1854	up	1.14599e-14	2.77886e-13	OH1/NH1
novel.1539	1760	0	123.077	-9.41108	down	1.14951e-14	2.7856e-13	OH1/NH1
CI01000029_00031332_00056219-D6	4254	93.8616	300.132	-1.67625	down	1.14993e-14	2.7856e-13	OH1/NH1
ENSDARP00000127888	3096	963.663	393.378	1.29308	up	1.15294e-14	2.79147e-13	OH1/NH1
ENSORLP00000004661	1737	9247.27	3805.58	1.28088	up	1.15423e-14	2.79319e-13	OH1/NH1
novel.6946	7335	614.213	250.234	1.29558	up	1.15552e-14	2.7949e-13	OH1/NH1
ENSDARP00000041596-D3	336	49.0367	206.37	-2.07202	down	1.16159e-14	2.80815e-13	OH1/NH1
novel.4627	3608	37.4319	185.248	-2.30862	down	1.17407e-14	2.83689e-13	OH1/NH1
CI01000053_05521820_05524159	735	405.152	137.782	1.5564	up	1.18685e-14	2.86632e-13	OH1/NH1
ENSDARP00000131129-D8	1077	40.2556	181.91	-2.17557	down	1.1902e-14	2.87297e-13	OH1/NH1
ENSDARP00000012808	1353	697.414	1704.33	-1.28934	down	1.19954e-14	2.89406e-13	OH1/NH1
CI01000158_00184403_00186141-D2	780	6701.54	2634.58	1.34699	up	1.21555e-14	2.93122e-13	OH1/NH1
ENSONIP00000011314-D7	396	1008.56	418.413	1.26933	up	1.23158e-14	2.96838e-13	OH1/NH1
CI01000004_08987501_08991239	570	334.047	96.0929	1.7984	up	1.23999e-14	2.98714e-13	OH1/NH1
ENSDARP00000135458	2343	1.31416	92.6835	-6.14398	down	1.29924e-14	3.1283e-13	OH1/NH1
novel.10712	2300	124.786	0	9.40593	up	1.30117e-14	3.13138e-13	OH1/NH1
novel.82	3974	146.35	475.536	-1.69944	down	1.31344e-14	3.15931e-13	OH1/NH1
novel.3437	3211	123.221	0	9.38843	up	1.32873e-14	3.19448e-13	OH1/NH1
CI01000006_03335446_03344286-D2	2343	1199.57	540.926	1.14891	up	1.34143e-14	3.2234e-13	OH1/NH1
CI01000057_01510783_01522965-D2	438	952.109	394.234	1.27201	up	1.34215e-14	3.22351e-13	OH1/NH1
ENSORLP00000007420	1413	2511.74	7721.9	-1.62033	down	1.35903e-14	3.26243e-13	OH1/NH1
ENSXMAP00000014039-D2	1209	6334.32	12372.1	-0.965845	down	1.368e-14	3.28231e-13	OH1/NH1
Cg-F_55804	1584	1699.51	649.371	1.38831	up	1.36998e-14	3.28542e-13	OH1/NH1
[truncated: 43,017 more rows]

## Sheet: Table S3
Table S3. Differentially accumulated metabolites (DAMs; VIP > 1 & P-value< 0.05 ) in OH4 vs. NH4
Index	Formula	Compounds	Class I	Class II	CAS	NH1	NH2	NH3	NH4	NH5	NH6	OH1	OH2	OH3	OH4	OH5	OH6	VIP	P-value	Fold_Change	Log2FC	Type
LIPID-N-0039	C20H32O3	Oxylipins _(±)5-HETE	FA	Eicosanoid	70608-72-9	27580.5	58093	108817	66268.3	88043.3	164682	9	9	9	9	9	9	1.44357	0.00695663	0.000105164	-13.2151	down
LIPID-N-0993	C38H72NO8P	Phosphatidylcholine _PC(14:1_16:1)	GP	PC	-	45175.2	26423.1	114202	47868.6	77323.3	70624.3	9	9	9	9	9	9	1.4452	0.00395087	0.000141504	-12.7869	down
LIPID-N-0040	C20H32O3	Oxylipins _(±)9-HETE	FA	Eicosanoid	79495-85-5	34512.8	20972.5	20602.6	61608.6	30572.7	34615.1	9	9	9	9	9	9	1.44843	0.00266424	0.000266162	-11.8754	down
LIPID-P-1262	C57H94O2	Cholesteryl ester _CE(30:5)	ST	CE	-	12800	50798.5	24926	16835.4	28030.2	13894.2	9	9	9	9	9	9	1.44136	0.00829478	0.000366638	-11.4134	down
LIPID-N-0756	C42H82NO7P	Phosphatidylethanolamine_PE(O-16:1:21)	GP	PE-O	-	13817.9	11676	14713	13365	12841.7	20080	9	9	9	9	9	9	1.45012	7.24092e-05	0.000624324	-10.6454	down
LIPID-N-1463	C41H77O8P	Phosphatidic acid_PA(17:1_21:1)	GP	PA	-	14367	12682.5	14343.8	13752.4	8404.74	17143.5	9	9	9	9	9	9	1.45024	8.94404e-05	0.000669196	-10.5453	down
LIPID-N-1024	C42H78NO8P	Phosphatidylcholine _PC(14:1_20:2)	GP	PC	-	6246.21	7008.17	11375.1	8858.32	21445.5	18375	9	9	9	9	9	9	1.44255	0.00508609	0.000736616	-10.4068	down
LIPID-N-0036	C20H32O3	Oxylipins _(±)16-HETE	FA	Eicosanoid	128914-46-5	11132.5	8222.24	6300.37	21809.4	10327.2	11933.5	9	9	9	9	9	9	1.44734	0.00327303	0.000774468	-10.3345	down
LIPID-N-0825	C47H86NO7P	Phosphatidylethanolamine_PE(O-22:1_20:4)	GP	PE-O	-	11664.9	7230.79	9101.44	7276.17	9008.89	8992.39	9	9	9	9	9	9	1.44984	4.12723e-05	0.00101362	-9.94627	down
LIPID-N-0188	C26H52NO9P	Lysophosphatidylserine_LPS(20:0/0:0)	GP	LPS	-	6847.84	5046.21	3222.87	12059.3	8778.8	9895.02	9	9	9	9	9	9	1.44527	0.00222381	0.00117775	-9.72975	down
LIPID-N-1498	C47H83O8P	PA(24:1_20:4)	GP	PA	-	7993.81	8448.19	5293.3	6760.1	7608.44	8410.1	9	9	9	9	9	9	1.44971	2.41611e-05	0.0012131	-9.68708	down
LIPID-N-0055	C20H32O5	PGD2	FA	Eicosanoid	41598-07-6	3718.44	10119.2	10684.8	4390.65	8119.49	6240.09	9	9	9	9	9	9	1.44162	0.00177129	0.0012479	-9.64628	down
LIPID-N-0761	C44H86NO7P	PE(O-18:1_21:1)	GP	PE-O	-	6888.26	6906.77	8545.56	7890.33	5050.84	7724.16	9	9	9	9	9	9	1.4498	2.85869e-05	0.00125564	-9.63736	down
LIPID-P-1297	C29H53NO4	Carnitine C22:2	FA	CAR	-	5893.07	5805.74	4869.52	5459.77	6532.28	11468.7	9	9	9	9	9	9	1.44877	0.00107273	0.00134902	-9.53387	down
LIPID-N-0824	C47H86NO7P	PE(O-20:0_22:5)	GP	PE-O	-	1974.72	5265.29	1358.16	13824.1	7454.95	8563.49	9	9	9	9	9	9	1.426	0.0195788	0.00140476	-9.47546	down
LIPID-P-1251	C53H94O2	CE(26:1)	ST	CE	-	5344.96	9096.31	8962.21	3488.66	4446.03	6263.28	9	9	9	9	9	9	1.44513	0.001219	0.00143612	-9.44361	down
LIPID-P-0060	C49H88O2	CE(22:0)	ST	CE	61510-09-6	4496.22	9432.87	5546.96	2827	3690.73	4964.04	9	9	9	9	9	9	1.44428	0.00275555	0.00174431	-9.16313	down
LIPID-P-1257	C48H86O2	CE(21:0)	ST	CE	-	3914.46	9125.09	5571.74	1433.77	3209.52	5338.71	9	9	9	9	9	9	1.43671	0.00668409	0.00188856	-9.0485	down
LIPID-N-1453	C46H91O8P	PA(21:0_22:0)	GP	PA	-	5083.43	3558.03	4419.63	5184.22	3005.61	5710.85	9	9	9	9	9	9	1.45023	0.000131028	0.00200284	-8.96374	down
MEDN1274	C25H46NO7P	LPE(20:3/0:0)	GP	LPE	-	4.29476e+07	2.31886e+07	1.13412e+06	2.07705e+07	959124	3.54485e+07	235524	293858	71077.8	156681	498727	630420	1.21556	0.0338922	0.0151572	-6.04385	down
MEDN2372	C25H44NO7P	LPE0:0/(20:4)	GP	LPE	-	4.24655e+08	347164964	1.34225e+07	2.46787e+08	2.05881e+07	2.86639e+08	3.93987e+06	3.51087e+06	1.19582e+06	3.11016e+06	4.84753e+06	5.46894e+06	1.26078	0.0253401	0.0164817	-5.92299	down
MEDP2790	C22H44NO7P	LPC(0:0/14:1)	GP	LPC	-	1.3643e+07	1.05402e+07	208054	9.63909e+06	185275	8.50431e+06	106236	167962	13489.5	69927.2	155486	251346	1.10564	0.028635	0.0178944	-5.80435	down
MEDP1697	C22H44NO7P	LPC(14:1/0:0)	GP	LPC	-	1.3643e+07	1.05402e+07	208054	9.63909e+06	185275	8.50431e+06	106236	167962	13489.5	69927.2	155486	251346	1.10564	0.028635	0.0178944	-5.80435	down
MEDP2474	C18H27N3O4	Phe-Ala-Leu	Amino acid and Its metabolites	Small Peptide	-	9.33732e+06	3.53028e+06	199850	1.12983e+06	6.05066e+06	3.608e+06	27947.6	233416	28798	95332.8	59695.7	17483.5	1.27226	0.0353817	0.0193945	-5.68821	down
MEDP2785	C20H42NO7P	LPC(0:0/12:0)	GP	LPC	-	2.18627e+06	1.93776e+06	92773.2	2.01935e+06	106804	1.97498e+06	31409.6	43350.2	6547.23	30817.9	23931	49386.9	1.22398	0.0210137	0.0222943	-5.48718	down
MEDP1779	C21H44NO7P	LPC(13:0/0:0)	GP	LPC	20559-17-5	1653955	1.35282e+06	61921.4	1.19072e+06	55111.5	1.39824e+06	32890.1	49665.5	4077.76	17866	32998.8	37698.8	1.14859	0.0241662	0.0306676	-5.02714	down
MEDP2745	C27H52NO7P	LPC(19:2)	GP	LPC	-	8.27013e+06	7.4087e+06	258903	7.23759e+06	351145	7.94342e+06	141210	188129	45917.2	90362.9	203785	337320	1.14792	0.0230598	0.0319901	-4.96623	down
MEDP2606	C14H20N2O4S	Met-Tyr	Amino acid and Its metabolites	Small Peptide	13589-04-3	211060	60820	113827	275459	359144	167866	7270.18	3961.19	1433.39	2526.88	6933.22	18488.9	1.33688	0.00754812	0.0341816	-4.87063	down
MEDP2749	C30H56NO7P	LPC(22:3)	GP	LPC	-	3.26676e+07	1.75359e+07	755988	1.50636e+07	504787	2.74678e+07	309731	364909	95298.1	199715	983288	1.31974e+06	1.06982	0.0386488	0.0348174	-4.84405	down
MEDP2565	C12H16N2O3	Phe-Ala	Amino acid and Its metabolites	Small Peptide	3918-87-4	626616	288115	375436	1.69264e+06	845415	677927	31153.6	15047.4	16728.7	27253	35542.9	35983.7	1.38744	0.0169691	0.0358863	-4.80042	down
MEDP2738	C23H48NO5PS	2-Hexadecanoylthio-1-ethylphosphorylcholine	FA	Others	60793-01-3	3.53453e+08	2.47931e+08	1.18285e+07	2.41241e+08	1.63677e+07	2.41159e+08	8.321e+06	1.26607e+07	1.969e+06	3.75961e+06	7.63444e+06	9.76969e+06	1.15639	0.0259759	0.0396719	-4.65574	down
MEDP0336	C22H46NO7P	LPC(0:0/14:0)	GP	LPC	-	4.43126e+08	3.93727e+08	2.12769e+07	3.76849e+08	2.33833e+07	3.60647e+08	1.26644e+07	2.10749e+07	2.78638e+06	4.93978e+06	8.9957e+06	1.41121e+07	1.17283	0.0220181	0.0398844	-4.64803	down
MEDP2765	C28H56NO7P	PAF C-18:1	GP	LPC	85966-90-1	4.27967e+08	3.73332e+08	1.52984e+07	4.30457e+08	1.82504e+07	4.49541e+08	1.02101e+07	1.11585e+07	2.93558e+06	6.53085e+06	1.63577e+07	2.43977e+07	1.10609	0.024083	0.0417474	-4.58217	down
MEDP1171	C28H56NO7P	Butenoyl-PAF	Others	Others	-	2.6077e+07	2.14849e+07	1.3129e+06	2.24499e+07	1.57733e+06	2.84562e+07	458767	427981	174883	456167	1.22032e+06	1.79283e+06	1.16018	0.0230572	0.0447023	-4.48351	down
MEDP2783	C30H58NO7P	LPC(0:0/22:2)	GP	LPC	-	1.93666e+06	1.84127e+06	79168.6	1.82052e+06	107085	2.27067e+06	20215	40624.8	8782.26	42365.9	129587	149065	1.10463	0.0242047	0.0484942	-4.36604	down
MEDP2744	C25H48NO7P	LPC(17:2/0:0)	GP	LPC	-	3.66259e+07	3.58773e+07	1.43803e+06	3.73612e+07	2.55823e+06	3.18136e+07	1.27917e+06	1.89845e+06	441630	981730	1.08163e+06	1.77327e+06	1.13066	0.0227031	0.0511818	-4.28822	down
MEDP2874	C24H44NO7P	LPC(16:3/0:0)	GP	LPC	-	1.35538e+07	1.15247e+07	1.04955e+06	5.67009e+06	965735	1.11723e+07	472468	751577	98738.7	259237	253383	483844	1.21212	0.0279515	0.0527868	-4.24368	down
MEDP1343	C26H48NO7P	LPC(0:0/18:3)	GP	LPC	-	2.79903e+08	2.55636e+08	1.9999e+07	2.48201e+08	2.10332e+07	2.44737e+08	1.07344e+07	1.2909e+07	3.66084e+06	5.90706e+06	7.36022e+06	1.75204e+07	1.19409	0.0200107	0.0543164	-4.20247	down
MEDP2871	C31H51NO4	Carnitine C24:5	FA	CAR	-	2.32949e+06	1.65442e+06	217972	1.17056e+06	304636	1.62685e+06	56011.8	55539.5	20243.6	68095.3	99257.4	119368	1.27392	0.0193316	0.0573001	-4.12532	down
MEDP1333	C28H50NO7P	LPC(0:0/20:4)	GP	LPC	-	6.07704e+08	4.03989e+08	5.03709e+07	3.56871e+08	8.42084e+07	3.73195e+08	1.9427e+07	1.52502e+07	5.26345e+06	1.65911e+07	2.90324e+07	2.9788e+07	1.25772	0.0189581	0.0614773	-4.0238	down
MEDP1672	C17H31N3O6	Leu-Leu-Glu	Amino acid and Its metabolites	Small Peptide	20274-83-3	2.62824e+06	543296	691150	3.29419e+06	2.46266e+06	2.35565e+06	116597	143014	32329	151765	153852	140875	1.31551	0.00927692	0.0616637	-4.01944	down
MEDN0573	C16H25N5O15P2	GDP-L-fucose	Nucleotide And Its metabolites	Nucleotide And Its metabolites	15839-70-0	455665	111861	262371	136489	348205	170731	785.371	8036.82	9	35926	12621.3	37651.3	1.0311	0.00800888	0.0639793	-3.96625	down
MEDN2378	C28H47O9P	LPG(22:5)	GP	LPG	-	2.84657e+06	3.10682e+06	237164	5.62968e+06	246678	2.37246e+06	97730.3	142063	38266.8	60733.6	237767	362964	1.1167	0.0414308	0.0650668	-3.94193	down
MEDP1699	C24H48NO7P	LPC(0:0/16:1)	GP	LPC	-	1100038644	1491261948	1.20166e+08	1518204007	1.35915e+08	1514071313	4.23854e+07	5.38064e+07	1.4013e+07	3.47397e+07	1.37865e+08	1.03029e+08	1.16455	0.0212404	0.0656227	-3.92966	down
MEDP1911	C20H21N3O3	Phe-Trp	Amino acid and Its metabolites	Small Peptide	24587-41-5	391748	272771	477144	117191	333681	490434	11097.4	11558.7	21444.7	37448.4	20658	36710	1.37232	0.0023087	0.0666919	-3.90634	down
LIPID-N-0031	C20H30O3	(±)5-HEPE	FA	Eicosanoid	83952-40-3	20291.7	42785.3	76201.4	59793	65579.5	98303.6	3402.77	6024.38	3008.21	7065.17	1661.91	3910.47	1.36644	0.00364271	0.0690801	-3.85559	down
MEDP1331	C28H52NO7P	LPC(0:0/20:3)	GP	LPC	-	723160778	5.36651e+08	5.10252e+07	5.68444e+08	5.96144e+07	6.49895e+08	2.49289e+07	2.2987e+07	5.90476e+06	1.34795e+07	5.12354e+07	6.56249e+07	1.14257	0.0216116	0.0711376	-3.81324	down
LIPID-N-0034	C20H32O3	(±)12-HETE	FA	Eicosanoid	59985-28-3	2.16792e+06	1.27768e+06	1.43544e+06	4.07604e+06	2.00692e+06	2.28125e+06	45901.5	207838	116822	410193	51375	139778	1.35741	0.00382759	0.0733778	-3.76851	down
MEDN1055	C18H34N2O10	Calcium pantothenate	CoEnzyme and vitamins	CoEnzyme and vitamins	137-08-6	1.97652e+06	892868	2.03856e+06	948461	3.52002e+06	2.73725e+06	70349.6	218116	72321.5	341575	145855	57144.9	1.33709	0.00623729	0.0747389	-3.742	down
MEDP1853	C27H42Cl2N2O6	Chloramphenicol palmitate	Organic acid And Its derivatives	Organic acid And Its derivatives	530-43-8	4.17743e+08	4.35451e+08	47112587	4.43411e+08	4.83634e+07	4.51154e+08	2.89588e+07	3.33122e+07	1.03172e+07	1.51102e+07	1.83339e+07	3.30488e+07	1.20296	0.0180557	0.0754549	-3.72824	down
LIPID-N-0465	C46H77O10P	PG(18:1_22:6)	GP	PG	-	44016.4	37369.2	42553.5	74332.3	76221.3	93966.3	5735.14	4129.94	4311.96	2347.76	1198.88	10275.9	1.35172	0.00169377	0.0759909	-3.71803	down
LIPID-N-0826	C47H86NO7P	PE(O-20:1_22:4)	GP	PE-O	-	318391	138407	390001	273457	237125	297160	24686.7	15154.2	19967.4	37046.8	17362.5	17704.3	1.41048	0.000688369	0.0797332	-3.64868	down
MEDP2872	C31H49NO4	Carnitine C24:6	FA	CAR	-	971324	810967	90827	911680	116312	810320	46974.8	44148.1	40006.4	44546.6	52074.2	72201.8	1.22127	0.0182209	0.0808184	-3.62917	down
LIPID-P-1333	C43H82NO7P	PE(P-20:0_18:2)	GP	PE-P	-	71884.1	45569.7	53097.8	61785.9	59637.8	89343.6	3090.86	3756.21	6069.67	6065.69	6609.25	5276.34	1.43047	0.000226765	0.0809507	-3.62681	down
LIPID-N-0801	C47H88NO7P	PE(O-20:0_22:4)	GP	PE-O	-	56922.1	25368	56126.8	49028.2	41704.7	55560	6019.64	1091.13	2911.75	7689.18	1897.25	4299.3	1.34838	0.000247751	0.0839741	-3.57391	down
LIPID-P-0128	C36H71NO3	Cer(d16:1/20:0)	SP	Cer-NS	-	118632	70534.1	146835	156217	116935	133237	11272.5	15074.2	11430.6	13106.4	4724.14	8502.37	1.41132	0.000232998	0.0863565	-3.53355	down
MEDP1947	C9H18N2O4	Ser-Ile	Amino acid and Its metabolites	Small Peptide	91086-51-0	360821	177822	247588	180069	439123	248904	15523.6	30310.6	13355	14737.7	26812.7	48341.9	1.37814	0.00184339	0.0901161	-3.47207	down
LIPID-P-2196	C46H85NO8	HexCer(d16:1/24:2)	SP	HexCer-NS	-	26465.3	23460.3	44675.6	38453.1	25847.5	33157.7	3408.98	3189.79	3294.04	3869.68	1484.25	2129.7	1.41574	0.000324042	0.0904742	-3.46635	down
LIPID-P-2511	C39H75NO4	Cer(d18:1/21:1(2OH))	SP	Cer-AS	-	268796	92846.4	128138	130633	172724	180083	19569.8	15738.2	7017.6	19434.3	8054.54	24294.8	1.3761	0.00194141	0.0966989	-3.37036	down
MEDP1888	C9H18N2O4	Ser-Leu	Amino acid and Its metabolites	Small Peptide	6665-16-3	325762	166428	280335	178851	438902	240094	21227.9	23147.7	24075.9	16372.4	30873.9	42379.4	1.39522	0.00189912	0.0969577	-3.3665	down
LIPID-N-0047	C20H32O4	LTB4	FA	Eicosanoid	71160-24-2	16495.5	26186	11416.9	53756.8	43484.4	45021.4	1602.13	4589.03	2538.49	6000.08	506.467	3986.25	1.27362	0.00807897	0.0978934	-3.35264	down
MEDP1433	C14H19NO4	Carnitine ph-C1	FA	CAR	105450-08-6	7.22004e+07	1.32592e+07	3.94124e+07	2.55073e+07	5.17892e+07	3.14628e+07	2.86829e+06	6.70315e+06	1.59555e+06	4.48309e+06	3.50596e+06	4.42031e+06	1.3346	0.00904695	0.100913	-3.30882	down
LIPID-P-0436	C27H46NO7P	LPE(22:5/0:0)	GP	LPE	-	434922	267693	191953	680368	296788	199724	26999.7	18566.2	19573.8	46316.4	17274.3	83126.4	1.33498	0.00919864	0.102275	-3.28948	down
LIPID-N-0615	C19H39O7P	LPA(0:0/16:0)	GP	LPA	-	119702	60282.1	53734	123775	112949	114840	13060.9	5663.55	5900.02	16623.9	5351.69	13352.8	1.36857	0.000939605	0.102434	-3.28723	down
MEDN1845	C20H34O5	13,14-Dihydro-15-keto-pgf2alpha	FA	Oxidized lipids	27376-76-7	135792	198707	93970.1	383037	285023	208392	6368.98	41474.8	10124.3	42886.1	17058.9	17127.4	1.31744	0.00558169	0.103486	-3.2725	down
LIPID-N-0028	C20H30O3	(±)12-HEPE	FA	Eicosanoid	81187-21-5	850718	1.076e+06	1.00892e+06	3.22549e+06	1.60855e+06	1.34286e+06	71617.4	256233	130993	320354	38766.1	133007	1.31681	0.012364	0.104358	-3.26038	down
LIPID-N-0816	C44H80NO7P	PE(O-17:1_22:4)	GP	PE-O	-	1.43532e+06	874967	2.2319e+06	1.19511e+06	918100	1.00144e+06	138600	130649	182670	167070	93733.6	103878	1.4093	0.00276257	0.10665	-3.22905	down
LIPID-N-0030	C20H30O3	(±)18-HEPE	FA	Eicosanoid	-	353337	491240	473843	1.36464e+06	732120	681306	37302.8	122589	54755.3	133864	20600.7	68535.7	1.32737	0.00883792	0.106835	-3.22655	down
LIPID-P-0435	C27H46NO7P	LPE(0:0/22:5)	GP	LPE	-	421500	272197	198279	669815	298753	198246	26842.3	15872.1	20691.1	49759.5	18297.6	92797.2	1.32178	0.00830073	0.108928	-3.19855	down
LIPID-N-1456	C39H75O8P	PA(20:0_16:1)	GP	PA	-	492197	405084	283320	476752	258158	622034	30436.8	66709.2	46077.7	51104.3	37705.2	47089.6	1.42263	0.0010619	0.109997	-3.18446	down
LIPID-N-0777	C43H82NO7P	PE(O-20:1_18:2)	GP	PE-O	-	64041.9	37421.5	50537.6	58777.1	45107.5	87981.6	7284.1	6524.95	5670.82	7218.23	6083.65	6024.92	1.43045	0.000903754	0.112854	-3.14747	down
LIPID-N-0760	C43H84NO7P	PE(O-20:1_18:1)	GP	PE-O	-	323182	227283	224221	300210	215258	364085	32986.4	39756.5	28563.8	33009.2	24245	28180.5	1.43856	0.000191266	0.112887	-3.14705	down
LIPID-P-0433	C27H48NO7P	LPE(22:4/0:0)	GP	LPE	-	191679	105514	124173	256823	159396	110320	11793	11252.1	17294.4	21609.6	9329.22	37658.3	1.37255	0.00178213	0.114924	-3.12125	down
LIPID-P-0387	C30H54NO7P	LPC(0:0/22:4)	GP	LPC	-	5.14445e+06	1.87477e+06	1.92821e+06	3.66632e+06	2.42977e+06	1.89786e+06	203274	101347	122316	403119	206210	976059	1.2951	0.0050445	0.118782	-3.07362	down
MEDP2325	C11H16N4O5	Glu-His	Amino acid and Its metabolites	Small Peptide	37460-15-4	188540	87662.3	217671	200293	282684	306123	41337.5	16189.1	24666.4	10375	23499.5	37160.7	1.33217	0.00172211	0.119432	-3.06574	down
LIPID-P-0388	C30H54NO7P	LPC(22:4/0:0)	GP	LPC	-	5.43617e+06	1.96274e+06	1.99891e+06	3.82469e+06	2.62697e+06	1.9038e+06	226997	107351	133795	412240	216050	1.03443e+06	1.29342	0.0055149	0.120026	-3.05858	down
LIPID-P-1322	C43H84NO7P	PE(P-20:0_18:1)	GP	PE-P	-	275473	160761	187183	209881	154046	276482	30192.2	40016.3	15639.3	27590.1	21200.3	17093.2	1.40799	0.000328798	0.120057	-3.05821	down
MEDN2399	C21H37O7P	LPA(18:3)	GP	LPA	-	151609	169508	15986.7	136768	21670.7	129522	18296.8	18868.8	5103.21	6450.51	7821.22	18585.8	1.12806	0.0206788	0.12019	-3.05661	down
MEDP1889	C12H16N2O4	Ser-Phe	Amino acid and Its metabolites	Small Peptide	16875-28-8	3.10071e+06	1.40066e+06	1.86118e+06	2.69098e+06	2.79608e+06	2.01509e+06	230732	279986	64734.6	304792	351716	439932	1.32774	0.000481962	0.120586	-3.05186	down
LIPID-P-0286	C42H81NO8	HexCer(d16:1/20:0)	SP	HexCer-NS	-	30285.2	42734.1	32780.7	44985.9	42675.5	39453.2	1872.43	3763.63	11094.5	3760.39	5896.59	1827.92	1.35587	1.91912e-06	0.121141	-3.04525	down
LIPID-P-0634	C37H72NO7P	PE(P-16:0_16:1)	GP	PE-P	-	1.11276e+07	7.5426e+06	6.09852e+06	9.22272e+06	6.12406e+06	1.28834e+07	819098	1.15664e+06	1.13748e+06	979700	915668	1.42597e+06	1.42743	0.000966367	0.121409	-3.04205	down
LIPID-P-0086	C52H84O2	CE(24:4)	ST	CE	-	311697	899184	324768	136662	187393	211240	32725.4	35155.4	65067.7	20585.9	71905.9	26030.4	1.27489	0.0456846	0.121428	-3.04183	down
LIPID-N-1245	C43H70NO10P	PS(18:0_20:0)	GP	PS	-	1.10242e+06	1.00214e+06	1.08336e+06	1.48883e+06	1.26739e+06	1.80152e+06	127413	121384	152224	208610	93139.2	243960	1.41332	0.000200324	0.122227	-3.03236	down
LIPID-P-1256	C55H90O2	CE(28:5)	ST	CE	-	27949.1	134058	34372.1	27491.7	32389.2	47449.9	4055.25	6893.17	11946.1	1517.2	11194.4	1575.42	1.21548	0.0468497	0.122425	-3.03004	down
LIPID-N-0328	C43H86NO8P	PE(20:0_18:0)	GP	PE	-	112598	138304	100273	184622	122606	197937	14687.3	17360.4	18616.3	16080.2	12401.1	26715.9	1.42034	0.000536624	0.12362	-3.01601	down
LIPID-P-2045	C40H75NO3	Cer(d16:1/24:2)	SP	Cer-NS	-	604642	411580	698182	555592	569193	620163	78306.9	64028	112089	86077	46018.3	43730.8	1.41225	2.16305e-05	0.124373	-3.00726	down
LIPID-P-1355	C43H78NO7P	PE(P-16:0_22:4)	GP	PE-P	-	5.6864e+07	3.18419e+07	5.54777e+07	4.45825e+07	3.80096e+07	4.33503e+07	5.25153e+06	4.98872e+06	6.13759e+06	7.80605e+06	4.32494e+06	5.17738e+06	1.432	0.000156613	0.124706	-3.0034	down
LIPID-N-0751	C40H78NO7P	PE(O-17:1_18:1)	GP	PE-O	-	617081	652218	704414	577261	698952	1.05965e+06	92160.3	132064	122501	74287.7	70356.3	56767.7	1.4147	0.000248027	0.127191	-2.97494	down
LIPID-P-0632	C43H86NO7P	PE(P-18:0_20:0)	GP	PE-P	-	1.03773e+06	1.27292e+06	1.06962e+06	1.53547e+06	1.10034e+06	2.09589e+06	174902	217694	198515	139622	120610	206756	1.42074	0.000843267	0.130437	-2.93858	down
LIPID-N-0792	C43H80NO7P	PE(O-16:0_22:4)	GP	PE-O	-	1.58543e+06	836469	1.59184e+06	1.14277e+06	1.05366e+06	1.20636e+06	104793	153153	182129	232317	130078	172201	1.42349	0.000273314	0.131419	-2.92776	down
LIPID-N-0419	C47H82NO8P	PE(22:6_20:0)	GP	PE	-	1.37174e+06	1.14595e+06	1.38754e+06	1.87658e+06	1.61302e+06	2.3766e+06	183698	200998	189775	296133	149675	284525	1.41907	0.000488777	0.133532	-2.90474	down
LIPID-P-0081	C50H84O2	CE(23:3)	ST	CE	-	148485	258087	153894	115549	198688	149385	16939.5	19246.5	50276.6	14447.3	33325.9	3018.46	1.25605	0.000461845	0.134026	-2.89942	down
MEDN0593	C4H6O5	D-Malic acid	Organic acid And Its derivatives	Organic acid And Its derivatives	636-61-3	5.46356e+06	3.77494e+06	6.66325e+06	6.50541e+06	5.29549e+06	4.85439e+06	605790	771384	409820	1.07545e+06	668678	851632	1.40987	8.17409e-05	0.134618	-2.89306	down
LIPID-N-0748	C37H72NO7P	PE(O-16:1_16:1)	GP	PE-O	-	1.3241e+07	9.48423e+06	6.96909e+06	1.09396e+07	7.88528e+06	1.67964e+07	1.22588e+06	1.40399e+06	1.24106e+06	2.3009e+06	998874	1.66607e+06	1.40995	0.00136154	0.135293	-2.88584	down
LIPID-N-0762	C45H88NO7P	PE(O-20:1_20:1)	GP	PE-O	-	31735.7	19543.5	29678.9	45174.2	24825.3	39707.1	5450.55	2942.11	3072.29	5606.26	3856.45	5002.15	1.39929	0.000766488	0.135997	-2.87835	down
MEDP2540	C7H10N4O3	5-Acetylamino-6-amino-3-methyluracil	Nucleotide And Its metabolites	Nucleotide and Its metabolites	19893-78-8	1.56342e+06	212079	468306	195613	701234	799625	60216.7	257057	29285.4	86823.3	63275.8	44897.5	1.19794	0.0407747	0.137441	-2.86312	down
LIPID-P-0129	C38H75NO3	Cer(d16:1/22:0)	SP	Cer-NS	-	190874	191204	258480	232387	244128	258073	27951.7	35749.8	48427.4	34524	21789.4	21978.1	1.42312	5.64392e-06	0.138473	-2.85232	down
LIPID-P-0659	C44H78NO7P	PE(P-17:0_22:5)	GP	PE-P	-	1.15313e+06	653881	1.23196e+06	902380	589894	863376	168868	133941	136131	145089	70793.1	94793.6	1.40057	0.000648469	0.138956	-2.8473	down
MEDP0169	C10H14N5O8P	Guanosine-5'-monophosphate	Nucleotide And Its metabolites	Nucleotide And Its metabolites	85-32-5	2.2182e+06	1.02303e+06	894021	1.74602e+06	888467	2.78819e+06	283219	166313	166845	319464	206507	186781	1.36221	0.00811618	0.13906	-2.84622	down
MEDP2383	C12H16N2O5	L-Tyrosyl-L-serine	Amino acid and Its metabolites	Small Peptide	13588-99-3	2.66093e+06	1.51603e+06	2.11609e+06	1.58847e+06	2.3796e+06	2.25968e+06	147262	265734	202295	452205	312501	387097	1.39685	0.000117147	0.141133	-2.82488	down
MEDP2761	C32H54NO7P	LPC(24:6e)	GP	LPC	-	2.89637e+08	2.65055e+08	4.42313e+07	342137448	5.20141e+07	2.93233e+08	1.34308e+07	2.39121e+07	4.52192e+06	1.66545e+07	4.74078e+07	7.59676e+07	1.1049	0.0176632	0.141408	-2.82206	down
LIPID-P-1309	C37H74NO7P	PE(P-16:0_16:0)	GP	PE-P	-	771722	635459	579854	744215	640224	886164	127442	96119.2	91310.9	93990.6	79752.3	116664	1.43478	3.32111e-05	0.142163	-2.81438	down
MEDP2584*153	C13H18N2O4	Phe-Thr	Amino acid and Its metabolites	Small Peptide	51352-44-4	145227	198142	123839	388563	327001	126379	25372.6	32042.2	18131	15735.7	39897.8	56065.7	1.30664	0.00946885	0.143028	-2.80563	down
MEDP1022*153	C13H18N2O4	Thr-Phe	Amino acid and Its metabolites	Small Peptide	16875-27-7	145227	198142	123839	388563	327001	126379	25372.6	32042.2	18131	15735.7	39897.8	56065.7	1.30664	0.00946885	0.143028	-2.80563	down
MEDN0460	C9H23N3O	N8-Acetylspermidine	Amino acid and Its metabolites	Amino acid derivatives	34450-15-2	1.16086e+06	786873	810794	653258	752786	767930	107018	156570	108323	174692	82279.6	77064.6	1.41615	0.000117408	0.143121	-2.80469	down
LIPID-N-1484	C43H77O8P	PA(18:0_22:4)	GP	PA	-	7.07178e+06	3.67084e+06	7.03815e+06	5.23573e+06	4.70761e+06	5.46386e+06	760265	712615	845099	1.11582e+06	659514	693761	1.42519	0.000293747	0.144241	-2.79344	down
LIPID-N-1080	C42H76NO8P	PE(15:1_22:3)	GP	PE	-	1.17096e+06	664141	1.26252e+06	982065	769742	961525	134205	122919	159403	175526	122230	124269	1.4293	0.000275493	0.144305	-2.7928	down
LIPID-P-0370	C26H52NO7P	LPC(0:0/18:1)	GP	LPC	-	3.67675e+06	2.71362e+06	1.47574e+06	5.55594e+06	3.46882e+06	2.81056e+06	163863	163495	191731	553770	223125	1.5675e+06	1.26685	0.00255967	0.145344	-2.78246	down
LIPID-P-2092	C41H81NO3	Cer(d19:1/22:0)	SP	Cer-NS	-	634136	517100	848322	883087	682828	1.01048e+06	126431	74802.2	91426.4	165772	74574.1	134538	1.39975	0.00023941	0.145881	-2.77714	down
LIPID-N-0865	C47H82NO7P	PE(O-20:1_22:6)	GP	PE-O	-	1.11053e+06	853454	1.25999e+06	1.63827e+06	1.29946e+06	1.84454e+06	251671	144362	141619	268952	125159	248992	1.3907	0.000449387	0.147479	-2.76142	down
LIPID-P-0371	C26H52NO7P	LPC(18:1/0:0)	GP	LPC	-	3.64879e+06	2.52936e+06	1.48996e+06	5.84961e+06	3.431e+06	2.7121e+06	176156	164079	195664	571975	223769	1.56996e+06	1.26205	0.00417953	0.147583	-2.7604	down
MEDP2876	C32H54NO7P	LPC(24:6/0:0)	GP	LPC	-	3.02893e+08	282383597	4.56888e+07	3.54162e+08	5.13354e+07	308410243	2.13575e+07	2.55351e+07	5.31544e+06	1.74305e+07	4.94437e+07	7.97282e+07	1.08815	0.0186868	0.147828	-2.758	down
LIPID-P-0250	C40H68O5	DG(17:1_20:4)	GL	DG	-	38676	34585.9	24460.5	34446.3	34477.6	31935.2	5120.96	3162.96	5372.8	2861.02	712.657	12173.5	1.27323	7.5992e-07	0.14807	-2.75565	down
MEDN1283	C23H42NO7P	LPE(0:0/18:3)	GP	LPE	-	1.93674e+06	2.66266e+06	383930	1.91577e+06	322096	1.60338e+06	234087	550218	66031.5	102808	160461	200534	1.13889	0.0210863	0.148918	-2.74741	down
LIPID-P-1389	C44H76NO7P	PE(P-17:0_22:6)	GP	PE-P	-	1.04777e+07	7.22577e+06	1.27045e+07	1.62019e+07	1.21784e+07	1.48801e+07	2.37771e+06	1.65708e+06	1.69441e+06	2.27136e+06	767171	2.22249e+06	1.37661	0.000387741	0.149185	-2.74482	down
LIPID-N-0392	C45H82NO8P	PE(18:0_22:4)	GP	PE	-	5.29015e+06	2.74127e+06	5.13167e+06	3.56133e+06	2.96641e+06	2.92115e+06	464576	656030	572370	677312	486651	532496	1.42209	0.0010048	0.149896	-2.73797	down
LIPID-P-0441	C25H52NO6P	LPE(P-20:0)	GP	LPE-P	-	59186.5	27642.2	23788.7	107501	50059.2	69482.8	12101.2	4977.13	4529.99	10201	4709.3	14313.6	1.28205	0.0120787	0.150542	-2.73176	down
LIPID-N-1086	C42H74NO8P	PE(15:1_22:4)	GP	PE	-	3.37138e+07	1.95076e+07	3.60965e+07	2.63107e+07	2.23273e+07	2.5722e+07	3.92444e+06	3.79626e+06	4.46998e+06	5.39048e+06	3.56546e+06	3.74838e+06	1.42921	0.0002891	0.152097	-2.71693	down
MEDP1949	C8H14N3O7P	5-Aminoimidazole ribonucleotide	Nucleotide And Its metabolites	Nucleotide And Its metabolites	25635-88-5	1.18488e+07	8.58467e+06	3.6011e+06	8.51906e+06	3.96215e+06	1.4203e+07	485309	3.19531e+06	400520	1.07098e+06	1.73143e+06	831728	1.25561	0.0076829	0.152119	-2.71673	down
MEDP1196	C10H17N3O2S	Biotinamide	Alcohol and amines	Polyamines	6929-42-6	617869	333639	402050	605844	456936	339295	49324	73709.4	48719	95492	79896	75295.4	1.40766	0.000575017	0.153299	-2.70558	down
MEDN2022	C46H66N12O9	Angiotensin III	Amino acid and Its metabolites	polypeptide	12687-51-3	1.33843e+06	365914	766212	507375	1.47605e+06	1.35542e+06	43029	116696	57681	373316	165304	139357	1.24223	0.0078064	0.154126	-2.69781	down
LIPID-P-0646	C40H74NO7P	PE(P-15:0_20:3)	GP	PE-P	-	160865	55667.5	74169.8	50894.7	79165.9	78737.5	3765.77	8363.97	14276.3	18884.4	7083.56	24848	1.30639	0.00689492	0.154598	-2.6934	down
LIPID-P-1331	C41H78NO7P	PE(P-18:0_18:2)	GP	PE-P	-	455308	433274	334136	360387	320068	228607	42900.8	92183.1	82719.3	21163.1	64247.5	26408.5	1.3352	0.000121757	0.154623	-2.69317	down
LIPID-N-0770	C40H76NO7P	PE(O-17:1_18:2)	GP	PE-O	-	255241	132702	225114	230301	167169	305795	28925.5	31830	42595.4	38491.4	34635.5	27320.5	1.42015	0.000697132	0.154824	-2.6913	down
MEDN0655	C6H8N2O4	Hydantoin-5-propionic acid	Organic acid And Its derivatives	Organic acid And Its derivatives	5624-26-0	499162	389718	441217	286800	457285	402823	49949.3	103912	43511.1	95077.9	41610.2	50107.3	1.39788	2.21668e-05	0.155094	-2.68879	down
LIPID-N-0863	C46H80NO7P	PE(O-19:1_22:6)	GP	PE-O	-	1.07946e+06	805584	1.1018e+06	1.25769e+06	1.03711e+06	1.31876e+06	195404	172778	161008	198701	95956.8	207695	1.41878	3.29958e-05	0.156285	-2.67775	down
LIPID-P-1263	C57H92O2	CE(30:6)	ST	CE	-	12497.7	49356.5	21695.1	14948.2	21724.7	24555.9	1787.28	5508.26	3771.38	2693.25	7222.4	1848.73	1.29003	0.0123443	0.157699	-2.66476	down
LIPID-P-2248	C47H91NO8	HexCer(d19:1/22:0)	SP	HexCer-NS	-	25579.2	43523.4	33241.8	55695.7	41693.9	45379.3	2362.91	9813.48	8035.15	8137.67	3032.75	7767.68	1.34863	0.000269694	0.159721	-2.64638	down
MEDN0039	C10H17N3O6S	Glutathione Reducedform	Amino acid and Its metabolites	Small Peptide	70-18-8	4.18243e+06	1.18249e+06	3.42378e+06	890916	2.14155e+06	828415	260437	273852	145298	621087	443029	292801	1.21792	0.0277211	0.160994	-2.63492	down
LIPID-P-1317	C40H78NO7P	PE(P-17:0_18:1)	GP	PE-P	-	481433	494810	481831	416701	431160	504049	82201.8	101720	90697.1	63035.6	60441.1	55922.1	1.43072	2.27816e-08	0.161573	-2.62974	down
LIPID-P-1376	C45H80NO7P	PE(P-16:0_24:5)	GP	PE-P	-	1.6209e+06	864193	1.59417e+06	1.04103e+06	857738	1.70035e+06	219765	211411	189271	272889	164565	190807	1.41065	0.00117677	0.162626	-2.62037	down
LIPID-P-0131	C40H79NO3	Cer(d16:1/24:0)	SP	Cer-NS	-	153386	209072	257517	241676	200620	256407	29268.9	48597.6	44924.1	37107.6	23933.2	30676.6	1.4195	5.88934e-05	0.162669	-2.61999	down
MEDN0586*010	C5H9NO3	N-Acetyl-L-alanine	Amino acid and Its metabolites	Amino acid derivatives	97-69-8	1.33462e+06	1.334e+06	1.89177e+06	1.60783e+06	800630	1.69835e+06	296555	253411	83022.4	226287	249347	306185	1.34193	0.000431316	0.163237	-2.61496	down
MEDN1499*010	C6H12O3	2-Hydroxycaproic acid	Organic acid And Its derivatives	Organic acid And Its derivatives	6064-63-7	1.33462e+06	1.334e+06	1.89177e+06	1.60783e+06	800630	1.69835e+06	296555	253411	83022.4	226287	249347	306185	1.34193	0.000431316	0.163237	-2.61496	down
MEDN0432*010	C6H12O3	5-Hydroxyhexanoic Acid	Organic acid And Its derivatives	Organic acid And Its derivatives	185956-02-9	1.33462e+06	1.334e+06	1.89177e+06	1.60783e+06	800630	1.69835e+06	296555	253411	83022.4	226287	249347	306185	1.34193	0.000431316	0.163237	-2.61496	down
MEDN1328*010	C6H12O3	Hydroxyisocaproic acid	Organic acid And Its derivatives	Organic acid And Its derivatives	13748-90-8	1.33462e+06	1.334e+06	1.89177e+06	1.60783e+06	800630	1.69835e+06	296555	253411	83022.4	226287	249347	306185	1.34193	0.000431316	0.163237	-2.61496	down
MEDN0284*010	C6H12O3	Leucinic acid	Organic acid And Its derivatives	Organic acid And Its derivatives	498-36-2	1.33462e+06	1.334e+06	1.89177e+06	1.60783e+06	800630	1.69835e+06	296555	253411	83022.4	226287	249347	306185	1.34193	0.000431316	0.163237	-2.61496	down
LIPID-P-0381	C28H54NO7P	LPC(20:2/0:0)	GP	LPC	-	2.55776e+06	1.91273e+06	743907	6.01496e+06	3.0994e+06	2.22924e+06	278389	228335	162943	459080	249005	1.33303e+06	1.20175	0.0234597	0.163714	-2.61075	down
LIPID-N-1451	C44H87O8P	PA(20:0_21:0)	GP	PA	-	29935	29748.5	31107.9	39029.3	33791	48412.4	3548.44	8343.22	9528.93	3611.39	4445.78	5257.5	1.39544	6.84673e-05	0.163827	-2.60976	down
LIPID-P-1358	C43H78NO7P	PE(P-20:3_18:1)	GP	PE-P	-	43640.2	75174	32377	48841	54175.4	56818.1	9551.96	10532.5	7915.44	6001.88	9252.99	8054.66	1.4035	0.000662155	0.164968	-2.59974	down
MEDN1034	C7H9ClN2O	1-Methylnicotinamide	Heterocyclic compounds	Heterocyclic compounds	1005-24-9	88952.2	55732.1	72157.2	29811	69702.7	65638.3	15534.9	10681.7	13032.4	17154.1	4823.69	1924.77	1.24167	0.000793725	0.165321	-2.59666	down
LIPID-P-0380	C28H54NO7P	LPC(0:0/20:2)	GP	LPC	-	2.53153e+06	1.85689e+06	745761	5.81142e+06	3.08696e+06	2.24915e+06	260026	212447	152788	456532	230764	1.39338e+06	1.19726	0.0215351	0.166195	-2.58905	down
MEDN1226	C5H9NO3	2-amino-4-oxovaleric acid	Organic acid And Its derivatives	Organic acid And Its derivatives	4439-83-2	1.22504e+06	1.31332e+06	1.80502e+06	1.43966e+06	822836	1.69324e+06	318444	258830	101972	190283	202654	309285	1.36027	0.000343363	0.16646	-2.58675	down
MEDN0818	C5H9NO3	N-acetyl-beta-alanine	Amino acid and Its metabolites	Amino acid derivatives	3025-95-4	1.22504e+06	1.31332e+06	1.80502e+06	1.43966e+06	822836	1.69324e+06	318444	258830	101972	190283	202654	309285	1.36027	0.000343363	0.16646	-2.58675	down
LIPID-P-0416	C22H44NO7P	LPE(17:1/0:0)	GP	LPE	-	20052.5	20272.3	27431.4	59263.9	32705.7	27139.2	1840.57	3549.12	5300.05	5904.55	3427.32	11200.7	1.30854	0.00653833	0.167085	-2.58135	down
LIPID-P-1316	C38H74NO7P	PE(P-15:0_18:1)	GP	PE-P	-	1.13361e+06	628066	916676	462953	856946	875141	88375	164321	195166	147323	110877	109015	1.39702	0.00075062	0.167251	-2.57992	down
LIPID-N-0329	C35H68NO8P	PE(16:1_14:0)	GP	PE	-	27526.6	34013.7	39668.1	29650.8	27712.8	46706.1	1771.09	3991.57	4903	8506.88	10167.2	5065.37	1.33667	9.18854e-05	0.167602	-2.57688	down
LIPID-P-0239	C39H68O5	DG(16:0_20:4)	GL	DG	-	2.77514e+06	1.73115e+06	1.51065e+06	2.48491e+06	1.86544e+06	2.29237e+06	360091	325313	301654	534444	213422	395813	1.40852	0.000212619	0.168309	-2.57081	down
LIPID-P-2191	C38H73NO8	HexCer(d16:1/16:0)	SP	HexCer-NS	-	16280	28847.5	20795.6	35427.7	18421.1	23518.8	553.32	1663.69	9139.22	2930.74	6801.13	3223.6	1.23085	0.000452105	0.169667	-2.55922	down
MEDN2376	C24H45O9P	LPG(0:0/18:2)	GP	LPG	-	45791.4	42251.4	9545.95	63529.3	13271	81910.6	5379.81	6280.26	2048.98	4233.44	16715.7	9166.05	1.11254	0.0265441	0.170988	-2.54803	down
LIPID-P-0245	C43H76O5	DG(18:0_22:4)	GL	DG	-	120162	53244.9	92571.3	72047.4	72817.1	66809.7	11702.4	17678.5	6225.66	25760.1	8543.3	11864.2	1.3525	0.000639489	0.1712	-2.54624	down
LIPID-P-0432	C25H44NO7P	LPE(20:4/0:0)	GP	LPE	-	362324	240113	247037	492240	357357	260359	35559.7	39785.6	50734.2	75391.3	43035.6	91883.3	1.38106	0.000809465	0.171677	-2.54223	down
LIPID-N-0455	C44H79O10P	PG(18:0_20:4)	GP	PG	-	41528.2	29550	20758	28881.1	23222.3	40020.1	4206.11	4913	7950.47	2624.56	5444.32	6795.97	1.37869	0.00057634	0.173595	-2.52621	down
LIPID-P-2044	C37H73NO3	Cer(d16:1/21:0)	SP	Cer-NS	-	46150.2	19162.1	63455.2	60440.6	52833.7	58667.7	7751.42	15167.5	9874.22	10945.8	4994.58	3670.7	1.3099	0.00119491	0.174269	-2.52061	down
LIPID-N-1252	C47H76NO10P	PS(18:0_24:0)	GP	PS	-	13289.5	12505.7	13070.5	17658.1	12721	19571.8	2156.87	2066.67	1651.57	3378.26	2844.22	3404.4	1.40731	0.000110711	0.174539	-2.51838	down
LIPID-P-0429	C25H46NO7P	LPE(0:0/20:3)	GP	LPE	-	35765.2	25474.5	21874.4	43933.1	41715.3	34061	3162.83	2547.79	3513.14	4621.74	6566.6	15060.1	1.3103	0.00015242	0.174892	-2.51546	down
LIPID-N-1513	C45H71O8P	PA(20:4_22:5)	GP	PA	-	79590.4	47908.7	40811.4	71771.6	57362.9	69131.1	14607.3	6485.71	7595	12402.7	13740.5	9595.66	1.37972	0.000304793	0.175753	-2.50838	down
MEDP2566	C11H14N2O4	Tyr-Gly	Amino acid and Its metabolites	Small Peptide	673-08-5	1.98574e+06	1.38481e+06	1.39571e+06	1.21362e+06	1.70596e+06	1.4998e+06	322952	245353	86347.5	244700	399540	320796	1.33233	2.70984e-05	0.176329	-2.50366	down
LIPID-P-1258	C48H84O2	CE(21:1)	ST	CE	-	13645.4	62544.2	21819.2	24088.4	18393.3	32209.8	6416.56	5560	7401.73	2487.49	7622.26	1043.58	1.18801	0.0212663	0.17679	-2.49989	down
LIPID-P-0126	C32H63NO3	Cer(d16:1/16:0)	SP	Cer-NS	-	273687	244105	393764	331895	358158	334588	67539.9	59551	74618	65405	35490.6	39989.5	1.40543	3.40633e-05	0.176942	-2.49865	down
LIPID-N-0454	C42H75O10P	PG(16:0_20:4)	GP	PG	-	42231.3	31022.3	27285.2	61766.3	30387.4	55957.8	6636.67	8342.82	7463.43	8576.12	4743.14	8267.7	1.40043	0.00213821	0.177076	-2.49756	down
MEDP0362*149	C9H11N5O4	D-(+)-Neopterin	Heterocyclic compounds	Pteridines and derivatives	2009-64-5	236615	80391.4	75286.6	162809	174644	218369	29140.7	20084.4	31838.4	53337.4	25217.4	9158.63	1.27401	0.00473336	0.178013	-2.48994	down
MEDP1953	C9H11N5O4	Eritadenine	Heterocyclic compounds	Pteridines and derivatives	23918-98-1	236615	80391.4	75286.6	162809	174644	218369	29140.7	20084.4	31838.4	53337.4	25217.4	9158.63	1.27401	0.00473336	0.178013	-2.48994	down
LIPID-P-0417	C23H46NO7P	LPE(0:0/18:1)	GP	LPE	-	249659	226354	137600	479894	228903	223448	28240.8	33088	36376.4	45704.1	31272.2	101704	1.33076	0.00566872	0.178791	-2.48365	down
LIPID-P-2245	C41H79NO8	HexCer(d19:1/16:0)	SP	HexCer-NS	-	81403.6	64320	118434	141816	97991.8	145846	23736.3	21222.9	26992.3	21244.7	7530.84	15708.9	1.34849	0.000941797	0.179184	-2.48048	down
LIPID-P-1394	C47H82NO7P	PE(P-20:2_22:4)	GP	PE-P	-	250265	180940	248878	199877	195140	174630	40849	26595.6	38593.6	51869.9	30602.2	37356.5	1.41891	2.75784e-05	0.180733	-2.46807	down
LIPID-N-0734	C37H74NO7P	PE(O-16:1_16:0)	GP	PE-O	-	488339	428573	403307	555084	418459	593455	115855	88718.9	76104.9	75322.5	58386.2	109606	1.41601	2.88777e-05	0.181488	-2.46206	down
LIPID-P-1254	C53H88O2	CE(26:4)	ST	CE	-	17305.4	39879.4	15767	5585.78	11959.8	11883.1	3367.55	2310.84	4387.89	2464.91	5290.62	925.25	1.1803	0.0345874	0.183111	-2.44921	down
LIPID-P-1247	C49H84O2	CE(22:2)	ST	CE	-	45323.7	172440	67138	41203.6	52159.9	70199.9	11175.5	8096.95	20946.2	7310.57	33369.4	1559.3	1.12737	0.0279674	0.183867	-2.44326	down
LIPID-P-0386	C28H50NO7P	LPC(20:4/0:0)	GP	LPC	60701-99-7	1.14845e+06	597858	698733	928882	834718	772694	92911.9	88962.6	65388.8	253716	70732.5	353515	1.30147	6.66116e-05	0.185739	-2.42865	down
MEDN1029	C11H14N2O3	Glycyl-L-phenylalanine	Amino acid and Its metabolites	Amino acid derivatives	519077	79441.6	31303.1	44885.2	37920.7	58486.5	51282.4	10685	10248.9	5057.66	8028.37	11616.5	10723.4	1.36546	0.00181965	0.18581	-2.4281	down
LIPID-P-2194	C44H83NO8	HexCer(d16:1/22:1)	SP	HexCer-NS	-	19035	17210.8	27788	25294	29828.1	24514.6	6085.05	4304.41	4881.89	6737.3	2557.33	2237.32	1.35756	7.16966e-05	0.186561	-2.42228	down
MEDP0611	C8H11N3O3	N-Acetylhistidine	Amino acid and Its metabolites	Amino acid derivatives	218084	4.84381e+07	8.6746e+06	2.42848e+07	1.00724e+07	3.28179e+07	4.16718e+07	1.73947e+06	1.8013e+07	308335	6.04578e+06	1.96306e+06	2.93088e+06	1.08055	0.0180764	0.186796	-2.42047	down
LIPID-P-0267	C45H76O5	DG(20:0_22:6)	GL	DG	-	18183.5	19320.3	20401.5	52825.6	32347.8	49454.9	1573.36	3702.5	7860.41	10588.3	3294.35	9054.79	1.24575	0.00861021	0.187363	-2.41609	down
LIPID-P-0248	C39H66O5	DG(16:1_20:4)	GL	DG	-	82554	54537.3	39443.7	119369	41179.8	57046.6	9007.44	5014.07	13847.7	21665.3	7653.41	16692.6	1.29936	0.00713559	0.187452	-2.4154	down
LIPID-P-0243	C41H72O5	DG(18:0_20:4)	GL	DG	-	1.43835e+07	1.01279e+07	1.05227e+07	1.27217e+07	1.11692e+07	1.28786e+07	2.1825e+06	2.16613e+06	1.93572e+06	3.15878e+06	1.62404e+06	2.39519e+06	1.43018	8.65249e-06	0.187489	-2.41512	down
LIPID-P-0736	C37H75N2O6P	SM(d18:1/14:0)	SP	SM	-	1.27731e+06	1.1592e+06	1.54781e+06	1.50198e+06	1.30484e+06	1.48206e+06	260505	319504	270014	273185	184906	243622	1.43658	3.36016e-06	0.187562	-2.41456	down
LIPID-P-0132	C40H77NO3	Cer(d16:1/24:1)	SP	Cer-NS	-	1.5642e+06	1.74293e+06	2.43224e+06	2.11628e+06	2.15942e+06	2.36476e+06	426309	404055	622951	358288	290258	221875	1.39159	1.71442e-05	0.187704	-2.41347	down
MEDN1960	C7H10N2O4	cyclo(gly-glu)	Amino acid and Its metabolites	Small Peptide	16364-35-5	1.14677e+06	1.44958e+06	1.42138e+06	824761	894378	443201	235721	271270	165434	195716	140193	152775	1.33682	0.00299646	0.187879	-2.41212	down
LIPID-P-0635	C38H74NO7P	PE(P-16:0_17:1)	GP	PE-P	-	9.07063e+06	8.82836e+06	8.36132e+06	1.14744e+07	1.00325e+07	1.53752e+07	1.59338e+06	1.98356e+06	2.2894e+06	2.6098e+06	1.16313e+06	2.28094e+06	1.4081	0.000381117	0.188783	-2.4052	down
LIPID-P-1377	C45H80NO7P	PE(P-18:1_22:4)	GP	PE-P	-	1.90772e+07	1.31543e+07	1.73037e+07	1.27153e+07	1.27657e+07	1.25201e+07	2.46283e+06	2.3149e+06	3.34223e+06	2.98656e+06	2.84423e+06	2.70363e+06	1.43105	0.00013738	0.190257	-2.39398	down
LIPID-N-1376	C41H79O13P	PI(16:0_16:0)	GP	PI	-	1.03016e+06	860669	481849	997774	567585	597081	162575	131144	155532	188874	60599.9	169324	1.35508	0.00122553	0.191406	-2.38529	down
LIPID-P-2089	C35H69NO3	Cer(d19:1/16:0)	SP	Cer-NS	-	2.55773e+06	2.35451e+06	3.39648e+06	4.35653e+06	3.11641e+06	4.29536e+06	703574	453716	874909	692695	380525	739929	1.38627	0.000399811	0.19153	-2.38436	down
MEDP2431	C11H14N2O3	Phe-Gly	Amino acid and Its metabolites	Small Peptide	721-90-4	6.96555e+06	2.70336e+06	3.98986e+06	4.33474e+06	6.13509e+06	6.19864e+06	769308	975056	504899	1.33664e+06	1.18659e+06	1.0646e+06	1.35469	0.00143914	0.19247	-2.37729	down
MEDP0314	C3H9N3O3S	Taurocyamine	Organic acid And Its derivatives	Sulfonic acids	543-18-0	2.39865e+07	1.72209e+07	1.83269e+07	1.19261e+07	9.29556e+06	1.41267e+07	1.93433e+06	6.14407e+06	1.34908e+06	4.73259e+06	4.06738e+06	75950.7	1.04167	0.000968952	0.192906	-2.37403	down
LIPID-P-0070	C51H90O2	CE(24:1)	ST	CE	-	59896.8	228862	96139.3	53821.5	61031	79860.1	14782.4	15237	30296	16147.4	26657	9077.07	1.25616	0.0349983	0.193573	-2.36905	down
MEDN1865	C20H34O5	15-Epiprostaglandin E1	FA	Oxidized lipids	20897-91-0	54143	72685.8	118388	113188	87258.6	108134	14797.2	10053.6	8313.14	21973	32942.7	19122.2	1.31047	0.000434259	0.193576	-2.36903	down
LIPID-P-0257	C43H74O5	DG(18:1_22:4)	GL	DG	-	70210.6	28267	36575.3	48577.9	32996.3	37237.8	6697.01	9801.01	7386.09	11315.9	6754.24	7194.44	1.39992	0.00258036	0.193602	-2.36884	down
LIPID-N-0393	C45H82NO8P	PE(20:4_20:0)	GP	PE	-	837508	686692	775795	742145	757501	922220	117444	163743	202041	187196	130882	115939	1.43241	6.06065e-07	0.194255	-2.36398	down
LIPID-N-1012	C41H82NO8P	PC(15:0_18:0)	GP	PC	-	5.21364e+06	3.49622e+06	5.10802e+06	4.26271e+06	3.43553e+06	3.29981e+06	1.08922e+06	757027	604846	1.00807e+06	515403	847070	1.39664	0.000131604	0.194296	-2.36367	down
MEDP1453	C23H36O4	MG(0:0/20:5/0:0)	GL	MG	-	877388	918013	633993	1.06942e+06	727477	1.63021e+06	92722.5	376039	291624	164662	122932	94067.5	1.32245	0.00202426	0.195005	-2.35842	down
MEDN2396	C19H37O7P	LPA(16:1)	GP	LPA	-	3.48014e+06	2.69914e+06	529026	2.34066e+06	539160	2.93239e+06	576165	959535	123973	127922	235890	419436	1.07095	0.0210227	0.195114	-2.35761	down
LIPID-P-0437	C27H44NO7P	LPE(22:6/0:0)	GP	LPE	-	1.39929e+06	1.27379e+06	1.06175e+06	3.77604e+06	2.0057e+06	1.60233e+06	196004	196565	141172	431101	123380	1.09095e+06	1.22361	0.0126288	0.195988	-2.35116	down
LIPID-N-0846	C47H84NO7P	PE(O-20:0_22:6)	GP	PE-O	-	49610.7	34104.5	33262.2	66254.1	49816.8	79721.2	13470.9	5229.11	5873.29	16907.3	5610.82	14698.6	1.30104	0.00179468	0.197558	-2.33965	down
LIPID-N-0340	C43H84NO8P	PE(20:0_18:1)	GP	PE	-	341929	372476	353021	395753	385791	575096	62967	93723.9	106722	73732.4	74011	74694.9	1.42766	0.000195378	0.200428	-2.31884	down
LIPID-P-0252	C41H70O5	DG(18:1_20:4)	GL	DG	-	1.74781e+06	1.15164e+06	966140	1.47843e+06	1.19948e+06	1.60654e+06	253375	215426	286180	303879	235353	346569	1.42167	0.000249443	0.201322	-2.31242	down
LIPID-N-0595	C46H80NO10P	PS(18:0_22:5)	GP	PS	-	4.28658e+07	2.89113e+07	3.2483e+07	2.78818e+07	2.22243e+07	2.12861e+07	9.01944e+06	6.1234e+06	5.28204e+06	8.17604e+06	2.30413e+06	4.54539e+06	1.33619	0.000458903	0.201822	-2.30885	down
LIPID-N-0461	C44H75O10P	PG(16:0_22:6)	GP	PG	-	59756	34751.3	47782.5	93624.4	61489.4	80749.3	14666.5	9044.59	7761.48	10416.3	3674.61	30915.5	1.25982	0.001231	0.202243	-2.30584	down
LIPID-N-0844	C45H80NO7P	PE(O-20:1_20:5)	GP	PE-O	-	203377	127311	229723	304684	229411	291919	29878.3	60439.2	68796.5	48713.7	36323.4	38060	1.3808	0.000671801	0.203553	-2.29652	down
LIPID-N-0620	C25H39O7P	LPA(0:0/22:6)	GP	LPA	-	45598.6	27879.2	26904.2	53389.3	39219.5	67339.3	9227.42	7897.97	6045.85	10782	6394.8	12678.2	1.36416	0.00255718	0.203688	-2.29556	down
MEDN1476	C4H8N4O4	Allantoic acid	Amino acid and Its metabolites	Amino acid derivatives	99-16-1	213038	131348	224309	172937	247639	210448	34978.9	58300.5	30113	40432.3	34199.2	47961.4	1.40455	0.000139764	0.205036	-2.28605	down
LIPID-P-0389	C28H48NO7P	LPC(20:5/0:0)	GP	LPC	-	2.30788e+07	2.67502e+07	3.47557e+07	5.0201e+07	3.30746e+07	3.37307e+07	6.73425e+06	6.05824e+06	4.50862e+06	1.08285e+07	3.00795e+06	1.02125e+07	1.33417	0.000521887	0.205119	-2.28547	down
LIPID-N-1493	C43H75O8P	PA(18:0_22:5)	GP	PA	-	5.18833e+06	4.72211e+06	3.92082e+06	6.95846e+06	3.42212e+06	4.17628e+06	1.6957e+06	941473	631055	1.18742e+06	500978	874015	1.34692	0.000392418	0.20539	-2.28356	down
MEDN1612	C9H12N3O7P	Cytidine 2',3'-cyclic monophosphate	Nucleotide And Its metabolites	Nucleotide And Its metabolites	633-90-9	702692	557179	473644	1.0652e+06	468810	647439	81445.6	181450	104257	203669	157753	80529.8	1.35624	0.00186071	0.20667	-2.2746	down
LIPID-P-0645	C39H72NO7P	PE(P-16:0_18:3)	GP	PE-P	-	630971	242648	289779	417107	385870	570034	77051.9	87639.5	64270	108067	77523.2	112538	1.37751	0.00283792	0.207809	-2.26667	down
LIPID-P-2061	C41H81NO3	Cer(d17:1/24:0)	SP	Cer-NS	-	48647	107066	73269.7	51471.7	73729.9	100846	7519.28	17499.3	22403	25697	14579	7264.27	1.31108	0.00119351	0.208693	-2.26054	down
MEDN0502	C5H11O7P	2-deoxy-alpha-D-ribose 1-phosphate	Carbohydrates and Its metabolites	Phosphate sugars	17210-42-3	940807	908199	1.27044e+06	1.3457e+06	1.21893e+06	1.0889e+06	111095	239492	92709.5	543487	239880	197593	1.30962	4.33482e-06	0.210285	-2.24958	down
LIPID-P-2048	C42H81NO3	Cer(d16:1/26:1)	SP	Cer-NS	-	431567	491560	617549	448971	473223	556402	127017	75655.2	156344	104751	88124.2	83457.2	1.40298	5.57086e-06	0.210431	-2.24858	down
MEDN1117	C17H27N3O17P2	Uridine-diphosphate-n-acetylgalactosamine	Nucleotide And Its metabolites	Nucleotide And Its metabolites	528-04-1	354621	154668	255327	132341	214333	181989	4687.96	34298.2	7755.74	95972.6	37456.6	92265.9	1.13103	0.00216541	0.210656	-2.24704	down
MEDP2791	C23H38O4	MG(0:0/20:4/0:0)	GL	MG	-	6.28228e+06	4.58601e+06	2.43158e+06	3.20427e+06	3.02831e+06	7.95032e+06	304521	1.00316e+06	558124	1.65332e+06	1.26088e+06	1.0434e+06	1.2584	0.00842586	0.211893	-2.23859	down
LIPID-P-0384	C28H52NO7P	LPC(20:3/0:0)	GP	LPC	1199257-41-4	4.16482e+06	2.30139e+06	1.56874e+06	4.73931e+06	3.85863e+06	3.42151e+06	390776	446506	196353	349386	437883	2.47141e+06	1.21435	0.00175945	0.214034	-2.22409	down
LIPID-P-1302	C27H45NO4	Carnitine C20:4	FA	CAR	-	38687.1	27265.2	37431.1	54576.6	43838.9	54495	10691.3	10453	8494.81	8414.14	7151.76	9664.35	1.408	0.000514486	0.214087	-2.22373	down
LIPID-P-0638	C43H84NO7P	PE(P-16:0_22:1)	GP	PE-P	-	144377	135630	142504	207400	124750	196508	40836.1	52427.8	8124.68	25261.3	32288.4	45098.6	1.26548	8.73143e-05	0.214511	-2.22087	down
MEDN0159	C27H33N9O15P2	Flavin Adenine Dinucleotide(FAD)	Nucleotide And Its metabolites	Nucleotide And Its metabolites	146-14-5	364897	236910	389110	333976	546271	387766	62210.6	88252.3	38603.1	89263.1	91606.6	114778	1.34886	0.000545108	0.214577	-2.22044	down
LIPID-N-0599	C46H76NO10P	PS(18:1_22:6)	GP	PS	-	2.15599e+06	2.1901e+06	2.14955e+06	3.78895e+06	2.40343e+06	3.39044e+06	571651	527644	551571	681303	282344	839930	1.37072	0.00058523	0.214849	-2.2186	down
LIPID-P-0636	C39H76NO7P	PE(P-16:0_18:1)	GP	PE-P	-	3.51339e+07	3.04986e+07	2.72705e+07	2.7351e+07	3.23415e+07	4.63498e+07	5.56492e+06	8.44209e+06	8.04872e+06	6.63133e+06	6.98901e+06	7.13632e+06	1.43053	0.000248057	0.215197	-2.21627	down
LIPID-N-1011	C40H76NO8P	PC(15:1_17:1)	GP	PC	-	627990	638621	818845	1.05436e+06	758259	867388	202527	183606	130256	212059	102219	197115	1.39328	0.000113509	0.215673	-2.21308	down
MEDP0593	C5H5N5S	Thioguanine	Nucleotide And Its metabolites	Nucleotide And Its metabolites	154-42-7	7.03389e+06	3.93242e+06	4.65016e+06	3.06361e+06	2.26454e+06	3.86288e+06	801051	1.48691e+06	389732	1.43481e+06	1.14705e+06	110003	1.1449	0.00352408	0.216449	-2.2079	down
LIPID-N-0056	C20H32O5	PGE2	FA	Eicosanoid	363-24-6	33488.6	83356.3	62209.9	52518.3	66099.8	45251.7	7117.37	10435.6	18935.9	16222.8	8202.86	13411.2	1.34378	0.00107654	0.216741	-2.20596	down
MEDP0881	C5H15NO4P+	Phosphocholine	Nucleotide And Its metabolites	Nucleotide And Its metabolites	107-73-3	1.98322e+06	634854	2.29597e+06	566962	725587	1.16116e+06	200972	374860	140176	399544	219814	265857	1.23243	0.0243765	0.217328	-2.20205	down
MEDP0877	C14H26N4O11P2	Citicoline	Nucleotide And Its metabolites	Nucleotide And Its metabolites	987-78-0	422501	316978	439850	138658	282762	251900	2347.9	97470.9	18668.3	130491	64268.7	89416.8	1.04836	0.00202395	0.217345	-2.20194	down
LIPID-N-0594	C45H78NO10P	PS(17:0_22:5)	GP	PS	-	158316	64295.8	101395	65597.4	48416.9	71529.6	20721.7	27608	9883.05	31760.3	4298.9	17210.7	1.21893	0.0085262	0.218786	-2.19241	down
LIPID-P-1328	C38H72NO7P	PE(P-15:0_18:2)	GP	PE-P	-	169731	94732.3	142955	84285.5	124534	135868	17895.4	23638	36611.8	27155.1	33663.2	25952	1.393	0.00048124	0.219272	-2.18921	down
LIPID-N-0624	C37H73O8P	PA(16:0_18:0)	GP	PA	-	95046.6	76838.4	77293.1	117303	85843.9	112275	25846.3	21159.2	18124	20751.1	16032.5	21939.1	1.42188	0.000105232	0.219363	-2.18861	down
MEDN0165	C10H13N4O8P	Inosinic acid	Nucleotide And Its metabolites	Nucleotide And Its metabolites	131-99-7	155169	126599	148879	192420	179486	372641	19757.6	42999.5	20523.3	80684.3	56427.9	37834.9	1.28441	0.0076482	0.219732	-2.18618	down
LIPID-N-0769	C37H70NO7P	PE(O-16:2_16:1)	GP	PE-O	-	172434	107869	148126	151890	128281	184340	22648.2	38454.6	40515	30642.3	29858.4	34377.8	1.42463	0.000100872	0.220055	-2.18406	down
LIPID-P-0242	C41H72O5	DG(18:1_20:3)	GL	DG	-	67836.9	39237.4	44031.6	68124	51564.6	77747.1	6228.94	15443.5	13197.8	7072.88	13637.2	21396.1	1.33901	0.000403218	0.220853	-2.17884	down
LIPID-N-0879	C38H73O8P	PMeOH(16:0_18:1)	GP	PMeOH	-	79213.1	53055.6	96324.2	101482	86927	115248	13157.8	18668.9	30455.7	29569.8	17608.5	8098.81	1.32831	0.000203324	0.220873	-2.17871	down
LIPID-N-0475	C41H77O13P	PI(16:0_16:1)	GP	PI	-	3.55015e+06	3.48036e+06	2.70484e+06	5.93976e+06	3.82053e+06	5.08385e+06	879968	807366	747446	1.17069e+06	379027	1.44974e+06	1.33484	0.000781234	0.221088	-2.1773	down
LIPID-N-1403	C40H73O13P	PI(15:1_16:1)	GP	PI	-	11398	9404.61	8872.38	16615.5	9255.72	15157.2	2246.14	1565.99	2781.36	2917.46	699.727	5439.37	1.27049	0.000444592	0.221348	-2.17561	down
LIPID-P-2046	C41H79NO3	Cer(d16:1/25:1)	SP	Cer-NS	-	166703	190628	246879	198333	173036	226930	36998.8	56951.2	68751.1	48228.2	28757.4	26609	1.38485	6.66482e-06	0.22145	-2.17495	down
MEDN0797	C20H30O4	prostaglandin J2	FA	Oxidized lipids	60203-57-8	103830	150964	267244	202182	243157	190221	40722.7	30731.2	38351.5	64975.1	61127.7	21098.3	1.30476	0.00115901	0.222017	-2.17126	down
LIPID-N-0591	C46H82NO10P	PS(22:4_18:0)	GP	PS	-	2.30423e+06	1.06845e+06	2.05522e+06	1.05241e+06	1.00069e+06	1.09831e+06	285247	327813	348204	426450	238708	278738	1.36778	0.0054257	0.222064	-2.17095	down
LIPID-P-0368	C24H48NO7P	LPC(16:1/0:0)	GP	LPC	76790-27-7	6.86093e+06	4.68567e+06	2.46606e+06	9.83935e+06	5.40841e+06	4.93915e+06	488980	458897	429988	1.8436e+06	363833	4.01673e+06	1.17606	0.00527468	0.222284	-2.16952	down
LIPID-N-1042	C45H80NO8P	PC(15:1_22:4)	GP	PC	-	3.91049e+06	1.57838e+06	3.06407e+06	1.73573e+06	1.90832e+06	1.69172e+06	470685	618076	593486	613677	392794	399765	1.36689	0.00549737	0.222374	-2.16894	down
LIPID-N-0646	C41H69O8P	PA(16:0_22:6)	GP	PA	-	48243.5	50314	40144.7	92463.2	62244.2	72073.3	15694.2	7578.71	14232.3	17319.6	6876.78	20022.3	1.32296	0.00127497	0.223605	-2.16097	down
LIPID-N-1225	C50H75O10P	PG(22:6_22:6)	GP	PG	-	2.74231e+06	2.51493e+06	2.18648e+06	5.33812e+06	3.42174e+06	2.95862e+06	948994	570215	457527	726579	345212	1.26953e+06	1.30626	0.00225054	0.225342	-2.14981	down
LIPID-N-0796	C45H84NO7P	PE(O-18:0_22:4)	GP	PE-O	-	280617	179673	372346	218381	181977	205443	56535.6	47565.7	59381.7	63040.2	48721.1	49495.1	1.40141	0.00166232	0.225758	-2.14715	down
LIPID-N-1352	C48H82NO10P	PS(20:2_22:4)	GP	PS	-	598895	352012	658932	439289	383348	374588	93054	112798	111326	132523	91661.2	93353.2	1.40903	0.000926586	0.226113	-2.14488	down
LIPID-P-1749	C44H76O10	MGDG(17:1_18:3)	GL	MGDG	-	9311.79	6680.91	15210.5	16433.4	18434.9	9892.25	2855.73	1754.77	6634.68	2160.79	1245.52	2559.39	1.26127	0.00237238	0.226567	-2.14199	down
MEDP2722	C27H42O4	2,22-Dideoxy-3-dehydroecdysone	Hormones and hormone related compounds	Hormones and hormone related compounds	-	78900.5	58860.5	101616	57115.4	90244.1	105535	23573.3	10426.8	15054.2	19958.8	19518	23170.1	1.35611	0.000483587	0.22691	-2.13981	down
LIPID-N-1196	C46H83O10P	PG(20:0_20:4)	GP	PG	-	127977	61489.5	71704.9	88074.2	77400.6	109776	28105.7	9862.38	31085.9	6700.38	22207.8	23856.2	1.26061	0.000547669	0.227094	-2.13864	down
LIPID-P-0655	C45H82NO7P	PE(P-18:0_22:4)	GP	PE-P	-	8.02175e+06	4.76877e+06	1.00291e+07	6.28742e+06	4.92325e+06	5.29428e+06	1.57621e+06	1.28285e+06	1.53667e+06	1.7614e+06	1.39154e+06	1.39183e+06	1.39634	0.00185952	0.227352	-2.137	down
LIPID-N-0795	C43H80NO7P	PE(O-18:2_20:2)	GP	PE-O	-	233688	214352	162515	275029	209982	317713	47978.3	58441.1	50704	47592.6	54432.9	63006.8	1.42195	0.000400614	0.227949	-2.13322	down
LIPID-N-1489	C45H81O8P	PA(20:0_22:4)	GP	PA	-	1.71983e+06	999677	2.25109e+06	1.35528e+06	1.11087e+06	1.32921e+06	332070	293903	355437	402099	301709	316235	1.39897	0.00176668	0.228321	-2.13086	down
LIPID-N-1449	C42H83O8P	PA(18:0_21:0)	GP	PA	-	638813	658996	627985	708768	659008	789881	152998	175968	177835	144905	113547	169928	1.43734	4.01219e-07	0.229017	-2.12647	down
LIPID-N-0596	C44H74NO10P	PS(16:0_22:6)	GP	PS	-	9.94265e+06	9.77027e+06	8.31783e+06	2.03947e+07	1.10268e+07	1.43686e+07	2.5582e+06	2.66743e+06	2.33974e+06	3.92057e+06	1.21625e+06	4.20482e+06	1.32396	0.00280616	0.229027	-2.12641	down
MEDP1693	C20H42NO7P	LPC(12:0/0:0)	GP	LPC	20559-18-6	443040	300445	99447	313842	48831.4	422751	66616.5	182423	28510.7	25704.2	29591.6	40247.3	1.04696	0.0244913	0.229123	-2.12581	down
LIPID-N-0608	C34H66NO6P	CerP(d18:1/16:1)	SP	CerP	-	149950	117123	122546	152572	150049	154094	35390.8	46257.8	34012.7	38344.7	12247	27714.1	1.35713	3.78233e-07	0.229185	-2.12541	down
LIPID-N-1230	C38H74NO10P	PS(14:0_18:0)	GP	PS	-	157102	172570	209726	142852	175106	207261	63112.5	38477.6	30034.6	58299.6	17585	36551.7	1.34055	3.4824e-06	0.229248	-2.12502	down
LIPID-N-0422	C43H72NO8P	PE(16:1_22:6)	GP	PE	-	660220	601103	846822	972044	776155	912575	226570	163924	163661	207955	109642	226618	1.39287	6.10398e-05	0.230318	-2.1183	down
LIPID-N-0099	C22H36O2	FFA(22:4)	FA	FFA	-	1.08971e+06	615389	578963	1.12822e+06	706380	622298	272641	154278	124881	195862	152286	193584	1.36145	0.00160862	0.230656	-2.11619	down
LIPID-N-0823	C45H82NO7P	PE(O-16:1_24:4)	GP	PE-O	-	1.36196e+06	848526	1.27656e+06	820033	803507	1.04224e+06	156566	235202	336982	240230	260007	199937	1.40006	0.000358082	0.232238	-2.10632	down
MEDP1455	C23H38O4	MG(20:4/0:0/0:0)	GL	MG	-	7.09913e+06	5.18208e+06	2.81318e+06	4.04102e+06	2.78495e+06	1.10552e+07	443627	1.32592e+06	705566	2.27202e+06	1.96413e+06	949484	1.20514	0.0214353	0.232316	-2.10584	down
LIPID-P-0378	C26H50NO7P	LPC(0:0/18:2)	GP	LPC	-	481570	516024	422870	864310	622525	492878	71951.6	73250.2	59086.1	149651	78211.2	358921	1.26579	0.000415448	0.232656	-2.10373	down
MEDP0185	C9H13NO3	Epinephrine	Hormones and hormone related compounds	Hormones and hormone related compounds	51-43-4	3.17241e+06	776038	3.07023e+06	770231	1.30624e+06	1.75196e+06	339251	706785	354137	535891	252226	337411	1.20939	0.0251332	0.232846	-2.10255	down
LIPID-N-1229	C37H72NO10P	PS(15:0_16:0)	GP	PS	-	289322	436108	259571	588815	569238	355958	87559.2	91374.4	104151	144211	33511.7	122058	1.28894	0.00193962	0.233239	-2.10012	down
LIPID-P-1366	C45H82NO7P	PE(P-16:0_24:4)	GP	PE-P	-	1.44794e+06	949243	1.43902e+06	894514	819257	993142	159101	269555	359479	259169	280425	209403	1.39096	0.000533935	0.234923	-2.08974	down
LIPID-P-0115	C40H79NO3	Cer(d18:1/22:0)	SP	Cer-NS	-	1.48265e+06	1.55437e+06	1.6173e+06	2.9518e+06	1.81195e+06	2.42728e+06	320679	501346	620412	416226	359698	566435	1.38697	0.00123893	0.235096	-2.08868	down
LIPID-N-0759	C43H84NO7P	PE(O-16:1_22:1)	GP	PE-O	-	180655	192685	183778	242227	167914	271149	53657.3	63465.6	21160.2	47229.2	41767.8	64988	1.34943	7.32661e-05	0.236003	-2.08312	down
LIPID-N-0335	C39H76NO8P	PE(16:1_18:0)	GP	PE	-	116031	118009	116769	117338	127120	131947	20270.7	25738.7	45347.7	25393.1	23061.6	31884.4	1.41547	6.37054e-09	0.236101	-2.08252	down
LIPID-N-0812	C43H78NO7P	PE(O-16:0_22:5)	GP	PE-O	-	328095	236881	429301	402034	290935	395403	120849	66901.7	42785.6	112469	33222.3	116284	1.29325	7.59987e-05	0.236483	-2.08019	down
LIPID-P-0304	C44H83NO8	HexCer(d18:1/20:1)	SP	HexCer-NS	-	542816	246944	344745	574340	382111	485093	92658.2	107734	71204.1	100746	90889.2	149178	1.37193	0.00116396	0.237732	-2.07259	down
MEDP2748	C22H46NO6P	LPE(O-17:1)	GP	LPE	-	2.27906e+06	1.59102e+06	2.1695e+06	2.21959e+06	2.56337e+06	2.31461e+06	972306	639971	84123	724444	333131	369512	1.18172	4.13741e-06	0.23776	-2.07242	down
LIPID-N-1496	C45H79O8P	PA(20:1_22:4)	GP	PA	-	2.78455e+06	1.9829e+06	2.80409e+06	1.89118e+06	1.79494e+06	1.78213e+06	443822	429059	631100	515918	608832	473529	1.41124	0.0003263	0.237907	-2.07153	down
LIPID-N-0820	C45H82NO7P	PE(O-18:1_22:4)	GP	PE-O	-	6.41596e+06	3.97361e+06	8.34126e+06	5.18296e+06	4.34418e+06	4.72677e+06	1.37802e+06	1.11336e+06	1.39942e+06	1.568e+06	1.16866e+06	1.24085e+06	1.39884	0.0014129	0.238544	-2.06767	down
MEDN0245	C9H17NO5	Pantothenic acid	CoEnzyme and vitamins	CoEnzyme and vitamins	79-83-4	4.6686e+07	4.55065e+07	5.4305e+07	3.06719e+07	5.17841e+07	4.20153e+07	8.43969e+06	1.48301e+07	7.72941e+06	1.51627e+07	1.00616e+07	8.58753e+06	1.38545	5.01796e-05	0.239183	-2.06381	down
LIPID-P-1359	C43H78NO7P	PE(P-18:2_20:2)	GP	PE-P	-	932339	761810	844435	830690	672817	723175	253242	188661	159079	252026	114859	173501	1.39689	7.65747e-07	0.239518	-2.06179	down
LIPID-P-1403	C49H84NO7P	PE(P-22:1_22:6)	GP	PE-P	-	29586.4	35745.5	24616.5	46438.2	34847.5	47750	12846.7	8694.18	11365.3	5629.45	5278.77	8724.07	1.34979	0.000382451	0.239919	-2.05938	down
LIPID-P-0266	C43H72O5	DG(18:0_22:6)	GL	DG	-	995359	833213	905501	1.41319e+06	921470	1.19723e+06	250092	265500	187982	309225	127951	363405	1.3687	0.000116369	0.240052	-2.05858	down
MEDP0442	C8H20NO6P	2-(((R)-2,3-Dihydroxypropyl)phosphoryloxy)-N,N,N-trimethylethanaminium	Tryptamines,Cholines,Pigments	Cholines	28319-77-9	2.10173e+08	2.45645e+08	7.58116e+07	3.20215e+08	9.01028e+07	2.54045e+08	3.80584e+07	1.10906e+08	9.11932e+06	59021844	46239391	2.39551e+07	1.10992	0.0105327	0.240219	-2.05758	down
LIPID-P-0379	C26H50NO7P	LPC(18:2/0:0)	GP	LPC	22252-07-9	521470	547291	453043	890009	601862	519972	88709.7	90189.2	64310.2	151887	83532.8	372014	1.27613	0.00028199	0.240727	-2.05453	down
MEDP2268	C12H14N4O8	(2R,3R,4S,5R)-3,4,5,6-Tetrahydroxy-2-((7-nitrobenzo[c][1,2,5]oxadiazol-4-yl)amino)hexanal	Benzene and substituted derivatives	Benzene and substituted derivatives	186689-07-6	499134	152801	282996	78397.4	579907	396090	64581	73585.3	44478.1	111021	97835	87719.3	1.10111	0.0252275	0.240895	-2.05352	down
LIPID-N-0773	C41H78NO7P	PE(O-18:1_18:2)	GP	PE-O	-	3.12261e+06	2.43723e+06	2.25985e+06	3.08264e+06	2.29565e+06	4.45626e+06	493021	836350	704253	568639	886069	772808	1.39625	0.00104512	0.241366	-2.0507	down
LIPID-N-0755	C41H80NO7P	PE(O-16:1_20:1)	GP	PE-O	-	1.50317e+06	1.1832e+06	1.43177e+06	2.30628e+06	1.3792e+06	2.52194e+06	442408	407934	350103	458376	325321	512318	1.38801	0.00201225	0.241775	-2.04827	down
LIPID-N-0817	C45H82NO7P	PE(O-18:0_22:5)	GP	PE-O	-	235133	178870	205797	192827	143496	175005	68544.7	49073.2	47470.1	29684.5	30627.2	48296.6	1.37932	1.72198e-05	0.241967	-2.04712	down
LIPID-P-0110	C35H69NO3	Cer(d18:1/17:0)	SP	Cer-NS	-	174326	115955	189272	256684	121934	191545	49320.6	23945.8	56101.1	43469.5	19745.6	61547.7	1.30828	0.000967728	0.242094	-2.04636	down
LIPID-N-0904	C48H73O8P	PMeOH(22:5_22:6)	GP	PMeOH	-	262702	253496	173634	485019	314248	458215	59937.8	65156.1	69523.5	106456	36641.4	133982	1.29481	0.00354692	0.24223	-2.04555	down
LIPID-P-1539	C34H69NO4	Cer(t18:0/16:0)	SP	Cer-NP	-	158381	51832.6	66842	197657	66878.8	186218	40568	12098	16370.7	48877.8	22781.1	35628.5	1.16366	0.0187038	0.242267	-2.04533	down
MEDP2369	C9H12N2O2	L-Tyrosinamide	Amino acid and Its metabolites	Amino acid derivatives	4985-46-0	333046	396648	413569	190195	415342	294117	89748.8	66183.6	64415.5	155091	48982	70819.3	1.32371	0.000353534	0.242418	-2.04443	down
LIPID-P-1380	C47H84NO7P	PE(P-20:0_22:5)	GP	PE-P	-	90969.8	69550.7	131146	208701	119181	163696	32512.7	30272.1	39672.6	42087	21203.9	24463.8	1.33352	0.00443715	0.242851	-2.04185	down
LIPID-N-0389	C43H78NO8P	PE(16:0_22:4)	GP	PE	-	4.2153e+06	2585141	2.96281e+06	3.04474e+06	2.40172e+06	2.57514e+06	503177	683363	700055	926196	744092	773215	1.41573	0.000304712	0.243471	-2.03818	down
LIPID-N-0989	C38H74NO8P	PC(12:0_18:1)	GP	PC	-	289338	319316	758663	468611	472319	568969	121496	121886	125404	115939	112240	104084	1.36638	0.00354309	0.243655	-2.03709	down
MEDP0889	C21H30O5	Hydrocortisone	Hormones and hormone related compounds	Hormones and hormone related compounds	50-23-7	454458	388065	635531	380413	400267	504521	137004	158492	61974.1	94516.1	59759.1	162402	1.33104	9.01675e-05	0.243969	-2.03523	down
LIPID-N-1433	C47H83O13P	PI(16:0_22:4)	GP	PI	-	238228	132352	238922	185161	183699	199163	38981	31173.2	36691.5	48983.7	72337	59981.7	1.36645	9.49576e-05	0.244707	-2.03088	down
LIPID-N-0736	C39H78NO7P	PE(O-16:0_18:1)	GP	PE-O	-	1.00443e+06	939670	887527	854273	968178	1.33085e+06	185653	292893	275995	234923	238107	238615	1.43212	7.95278e-05	0.24498	-2.02926	down
LIPID-P-1374	C43H76NO7P	PE(P-16:0_22:5)	GP	PE-P	-	3.15833e+07	2.21381e+07	2.84355e+07	2.61261e+07	2.06545e+07	2.57198e+07	7.66967e+06	6.45498e+06	6.2003e+06	8.31438e+06	3.7056e+06	5.54991e+06	1.39861	1.71193e-05	0.245024	-2.029	down
LIPID-N-0597	C45H76NO10P	PS(17:0_22:6)	GP	PS	-	152660	132613	179106	276222	177061	338823	32156.4	73701.4	42877.1	49678	48692.6	61819.6	1.349	0.00438242	0.245864	-2.02406	down
MEDN1559	C7H12N2O3	L-prolinylglycine zwitterion	Amino acid and Its metabolites	Small Peptide	2578-57-6	827993	509067	613254	428821	569071	503206	136878	183994	84530.6	145048	129899	168680	1.38226	0.000416174	0.245995	-2.0233	down
LIPID-N-0356	C43H82NO8P	PE(20:2_18:0)	GP	PE	-	103180	172898	165041	277697	218758	268736	66621.7	26212.9	16997.5	70951.8	23511	92860.3	1.19645	0.00147702	0.246334	-2.02131	down
LIPID-N-0990	C38H74NO8P	PC(15:0_15:1)	GP	PC	-	360812	328314	429796	534542	352556	442529	141876	74561.5	77146.3	136303	56491.6	118109	1.35659	4.21655e-05	0.246876	-2.01814	down
MEDP2385	C13H17N3O5	L-Tyrosyl-L-Asparagine	Amino acid and Its metabolites	Small Peptide	151145-11-8	210556	163743	212830	270144	299026	580079	103618	95564.4	50445.5	63158.7	58004.4	58497	1.2947	0.0158641	0.247232	-2.01606	down
MEDN0352*014	C2H8NO4P	2-Aminoethyl dihydrogen phosphate	GP	Others	1071-23-4	1.61668e+07	1.22911e+07	1.92957e+07	8.56873e+06	1.48446e+07	1.98123e+07	2.49257e+06	5.65557e+06	3.03793e+06	4.63983e+06	3.39208e+06	3.27531e+06	1.35986	0.000879277	0.247236	-2.01604	down
MEDN0615	CH4NO5P	Carbamoyl phosphate	Organic acid And Its derivatives	Phosphoric acids	590-55-6	1.61668e+07	1.22911e+07	1.92957e+07	8.56873e+06	1.48446e+07	1.98123e+07	2.49257e+06	5.65557e+06	3.03793e+06	4.63983e+06	3.39208e+06	3.27531e+06	1.35986	0.000879277	0.247236	-2.01604	down
LIPID-N-0439	C41H79O10P	PG(17:1_18:1)	GP	PG	-	40123.4	51584.2	59445.4	84034.5	53686.4	42504.1	11575.5	17099.5	11783.5	19428	8831.8	13416.8	1.37052	0.00101484	0.247859	-2.01241	down
LIPID-P-0234	C41H74O5	DG(18:0_20:3)	GL	DG	-	65091.1	31173.6	33578.1	65600.5	69200.7	79216.2	9424.1	8634.16	10808.6	15842.3	18737.9	21884.4	1.29534	0.00254584	0.248157	-2.01067	down
LIPID-P-1340	C41H76NO7P	PE(P-16:0_20:3)	GP	PE-P	-	3.43805e+06	1.88855e+06	1.83253e+06	2.22584e+06	2.47786e+06	3.48733e+06	453746	732965	541906	725956	656680	714663	1.39615	0.00125265	0.249243	-2.00438	down
LIPID-P-1406	C45H74NO7P	PE(P-18:3_22:5)	GP	PE-P	-	64270.4	67068.1	61144.2	68243.7	58076.8	41914.1	11670.3	8307.6	24652.5	19655.2	10244.9	15515.4	1.35054	7.32414e-06	0.24963	-2.00214	down
LIPID-P-0392	C30H50NO7P	LPC(22:6/0:0)	GP	LPC	-	2.87749e+07	2.63677e+07	2.15755e+07	5.55369e+07	37109560	3.09778e+07	1.2981e+07	6.26253e+06	2.83876e+06	8.20698e+06	2.35388e+06	1.7499e+07	1.17969	0.00227955	0.250283	-1.99837	down
LIPID-P-1330	C41H78NO7P	PE(P-16:0_20:2)	GP	PE-P	-	66649.1	104240	108469	229657	154071	326661	45516.3	32249.8	38262.1	50291.9	27005.3	54491.6	1.22154	0.0258478	0.250384	-1.99778	down
LIPID-N-0797	C45H84NO7P	PE(O-20:0_20:4)	GP	PE-O	-	64558.4	37482.3	50189.2	55116.2	45338.9	49043.1	13390.8	11702.8	12862.3	12491.5	12148.6	13260.3	1.43094	0.000155852	0.251406	-1.99191	down
LIPID-P-1354	C41H74NO7P	PE(P-18:3_18:1)	GP	PE-P	-	122392	107252	97265.9	66392.7	124547	122468	20969.8	34949.7	38887	23396.6	25664.3	17284.6	1.37296	0.000135228	0.251675	-1.99037	down
LIPID-N-0338	C41H80NO8P	PE(18:1_18:0)	GP	PE	-	6.71768e+06	6.88806e+06	6.384e+06	7.57548e+06	6.66634e+06	8.20044e+06	1.77609e+06	1.94889e+06	1.96623e+06	1.75668e+06	1.20338e+06	2.03224e+06	1.43004	5.93674e-07	0.25178	-1.98977	down
LIPID-N-1000	C39H74NO8P	PC(15:1_16:1)	GP	PC	-	652963	532026	770622	742534	668091	828296	199410	158543	137591	247854	86188	227556	1.36149	5.4712e-06	0.252028	-1.98834	down
LIPID-N-0771	C40H76NO7P	PE(O-17:2_18:1)	GP	PE-O	-	89601.1	128320	135968	105224	115576	183128	11197.8	50803.8	39211	21280.6	32232	36325.7	1.30334	0.000355701	0.252107	-1.98789	down
LIPID-N-0407	C41H70NO8P	PE(14:0_22:6)	GP	PE	-	169564	178771	236194	170016	165457	223364	74717.5	46386.8	27476.4	70767.3	17099.1	52288	1.28859	6.88769e-06	0.252531	-1.98547	down
LIPID-N-0749	C39H76NO7P	PE(O-16:0_18:2)	GP	PE-O	-	693393	545934	470540	615575	632986	1.01714e+06	123599	193199	176432	181457	182543	148256	1.40527	0.00126605	0.252916	-1.98327	down
LIPID-N-1474	C43H79O8P	PA(22:1_18:2)	GP	PA	-	40095	48819.1	31007.6	45603.1	45966.3	66519	10974.5	11131.9	8687.61	12425	15210.1	12200.1	1.39106	0.000654863	0.254053	-1.9768	down
LIPID-P-1929	C24H46NO7P	LPC(16:2)	GP	LPC	-	298881	146239	126831	301238	154430	137970	76977	15698.8	18357.1	58633.9	21984.6	104796	1.15347	0.00581827	0.254333	-1.97521	down
MEDP0577*140	C11H21NO4	Carnitine isoC4:0	FA	CAR	25518-49-4	1.06095e+07	8.81255e+06	5.80982e+06	4.19907e+06	8.93301e+06	6.58014e+06	1.90688e+06	1.92634e+06	807790	2.76466e+06	2.00778e+06	2.04078e+06	1.29151	0.00166721	0.254855	-1.97225	down
LIPID-P-1329	C39H74NO7P	PE(P-18:1_16:1)	GP	PE-P	-	1.70098e+06	1.87457e+06	1.02633e+06	1.52677e+06	1.17652e+06	1.87497e+06	275380	440035	546096	297626	411864	370657	1.38856	0.000354568	0.255079	-1.97098	down
LIPID-N-0750	C39H76NO7P	PE(O-16:1_18:1)	GP	PE-O	-	2.57379e+07	2.34221e+07	2.30466e+07	2.14296e+07	2.47033e+07	3.40502e+07	5.06981e+06	7.65239e+06	7.19056e+06	6.11941e+06	6.31959e+06	6.54801e+06	1.43174	0.000102761	0.255265	-1.96993	down
LIPID-N-0456	C44H79O10P	PG(18:1_20:3)	GP	PG	-	103110	73891.9	62638.6	108557	62699.7	144690	21403.4	22321.3	27082.7	32106.5	19787.4	19337	1.37433	0.0031228	0.255654	-1.96773	down
LIPID-N-1465	C41H77O8P	PA(20:0_18:2)	GP	PA	-	712013	629850	592852	724173	485983	1.08622e+06	123147	217080	179909	148204	233830	179700	1.38678	0.00127818	0.255695	-1.9675	down
LIPID-P-1339	C39H72NO7P	PE(P-18:2_16:1)	GP	PE-P	-	212647	276799	193270	201212	188710	254318	61722.8	44173.2	85689.7	64156.2	25140.2	59109.6	1.35088	1.13273e-05	0.256219	-1.96455	down
LIPID-N-0601	C32H64NO6P	CerP(d18:1/14:0)	SP	CerP	-	29886.9	37720.3	13304.6	37523.6	30055.7	39254.9	8708.43	4648.03	13144.4	9153.7	6268.88	6221.65	1.29161	0.00139985	0.256437	-1.96332	down
LIPID-N-0529	C49H87O13P	PI(18:0_22:4)	GP	PI	-	316885	132137	321529	147411	159389	189886	52100.6	52072.8	49694.9	46486.4	52876	72537	1.34411	0.00632169	0.257069	-1.95977	down
LIPID-P-0353	C24H50NO7P	LPC(0:0/16:0)	GP	LPC	-	869602	702940	322657	1.96279e+06	878547	671449	383913	150796	81359.6	128990	91082.6	554597	1.09778	0.0310657	0.257164	-1.95924	down
LIPID-N-0377	C45H84NO8P	PE(18:1_22:2)	GP	PE	-	27562.5	34840.4	26376.2	29473.3	31342.8	39142.5	6492.71	9166.94	10526	6732.03	10287.9	5843.54	1.40077	1.50747e-05	0.25988	-1.94408	down
MEDP2378	C8H16N2O4	Ser-Val	Amino acid and Its metabolites	Small Peptide	51782-06-0	1.06231e+06	580175	1.00824e+06	566700	1.02719e+06	852702	161922	227124	180055	247493	232141	280851	1.37634	0.000845545	0.26084	-1.93876	down
LIPID-P-0161	C59H90O4	Coenzyme Q10	PR	CoQ	303-98-0	1.30271e+06	1.21073e+06	1.66492e+06	1.60476e+06	1.4528e+06	1.61499e+06	346936	326591	289842	479320	248220	620027	1.37844	8.54937e-07	0.261096	-1.93735	down
MEDP1228	C11H19NO6	Heterodendrin	Others	Others	66465-22-3	4.22439e+06	2.38392e+06	2.41814e+06	2.37412e+06	2.34891e+06	1.7843e+06	420929	934101	344767	1.09426e+06	535401	727285	1.31333	0.00165314	0.261156	-1.93701	down
LIPID-P-1402	C47H80NO7P	PE(P-20:2_22:5)	GP	PE-P	-	300012	188590	196998	273809	193130	227986	63025.6	48015.6	50114.2	75722.3	53067.8	70891.6	1.40747	0.000193219	0.261377	-1.9358	down
MEDN1832	C24H35NO3	Docosahexaenoic Acid Glycine	FA	Others	132850-40-9	6182.91	6219.91	6125.6	19690.5	7236.47	13486.3	5921.48	1398.7	683.658	1754.7	3364.72	2323.74	1.10849	0.0234611	0.262073	-1.93196	down
LIPID-N-0533	C45H77O13P	PI(20:4_16:1)	GP	PI	-	83237.5	68884.4	81527	81992.4	73232.8	105005	22898.4	16756.9	23158.4	25215.6	16060.5	25487.5	1.41558	2.57195e-05	0.262367	-1.93034	down
LIPID-P-0390	C30H52NO7P	LPC(0:0/22:5)	GP	LPC	-	3.04974e+06	2.7901e+06	2.26301e+06	5.98102e+06	3.87832e+06	3.13865e+06	1.41545e+06	745820	318599	950438	268223	1.8706e+06	1.16855	0.00318754	0.263929	-1.92178	down
LIPID-N-0987	C37H72NO8P	PC(14:0_15:1)	GP	PC	-	128124	171034	223032	142479	168419	219446	54785.3	42556.1	42042.6	62845.8	20876.9	55954.7	1.33407	0.000196991	0.265133	-1.91521	down
LIPID-P-0262	C41H68O5	DG(16:1_22:5)	GL	DG	-	323423	289811	281971	567538	304778	383568	109229	72225.3	82433.3	140934	34303.4	131433	1.28511	0.00118186	0.265242	-1.91462	down
LIPID-P-1578	C50H75O10P	BMP(22:6_22:6)	GP	BMP	-	458002	386906	361811	698455	446766	522339	155918	113954	86461.7	147440	62359.6	200458	1.32215	0.000393467	0.266707	-1.90667	down
LIPID-P-0261	C41H68O5	DG(16:0_22:6)	GL	DG	-	3.72849e+06	3.37124e+06	2.99378e+06	6.27349e+06	3.95199e+06	4.38908e+06	1.07998e+06	1.22955e+06	799972	1.54246e+06	550108	1.39058e+06	1.33743	0.000894903	0.266822	-1.90605	down
LIPID-N-0650	C43H71O8P	PA(18:1_22:6)	GP	PA	-	287107	440138	266940	745927	404660	481182	102504	83376.6	129853	145719	66723	174603	1.2992	0.00541841	0.267628	-1.9017	down
LIPID-P-1490	C45H68O5	DG(20:4_22:6)	GL	DG	-	111201	65200.3	48426.5	133151	94350.9	69094	42132.3	18054.8	6870.22	27905.1	10498.2	34094.2	1.17128	0.0029918	0.267642	-1.90162	down
MEDN0833	C7H8O5	3-Dehydroshikimate	Organic acid And Its derivatives	Organic acid And Its derivatives	2922-42-1	681378	487728	497700	419504	520819	417441	159656	184990	127830	172270	134293	32952.9	1.24003	4.14084e-05	0.268465	-1.89719	down
LIPID-P-2055	C37H73NO3	Cer(d17:1/20:0)	SP	Cer-NS	-	62024.8	28581	60450.3	73271.2	46960.5	73698.2	9851.17	12843.3	19869.6	21941.6	11782	16345.7	1.3348	0.00137745	0.268514	-1.89693	down
LIPID-N-1059	C38H72NO8P	PE(15:0_18:2)	GP	PE	-	795904	542503	512096	642258	629279	909530	128221	181334	159472	181989	216381	216365	1.40402	0.000387004	0.268819	-1.89529	down
LIPID-N-0961	C47H74NO8P	LNAPE(22:6/N-20:4)	GP	LNAPE	-	558410	486608	490371	433813	415966	478878	133915	123918	122025	186828	74498.7	129438	1.39795	2.03441e-07	0.269068	-1.89396	down
LIPID-P-1391	C45H78NO7P	PE(P-16:0_24:6)	GP	PE-P	-	999120	809854	774853	1.12367e+06	852206	1.40075e+06	266668	344291	226413	273657	165350	329291	1.38544	0.000439745	0.269387	-1.89225	down
LIPID-P-0749	C37H73N2O6P	SM(d18:2/14:0)	SP	SM	2292199-25-6	248405	271399	308516	238854	269138	299175	73115.8	88471.9	75537.9	103005	41882.4	58644.5	1.39027	1.17911e-07	0.269435	-1.89199	down
LIPID-N-1232	C39H76NO10P	PS(15:0_18:0)	GP	PS	-	351786	355935	454598	384146	338409	397312	114929	88341.4	88341.5	157190	51669.1	117855	1.36341	3.14414e-07	0.270936	-1.88398	down
LIPID-N-0337	C41H80NO8P	PE(20:1_16:0)	GP	PE	-	908950	704238	739053	1.69184e+06	978967	1.08574e+06	292831	235532	244955	325937	198930	358294	1.35693	0.00359635	0.271163	-1.88277	down
LIPID-N-0347	C37H70NO8P	PE(16:1_16:1)	GP	PE	-	355479	289850	435835	342340	291964	394890	71120.7	99235.5	134001	93744.1	71515.7	103433	1.40964	2.8535e-05	0.271541	-1.88076	down
LIPID-N-1210	C42H71O10P	PG(16:1_20:5)	GP	PG	-	222426	156038	187491	126484	155200	153039	49311.2	51737.3	44387.8	48803.5	33989.4	43657.4	1.41359	0.000226816	0.271702	-1.8799	down
MEDP1780	C15H22N2O3	Leu-Phe	Amino acid and Its metabolites	Small Peptide	424904	83624.8	60049.8	71982.8	136059	62407.7	40231.5	16193.2	22725.7	8071.34	23807.5	26249.3	26760.5	1.23622	0.00846412	0.272491	-1.87572	down
LIPID-P-1390	C45H78NO7P	PE(P-18:1_22:5)	GP	PE-P	-	1.60616e+07	1.2524e+07	1.23202e+07	1.16754e+07	9.44551e+06	1.08343e+07	3.87732e+06	2.94467e+06	3.3256e+06	3.59518e+06	2.52344e+06	3.61967e+06	1.41456	0.000129049	0.272929	-1.8734	down
LIPID-P-0228	C39H70O5	DG(16:0_20:3)	GL	DG	-	278233	177903	119398	297467	240480	269960	48620.5	76493.3	56242.1	58000.3	65538.3	73179.4	1.36132	0.0016773	0.273285	-1.87152	down
LIPID-P-1335	C45H86NO7P	PE(P-16:0_24:2)	GP	PE-P	-	15215.7	23697.9	16926.8	26558	15310.2	17448.2	3693.6	5901.38	2659.98	10237.4	3719.17	5360.61	1.30795	0.000262624	0.274167	-1.86687	down
LIPID-N-1223	C48H75O10P	PG(20:4_22:6)	GP	PG	-	22179.6	12633.3	10023.4	14475.8	16367.5	14389.7	4114.49	2680.45	2650.94	4920.1	3158.12	7183.67	1.32058	0.00063863	0.27432	-1.86607	down
LIPID-P-0412	C25H52NO7P	LPE(20:0/0:0)	GP	LPE	-	72956.2	46848.2	33506.6	114405	60335.8	102672	18021.5	24028.8	15191.6	32347.6	9457.5	19133.9	1.24851	0.00890124	0.274377	-1.86577	down
MEDP0664	C10H13NO3	Tyrosine methylester	Amino acid and Its metabolites	Amino acid derivatives	1080-06-4	328857	188913	200389	250603	447886	205083	77846.5	77820.2	26418	68053.4	99739.7	95291.4	1.23976	0.00426917	0.274503	-1.86511	down
LIPID-P-0269	C43H70O5	DG(18:1_22:6)	GL	DG	-	1.25259e+06	1.08014e+06	963851	2.36634e+06	1.46105e+06	1.70096e+06	425198	483018	307647	478051	231072	500240	1.33052	0.00324898	0.274815	-1.86347	down
LIPID-N-0845	C47H84NO7P	PE(O-20:1_22:5)	GP	PE-O	-	81222.5	65662.3	96832.7	152239	101438	146048	26100.8	27671.5	33191.7	34302.6	27455.2	28565.4	1.37473	0.00270667	0.275529	-1.85972	down
LIPID-P-0642	C41H78NO7P	PE(P-18:1_18:1)	GP	PE-P	-	8.22993e+06	1.13639e+07	6.05071e+06	7.09306e+06	7.28712e+06	9.77074e+06	1.6572e+06	2.76201e+06	3.04901e+06	1.53557e+06	2.74269e+06	1.98752e+06	1.36892	0.000356873	0.275809	-1.85826	down
MEDP0286	C2H7NO2S	Hypotaurine	Organic acid And Its derivatives	Sulfonic acids	300-84-5	635827	209702	424484	304618	563474	361335	155076	119372	57047.3	183248	60172.5	115491	1.23158	0.00459933	0.276225	-1.85609	down
LIPID-N-1492	C41H71O8P	PA(16:0_22:5)	GP	PA	-	265639	285267	298350	268833	201922	171292	41707.4	56244.5	90008.5	101637	71797.8	53776.1	1.35686	9.56305e-05	0.278395	-1.8448	down
MEDP2554	C9H14N4O3	Ala-His	Amino acid and Its metabolites	Small Peptide	3253-17-6	63271.9	40163.7	101878	37393.6	125260	107869	11735	40699.3	23434.7	15066.3	23691	17915.6	1.19762	0.0120004	0.278545	-1.84402	down
LIPID-N-1088	C43H76NO8P	PE(16:1_22:4)	GP	PE	-	790773	459644	577941	483542	387885	536934	177945	151684	150517	191178	104044	126560	1.38552	0.000771493	0.278655	-1.84345	down
LIPID-N-0041	C20H32O3	11(S)-HETE	FA	Eicosanoid	54886-50-9	41326.7	48454.1	56458.1	38740.4	48147.5	49874.7	4969.94	14873.7	15180.6	27693.5	5050.89	11154.4	1.26331	2.03831e-05	0.278879	-1.84229	down
LIPID-P-0434	C25H42NO7P	LPE(20:5/0:0)	GP	LPE	-	58423.4	59424.9	125219	157195	93435.6	77645.6	9241.3	26361.3	37711.9	34529.8	16128.6	36145.5	1.22292	0.00660515	0.280249	-1.83522	down
LIPID-P-0737	C38H77N2O6P	SM(d18:1/15:0)	SP	SM	-	3.95675e+07	3.42375e+07	4.42386e+07	3.69927e+07	4.3384e+07	4.24516e+07	1.13017e+07	1.17893e+07	1.322e+07	1.24754e+07	9.58522e+06	9.2833e+06	1.43158	1.32405e-06	0.280875	-1.832	down
LIPID-N-1072	C43H80NO8P	PE(18:1_20:2)	GP	PE	-	322494	322158	268997	298910	362125	499858	62075.5	101379	122402	81570.5	122797	93868.8	1.38368	0.000420215	0.281552	-1.82852	down
MEDN1815	C20H34O5	8-iso Prostaglandin E1	FA	Oxidized lipids	21003-46-3	192408	208699	352060	253312	276531	242414	51705.9	43601.5	36199.4	106801	131244	60560.1	1.2713	0.00012069	0.281963	-1.82642	down
LIPID-P-0551	C46H88NO7P	PC(O-18:0_20:3)	GP	PC-O	-	1.26089e+06	1.70698e+06	2.00245e+06	1.78875e+06	2.12385e+06	2.41854e+06	300723	873294	885039	621857	239852	267615	1.26671	7.93337e-05	0.282121	-1.82561	down
LIPID-P-0651	C40H72NO7P	PE(P-15:0_20:4)	GP	PE-P	-	894258	588597	766477	470202	669860	527709	172454	186561	255118	203714	168730	121961	1.37428	0.000503058	0.283	-1.82113	down
LIPID-N-0742	C43H86NO7P	PE(O-18:0_20:1)	GP	PE-O	-	10098.5	42999.5	44054.1	72647.9	37648.6	63287.1	5957.93	11732.7	6224.66	14289.4	13747.2	24688.3	1.05915	0.0134123	0.283082	-1.82071	down
LIPID-N-1034	C43H76NO8P	PC(15:1_20:4)	GP	PC	-	1.78384e+06	1.64408e+06	1.63342e+06	1.54651e+06	1.31663e+06	1.24937e+06	481245	460757	491772	514108	260237	394471	1.39807	6.97768e-06	0.283697	-1.81758	down
LIPID-P-2482	C32H61NO4	Cer(d17:1/15:1(2OH))	SP	Cer-AS	-	120862	186241	136080	139548	161964	138220	17083.1	36175.8	65023.7	52007.8	42320.6	38456.6	1.32851	8.20295e-06	0.284362	-1.8142	down
LIPID-N-0357	C43H82NO8P	PE(20:0_18:2)	GP	PE	-	104347	128927	124173	126045	150639	189477	20153	44218	53761.8	34699.1	44557.8	36897.9	1.36133	0.000187307	0.284465	-1.81368	down
LIPID-N-0561	C40H78NO10P	PS(18:0_16:0)	GP	PS	-	156807	178992	237364	240930	215688	257033	66362.6	71243.5	50360.3	61438.5	44205.1	72719.1	1.39526	0.000103765	0.284679	-1.81259	down
LIPID-N-1107	C47H74NO8P	PE(20:4_22:6)	GP	PE	-	2.22644e+06	2.20662e+06	1.80422e+06	1.67244e+06	1.89226e+06	1.71919e+06	361363	586993	814893	624209	428419	477945	1.39735	1.3574e-06	0.285893	-1.80645	down
LIPID-N-0345	C47H92NO8P	PE(24:0_18:1)	GP	PE	-	20441.1	26079.1	18267	26199.9	17610.8	26076.5	3838.04	10949.4	9770.72	4645.66	5636.39	3773.08	1.32337	2.84583e-05	0.286716	-1.80231	down
LIPID-N-0565	C38H72NO10P	PS(16:0_16:1)	GP	PS	-	197708	166899	203379	188221	188082	228029	46751.6	48892.1	71251.1	59908.4	42302.4	68276.6	1.41961	4.324e-07	0.287791	-1.79691	down
LIPID-P-0424	C23H44NO7P	LPE(18:2/0:0)	GP	LPE	85046-18-0	52147.9	55467.9	81205.5	85472.4	74663.1	64310.8	10839.3	14017.3	20008.1	15903.7	24685.6	33524.6	1.32174	6.06187e-05	0.287897	-1.79637	down
MEDN0792	C20H34O5	Alprostadil	FA	Oxidized lipids	745-65-3	198582	224512	383123	325946	275076	273942	50840.3	66180.8	19267	107874	163551	77349.3	1.174	0.000223835	0.288525	-1.79323	down
LIPID-P-0640	C39H74NO7P	PE(P-16:0_18:2)	GP	PE-P	-	5.77339e+06	3.94069e+06	4.28956e+06	5.05755e+06	4.91688e+06	7.72506e+06	1.21266e+06	1.47728e+06	1.52118e+06	1.59982e+06	1.76654e+06	1.60638e+06	1.40631	0.000955111	0.289683	-1.78745	down
MEDN1454	C20H32O5	15-keto Prostaglandin F2α	FA	Oxidized lipids	35850-13-6	17760.4	28445	36473.8	37235.8	33233.4	34470.6	10830.2	5839.87	6616.34	15190.8	9858.67	6193.18	1.29316	0.000236848	0.290637	-1.78271	down
LIPID-N-1389	C41H77O13P	PI(15:0_17:1)	GP	PI	-	21667.8	16022.6	28663.6	39622	20177	32621	6989.01	9362.43	9441.24	9502.44	2427.39	8474.82	1.24582	0.00253069	0.290963	-1.78109	down
LIPID-N-1116	C42H83O10P	PG(17:0_19:0)	GP	PG	-	570886	475940	670846	764411	650470	597946	221432	168546	169096	143145	124735	258563	1.37601	1.60256e-05	0.290985	-1.78098	down
MEDN1419	C20H30O3	12-OxoETE	FA	Oxidized lipids	108437-64-5	9.96036e+06	3.43549e+06	2.12895e+06	5.73962e+06	6.22083e+06	6.03937e+06	389024	1.13933e+06	444815	2.63038e+06	2.67856e+06	2.48953e+06	1.06236	0.0136617	0.291476	-1.77855	down
LIPID-N-0658	C23H37O7P	LPA(20:5)	GP	LPA	-	18435.9	11951.3	15928.3	21621.6	19863.7	33177.3	4197.63	6894.53	7761.79	5310.1	4990.99	6153.38	1.34972	0.00423153	0.291858	-1.77666	down
LIPID-N-0358	C43H82NO8P	PE(20:1_18:1)	GP	PE	-	536830	507492	523931	886291	668492	948482	166348	190108	221660	175637	216064	227095	1.38452	0.00166701	0.293972	-1.76625	down
MEDN2255	C16H17NO4	(S)-Norlaudanosoline	Benzene and substituted derivatives	Benzene and substituted derivatives	57073-15-1	14270.3	27446.8	35167.3	17481.9	26071.5	27394.1	8828.73	6595.2	4759.92	4072.46	12583.4	6625.68	1.2466	0.0014784	0.294019	-1.76602	down
LIPID-N-1455	C39H75O8P	PA(16:0_20:1)	GP	PA	-	251477	373154	235945	382908	263525	346527	86070.3	78398.2	121111	71308.2	107047	81320.6	1.38411	0.000270519	0.294171	-1.76528	down
LIPID-N-1470	C41H75O8P	PA(18:0_20:3)	GP	PA	-	663332	342452	318841	408712	501777	667921	111163	175332	117579	160432	148570	142008	1.36489	0.00264534	0.294548	-1.76342	down
LIPID-P-2445	C40H81NO4	Cer(t18:0/22:0)	SP	Cer-NP	-	104930	79760.8	131637	102006	101893	177351	43434.5	25178	13623.5	71749	20882.6	31138.3	1.2309	0.000937151	0.295316	-1.75967	down
LIPID-P-0300	C49H95NO8	HexCer(d18:1/25:0)	SP	HexCer-NS	-	176532	351254	213827	145495	166469	240025	39208.2	79949.3	71508.9	61369.3	67465.9	62588.1	1.34266	0.00373353	0.295369	-1.75941	down
LIPID-N-1098	C45H76NO8P	PE(18:2_22:5)	GP	PE	-	512393	472995	561337	349753	370474	407090	226868	111949	90133.8	146793	107393	107063	1.3373	4.22832e-05	0.295507	-1.75873	down
LIPID-P-0254	C41H70O5	DG(18:0_20:5)	GL	DG	-	457036	401929	385850	697239	469111	513338	138664	171312	161022	165360	94045.1	133831	1.39175	0.000467431	0.295515	-1.7587	down
MEDN1958	C7H10O7	2-methyl citric acid	Organic acid And Its derivatives	Organic acid And Its derivatives	6061-96-7	296908	259899	277572	242819	274149	219998	69764	113708	69358.3	90167.4	78441.6	43668.4	1.37385	2.43416e-07	0.295994	-1.75636	down
LIPID-N-0555	C49H81O13P	PI(20:3_20:4)	GP	PI	-	58913.4	31977.5	35727.1	56250.2	43054.5	52265.4	13334.5	11738.2	12974.2	5301.51	16067.8	22956.7	1.26801	0.000283888	0.296105	-1.75582	down
LIPID-P-1408	C47H78NO7P	PE(P-20:3_22:5)	GP	PE-P	-	101642	81160.2	72308.8	106382	61371.5	89568.5	39285.2	30159.4	19000.3	30170.1	11868	21288.5	1.31286	7.8661e-05	0.296178	-1.75546	down
LIPID-P-0536	C38H76NO7P	PC(O-16:0_14:1)	GP	PC-O	-	9.89385e+06	8.2322e+06	3.00428e+06	9.30182e+06	1.04088e+07	1.028e+07	2.55564e+06	2.8848e+06	2.80217e+06	3.04026e+06	2.07007e+06	1.83039e+06	1.26555	0.0031089	0.297008	-1.75143	down
MEDP1850	C12H25N5O3	Arg-Leu	Amino acid and Its metabolites	Small Peptide	1188-24-5	1.12915e+06	565832	715740	1.74783e+06	1.78835e+06	1.15793e+06	217636	348805	196797	437396	376848	536582	1.21716	0.0090923	0.297553	-1.74878	down
LIPID-N-0818	C45H82NO7P	PE(O-20:0_20:5)	GP	PE-O	-	7579.31	10728.2	16534.9	15936.7	7760.21	21097.8	3234.13	5470.8	6515.82	1478.04	3467.7	3558.32	1.19745	0.00710517	0.297912	-1.74704	down
LIPID-N-0526	C46H81O13P	PI(17:0_22:4)	GP	PI	-	27902.5	8896.95	28102	29152.9	13146.5	20984.7	5529.36	5660.82	9542.95	7453.56	8453.6	1696.5	1.1296	0.00667713	0.299073	-1.74143	down
LIPID-N-0354	C41H78NO8P	PE(20:2_16:0)	GP	PE	-	402504	354612	345268	636659	443690	482342	120538	106860	106892	166020	106037	191436	1.36752	0.000486066	0.299348	-1.74011	down
LIPID-N-0285	C44H78NO8P	PC(20:4_16:1)	GP	PC	-	445200	305589	386251	319605	242534	315495	121483	87070.9	102802	108504	94840.1	88755.2	1.40333	0.000349719	0.29953	-1.73923	down
MEDP1280	C15H22N6O5S	S-adenosylmethionine	Amino acid and Its metabolites	Amino acid derivatives	17176-17-9	1.51026e+06	1.27308e+06	1.54394e+06	625670	1.02992e+06	1.29285e+06	321178	353925	32931.6	541684	329508	602183	1.02043	0.000761428	0.29982	-1.73783	down
MEDN1235	C7H11NO5	L-2-amino-6-oximelic acid	Organic acid And Its derivatives	Organic acid And Its derivatives	75650-93-0	79017	54715.6	169095	64557.2	89398.8	81656.4	30553.3	24152.7	26382.5	22416.5	35965.4	21978.2	1.29068	0.0126605	0.299845	-1.73771	down
MEDN2002	C7H11NO5	N-Acetyl-L-Glutamic Acid	Amino acid and Its metabolites	Amino acid derivatives	1188-37-0	79017	54715.6	169095	64557.2	89398.8	81656.4	30553.3	24152.7	26382.5	22416.5	35965.4	21978.2	1.29068	0.0126605	0.299845	-1.73771	down
LIPID-P-1398	C45H76NO7P	PE(P-18:2_22:5)	GP	PE-P	-	1.8567e+06	1.85384e+06	1.48125e+06	1.36421e+06	1.24278e+06	1.19776e+06	571456	404101	375497	621192	280436	451594	1.36154	0.000101364	0.300591	-1.73413	down
LIPID-P-0268	C41H66O5	DG(16:1_22:6)	GL	DG	-	329674	251283	304707	632766	343582	472096	105925	142964	83501	159959	74896.7	134729	1.31698	0.00430512	0.300746	-1.73338	down
LIPID-N-0589	C44H78NO10P	PS(18:0_20:4)	GP	PS	-	5.42714e+06	4.43697e+06	4.10671e+06	3.54392e+06	3.86513e+06	3.67425e+06	867374	1.42652e+06	1.87578e+06	1.00523e+06	1.20372e+06	1.17246e+06	1.39031	2.43123e-05	0.301391	-1.73029	down
LIPID-P-1314	C37H72NO7P	PE(P-18:1_14:0)	GP	PE-P	-	136094	186499	140885	132382	136711	185690	37754.2	51761.3	55483.9	48393.8	42844.8	41046.6	1.42112	8.77591e-05	0.301967	-1.72754	down
LIPID-N-0348	C38H72NO8P	PE(16:1_17:1)	GP	PE	-	559306	536571	822919	543826	434754	770954	188411	163156	310700	103231	198240	144267	1.31742	0.000400085	0.302046	-1.72716	down
MEDP0037	C13H16N2O5	L-Aspartyl-L-phenylalanine	Amino acid and Its metabolites	Small Peptide	13433-09-5	88752.4	64857.7	93687.4	90491.7	42189.8	100777	38743.4	29280.9	20924.5	23145.7	11854.6	21451.1	1.28123	0.000888324	0.302441	-1.72528	down
MEDN1955	C6H8O7	D-Saccharic Acid 1,4-lactone (hydrate)	Carbohydrates and Its metabolites	Sugars	61278-30-6	1.88206e+06	1.42629e+06	1.40212e+06	1.71527e+06	3.0218e+06	2.56807e+06	614593	704231	344378	711180	811882	459434	1.29811	0.00273062	0.303414	-1.72064	down
LIPID-N-0361	C45H86NO8P	PE(20:1_20:1)	GP	PE	-	81459.5	61656.2	69491.9	179305	93521.4	136625	38032.3	31304.5	29622.5	30157.1	26603.7	33158.8	1.30673	0.0113748	0.303635	-1.71959	down
MEDN0059	C8H16N2O3	Glycyl-L-leucine	Amino acid and Its metabolites	Amino acid derivatives	869-19-2	29660.5	27143.9	38986.5	32345.9	36611.4	23471.5	5747.75	12094.3	3177.75	11869.9	7084.59	17301.5	1.22933	4.67141e-05	0.304302	-1.71642	down
LIPID-P-0068	C47H82O2	CE(20:1)	ST	CE	70832-37-0	715788	2.00805e+06	647616	833594	790065	1.21181e+06	217447	341990	487445	202707	461174	178564	1.21149	0.0176444	0.30439	-1.71601	down
MEDN1241	C9H17O12P	2-(α-D-mannosyl)-3-phosphate glyceride	Alcohol and amines	Amines	-	541283	301756	279984	376897	381384	641860	103617	126148	49465.1	237907	117243	135422	1.2418	0.00258748	0.305094	-1.71267	down
MEDP0160	C10H13N5O4	Adenosine	Nucleotide And Its metabolites	Nucleotide And Its metabolites	58-61-7	5.69913e+07	4.22227e+07	4.61621e+07	3.75493e+07	6.08884e+07	3.77025e+07	1.31718e+07	1.52889e+07	8.54212e+06	1.67211e+07	1.84837e+07	1.37067e+07	1.35453	0.000232368	0.305184	-1.71225	down
LIPID-P-0423	C23H44NO7P	LPE(0:0/18:2)	GP	LPE	-	44841.9	56442.5	75261.8	71843.3	68260.1	55473.5	11153.9	12083.6	20323.9	19137.9	18584	32319.5	1.32129	4.34865e-05	0.305282	-1.71178	down
LIPID-N-0977	C47H76NO8P	LNAPE(22:6/N-20:3)	GP	LNAPE	-	586582	584845	485077	494679	607592	686422	165125	135305	145391	258995	153308	194615	1.39549	3.012e-06	0.305567	-1.71044	down
LIPID-P-0385	C26H46NO7P	LPC(18:4/0:0)	GP	LPC	-	313047	403841	471919	792448	406544	433299	169810	136148	88850.6	188143	94889.2	184243	1.29648	0.00401044	0.305585	-1.71036	down
LIPID-N-0644	C43H75O8P	PA(18:1_22:4)	GP	PA	-	123299	68529.6	173397	92679	99747.8	84755.9	26091.3	25732.2	63751.5	36954.6	22539.7	21242.9	1.27831	0.0030013	0.305588	-1.71034	down
LIPID-N-0640	C41H73O8P	PA(18:0_20:4)	GP	PA	-	2.68117e+06	2.22538e+06	1.47908e+06	2.03514e+06	1.4029e+06	2.27359e+06	501194	816906	818949	618458	442888	501237	1.37013	0.000543259	0.305824	-1.70923	down
LIPID-N-0355	C42H80NO8P	PE(19:0_18:2)	GP	PE	-	182867	179160	248863	235186	285524	307550	51030	80392.5	93058.7	57932.4	89555.3	68447.4	1.37029	0.000299105	0.306025	-1.70828	down
LIPID-N-0372	C43H80NO8P	PE(20:3_18:0)	GP	PE	-	595209	259112	326933	537842	508547	568630	94619.9	158346	137985	116785	168776	182123	1.32847	0.00185994	0.307064	-1.70339	down
LIPID-N-0491	C43H79O13P	PI(16:1_18:1)	GP	PI	-	846567	912751	862801	1.37491e+06	1.02908e+06	1.2987e+06	314839	266578	303559	404697	214648	441085	1.36815	0.000258169	0.307583	-1.70095	down
MEDP1472	C7H8N2O2	1-Methyl-6-oxo-1,6-dihydropyridine-3-carboxamide	Heterocyclic compounds	Pteridines and derivatives	701-44-0	7.04255e+06	2.63782e+06	3.97135e+06	5.53489e+06	6.32797e+06	2.83467e+06	1.79575e+06	1.46827e+06	1.42362e+06	1.63593e+06	911751	1.48635e+06	1.27396	0.00702761	0.307651	-1.70063	down
LIPID-N-1318	C40H70NO10P	PS(16:1_18:3)	GP	PS	-	70380.1	74165.8	53739.9	62908	69239.8	68322.4	14359.1	21008.9	34144.6	9089.34	28270.7	15945.6	1.29633	3.81534e-06	0.308003	-1.69898	down
LIPID-N-0535	C46H79O13P	PI(17:1_20:4)	GP	PI	-	293836	396680	273815	295985	383145	446127	63286.3	94892.9	145173	96489	122322	122801	1.36445	0.00013938	0.308656	-1.69593	down
LIPID-P-0544	C42H82NO7P	PC(O-16:0_18:2)	GP	PC-O	88542-95-4	1.8824e+07	2.06812e+07	2.42728e+07	1.98173e+07	2.01109e+07	2.47451e+07	5.84529e+06	6.58253e+06	9.35603e+06	7.62867e+06	5.58721e+06	4.85016e+06	1.40326	9.7267e-07	0.310233	-1.68857	down
LIPID-N-0391	C44H80NO8P	PE(19:0_20:4)	GP	PE	-	1.9951e+06	1.20495e+06	1.61412e+06	1.46025e+06	1.23473e+06	1.49024e+06	506265	477314	483601	459283	493934	372283	1.41385	0.000258761	0.310319	-1.68818	down
MEDN0198*036	C6H8O7	Citric Acid	Organic acid And Its derivatives	Organic acid And Its derivatives	77-92-9	2.695e+07	1.65216e+07	1.8431e+07	1.95429e+07	3.11993e+07	3.12108e+07	6.49212e+06	7.10461e+06	3.08572e+06	9.07107e+06	1.1565e+07	7.34554e+06	1.25901	0.0009003	0.310479	-1.68743	down
MEDN1621	C6H8O7	Isocitric acid	Organic acid And Its derivatives	Organic acid And Its derivatives	320-77-4	2.695e+07	1.65216e+07	1.8431e+07	1.95429e+07	3.11993e+07	3.12108e+07	6.49212e+06	7.10461e+06	3.08572e+06	9.07107e+06	1.1565e+07	7.34554e+06	1.25901	0.0009003	0.310479	-1.68743	down
MEDN0120*036	C6H14O6	Galactitol	Carbohydrates and Its metabolites	Sugar alcohols	608-66-2	2.695e+07	1.65216e+07	1.8431e+07	1.95429e+07	3.11993e+07	3.12108e+07	6.49212e+06	7.10461e+06	3.08572e+06	9.07107e+06	1.1565e+07	7.34554e+06	1.25901	0.0009003	0.310479	-1.68743	down
MEDN1011*036	C6H14O6	Mannitol	Carbohydrates and Its metabolites	Sugar alcohols	69-65-8	2.695e+07	1.65216e+07	1.8431e+07	1.95429e+07	3.11993e+07	3.12108e+07	6.49212e+06	7.10461e+06	3.08572e+06	9.07107e+06	1.1565e+07	7.34554e+06	1.25901	0.0009003	0.310479	-1.68743	down
MEDN0213*036	C6H14O6	Sorbitol	Carbohydrates and Its metabolites	Sugar alcohols	50-70-4	2.695e+07	1.65216e+07	1.8431e+07	1.95429e+07	3.11993e+07	3.12108e+07	6.49212e+06	7.10461e+06	3.08572e+06	9.07107e+06	1.1565e+07	7.34554e+06	1.25901	0.0009003	0.310479	-1.68743	down
LIPID-N-1076	C40H72NO8P	PE(15:0_20:4)	GP	PE	-	786994	536963	1.05062e+06	632736	672735	721628	271551	198586	273053	264534	204029	155133	1.36458	0.000605352	0.310537	-1.68716	down
MEDP1454	C23H36O4	MG(20:5/0:0/0:0)	GL	MG	-	878692	944958	613835	1.08011e+06	701644	1.67483e+06	193605	393110	299101	523595	316550	105508	1.21048	0.0054942	0.310731	-1.68626	down
LIPID-N-1213	C47H81O10P	PG(19:0_22:6)	GP	PG	-	997579	637708	707239	1.29557e+06	936551	1.1256e+06	319138	291681	225146	375829	128723	433059	1.28523	0.000649293	0.311141	-1.68436	down
LIPID-N-1079	C42H76NO8P	PE(15:0_22:4)	GP	PE	-	247539	102975	153503	124977	143955	170017	69943.8	56894.1	52991.8	33941.9	51955.2	28223.6	1.29677	0.00236637	0.31173	-1.68163	down
LIPID-N-0363	C47H90NO8P	PE(18:1_24:1)	GP	PE	-	78924.6	91653.1	61320.5	77393.3	66423.6	84522	19015.5	31933.5	35870.2	15431.9	26316.6	15526.3	1.3451	5.87996e-06	0.313086	-1.67537	down
LIPID-N-0464	C44H73O10P	PG(16:1_22:6)	GP	PG	-	27683.5	23361.9	16725.4	23705.7	25153.6	22941.7	5406.23	7298.87	8822.86	5114.14	7658.82	9487.24	1.38304	2.15264e-05	0.313732	-1.67239	down
MEDP0180	C11H15N2O8P	Nicotinamide mononucleotide	Nucleotide And Its metabolites	Nucleotide And Its metabolites	1094-61-7	8.67263e+06	2.96737e+06	6.63134e+06	3.95614e+06	5.2052e+06	2.28261e+06	740115	1.25443e+06	2.36949e+06	1.55964e+06	1.66918e+06	1.7383e+06	1.18068	0.0168795	0.314019	-1.67108	down
LIPID-N-1264	C42H80NO10P	PS(16:0_20:1)	GP	PS	-	328392	277640	261060	614722	428549	478251	124158	120329	122572	130531	82377.7	171403	1.32403	0.0038703	0.314564	-1.66858	down
LIPID-N-0095	C20H34O2	FFA(20:3)	FA	FFA	-	216524	148603	89742.7	265697	187150	196861	82018	45276.4	35737.7	46134.2	57664.3	80998.1	1.25424	0.00268088	0.314898	-1.66704	down
MEDN0140	C5H4N4O2	Xanthine	Nucleotide And Its metabolites	Nucleotide And Its metabolites	69-89-6	1.21859e+08	5.64826e+07	1.01472e+08	9.63333e+07	1.28378e+08	7.20796e+07	2.92436e+07	4.46185e+07	3.4251e+07	3.02453e+07	2.23842e+07	2.11049e+07	1.3189	0.0015239	0.315377	-1.66485	down
LIPID-P-2253	C49H93NO8	HexCer(d19:1/24:1)	SP	HexCer-NS	-	71673.8	52657	71093.9	79440.8	89430.7	74362	22663.6	13985.9	23115.3	25324.9	33154.5	20199.1	1.35129	2.78268e-05	0.315606	-1.6638	down
LIPID-N-0575	C40H74NO10P	PS(16:1_18:1)	GP	PS	-	60914.1	48792.8	57450	71375.9	58720.2	61209.2	5703.88	8295.54	39941.8	19458.7	17401.5	22419.8	1.21323	9.76146e-05	0.315852	-1.66268	down
LIPID-P-0259	C41H68O5	DG(18:2_20:4)	GL	DG	-	81134.1	59271.9	54252.9	91657.8	65344	101380	20812	18705.6	28208.4	24866.8	16936.2	33906.5	1.35954	0.000659016	0.316606	-1.65924	down
MEDP0115	C7H8N2O2	1,4-Dihydro-1-Methyl-4-Oxo-3-Pyridinecarboxamide	Heterocyclic compounds	Pteridines and derivatives	769-49-3	1.31485e+08	6.80396e+07	1.00902e+08	1.12335e+08	1.26382e+08	7.30201e+07	3.27051e+07	4.6864e+07	3.56243e+07	30288299	2.62257e+07	2.27699e+07	1.34048	0.000899711	0.317688	-1.65432	down
LIPID-P-0079	C47H78O2	CE(20:3)	ST	CE	7274-08-0	1.98356e+06	4273785	1.53216e+06	1.85962e+06	1.27798e+06	2.85177e+06	558263	731833	705634	342262	1.2939e+06	746509	1.1874	0.0165206	0.317762	-1.65398	down
LIPID-N-1468	C47H89O8P	PA(24:0_20:2)	GP	PA	-	18110	32231.3	20832.9	19197.9	16390.1	20496.4	2263.65	7086.12	10493.5	6561.51	8650.95	5408.21	1.25298	0.000672851	0.317966	-1.65306	down
LIPID-N-1464	C41H77O8P	PA(18:1_20:1)	GP	PA	-	1.63668e+06	2.16253e+06	1.31383e+06	1.25859e+06	1.56278e+06	1.9878e+06	373133	634194	662982	400719	631860	455973	1.36624	0.000293342	0.318363	-1.65126	down
LIPID-P-0763	C45H87N2O6P	SM(d18:2/22:1)	SP	SM	-	1.16823e+07	8.0228e+06	1.02789e+07	8.03088e+06	8.99068e+06	9.01678e+06	3.34516e+06	3.0899e+06	3.11386e+06	2.94336e+06	2.64349e+06	2.72974e+06	1.42558	7.86782e-05	0.3189	-1.64883	down
LIPID-N-1007	C40H78NO8P	PC(17:0_15:1)	GP	PC	-	1.7697e+06	1.71328e+06	2.57793e+06	2.77555e+06	2.11439e+06	1.46516e+06	742578	662471	466993	849941	528396	719320	1.348	0.000797708	0.319724	-1.6451	down
LIPID-P-0511	C48H88NO8P	PC(18:0_22:4)	GP	PC	-	3.68693e+07	1.14915e+07	1.75659e+07	1.15117e+07	1.12986e+07	1.08819e+07	5.3302e+06	5.11252e+06	4.46344e+06	5.05671e+06	6.4629e+06	5.44753e+06	1.23757	0.0426987	0.319952	-1.64407	down
LIPID-P-0641	C40H76NO7P	PE(P-18:1_17:1)	GP	PE-P	-	1.82061e+06	2.77156e+06	1.8702e+06	2.19088e+06	2.12008e+06	2.73843e+06	569853	714169	1.01329e+06	824218	519680	693218	1.38616	8.4712e-05	0.32079	-1.6403	down
LIPID-P-0439	C22H46NO6P	LPE(P-17:0)	GP	LPE-P	-	47892.8	32302.1	30658.9	84693	42714.2	35693.6	23043.3	15800.1	8668.84	14569.6	5038.19	20768.6	1.16577	0.0114599	0.320815	-1.64019	down
LIPID-P-1400	C45H76NO7P	PE(P-18:3_22:4)	GP	PE-P	-	75386.3	95644.3	117235	57514.3	76678.5	93947.2	33293.4	27225.1	15211	49122.8	17970.3	23108.2	1.27597	0.000322085	0.321318	-1.63792	down
LIPID-N-1512	C45H73O8P	PA(20:3_22:5)	GP	PA	-	146323	152595	175739	241517	137268	158476	51182.8	50878	44479.4	70968	23306.4	84502.5	1.29229	0.0002158	0.321486	-1.63717	down
MEDN0335*066	C4H6O4	Methylmalonic Acid	Organic acid And Its derivatives	Organic acid And Its derivatives	516-05-2	5.80582e+06	4.26932e+06	6.70585e+06	5.40361e+06	6.52861e+06	3.10406e+06	1.53792e+06	1.86389e+06	1.10444e+06	1.86778e+06	1.88945e+06	1.96584e+06	1.32593	0.00110041	0.321502	-1.6371	down
MEDN0201	C4H6O4	Succinic Acid	Organic acid And Its derivatives	Organic acid And Its derivatives	110-15-6	5.80582e+06	4.26932e+06	6.70585e+06	5.40361e+06	6.52861e+06	3.10406e+06	1.53792e+06	1.86389e+06	1.10444e+06	1.86778e+06	1.88945e+06	1.96584e+06	1.32593	0.00110041	0.321502	-1.6371	down
MEDN1677*066	C10H14N5O7P	2'-Aenylic Acid	Nucleotide And Its metabolites	Nucleotide And Its metabolites	130-49-4	5.80582e+06	4.26932e+06	6.70585e+06	5.40361e+06	6.52861e+06	3.10406e+06	1.53792e+06	1.86389e+06	1.10444e+06	1.86778e+06	1.88945e+06	1.96584e+06	1.32593	0.00110041	0.321502	-1.6371	down
MEDN0143*066	C10H14N5O7P	3'-Adenylic acid	Nucleotide And Its metabolites	Nucleotide And Its metabolites	84-21-9	5.80582e+06	4.26932e+06	6.70585e+06	5.40361e+06	6.52861e+06	3.10406e+06	1.53792e+06	1.86389e+06	1.10444e+06	1.86778e+06	1.88945e+06	1.96584e+06	1.32593	0.00110041	0.321502	-1.6371	down
MEDN0321	C7H12O6	Quinic acid	Organic acid And Its derivatives	Organic acid And Its derivatives	77-95-2	2.68877e+06	1.52523e+06	933244	2.4213e+06	1.7489e+06	2.64561e+06	623065	892387	385118	746467	855336	345346	1.22149	0.00417578	0.321634	-1.63651	down
MEDP1790	C8H16N2O3	Gly-Ile	Amino acid and Its metabolites	Small Peptide	19461-38-2	194046	126383	222281	196134	191113	150449	54296.8	48341.4	51037.9	62249.1	62396.6	69366.8	1.39056	0.000247756	0.321813	-1.63571	down
LIPID-N-1013	C41H82NO8P	PC(16:0_17:0)	GP	PC	-	329771	434913	206363	279397	176820	285275	125225	100716	123218	93077.9	89343.6	20142.6	1.13443	0.00236192	0.322166	-1.63412	down
LIPID-P-1597	C44H73O10P	BMP(16:1_22:6)	GP	BMP	-	10683.2	19399.6	17691.3	27885.2	27390.2	22225.9	7888.1	8304.94	9790.01	6487.31	1328.38	6569.04	1.11487	0.00182941	0.322232	-1.63383	down
LIPID-P-0539	C44H88NO7P	PC(O-18:0_18:1)	GP	PC-O	-	4.71036e+06	3.75957e+06	5.11382e+06	3.13289e+06	4.32188e+06	4.64683e+06	1.25947e+06	1.78071e+06	1.38428e+06	1.48429e+06	1.26369e+06	1.11277e+06	1.40503	8.1515e-05	0.322566	-1.63234	down
LIPID-P-2047	C42H83NO3	Cer(d16:1/26:0)	SP	Cer-NS	-	129759	120639	192436	165224	134574	172631	51291.8	59815.1	56996	54147	50192.4	23147.9	1.32761	7.92665e-05	0.322957	-1.63059	down
LIPID-P-1382	C47H84NO7P	PE(P-18:0_24:5)	GP	PE-P	-	283500	241062	302445	280339	211051	271283	74325	90330.2	113848	77529.6	54210	103977	1.39044	2.1947e-06	0.323474	-1.62828	down
MEDP1449*166	C25H38O4	MG(0:0/22:6/0:0)	GL	MG	-	1.0811e+06	1.09129e+06	1.52891e+06	1.84529e+06	1.60624e+06	1.42127e+06	261858	302346	223328	938856	438930	612783	1.23845	0.00017122	0.324011	-1.62589	down
MEDP1450*166	C25H38O4	MG(22:6/0:0/0:0)	GL	MG	-	1.0811e+06	1.09129e+06	1.52891e+06	1.84529e+06	1.60624e+06	1.42127e+06	261858	302346	223328	938856	438930	612783	1.23845	0.00017122	0.324011	-1.62589	down
LIPID-N-0778	C43H82NO7P	PE(O-18:2_20:1)	GP	PE-O	-	435921	428392	431490	656423	434471	670593	139093	153325	169159	142806	178801	207932	1.39229	0.000675171	0.324181	-1.62513	down
LIPID-N-0774	C41H78NO7P	PE(O-18:2_18:1)	GP	PE-O	-	6.6112e+06	9.20147e+06	4.76095e+06	5.54871e+06	5.63757e+06	7.80289e+06	1.52109e+06	2.618e+06	2.80362e+06	1.44129e+06	2.58679e+06	1.85504e+06	1.34037	0.000662044	0.324189	-1.62509	down
LIPID-P-0084	C49H80O2	CE(22:4)	ST	CE	14940-92-2	997769	1.90295e+06	1.06232e+06	665614	573867	912817	270079	438266	458345	206613	330169	279870	1.24167	0.0152003	0.324322	-1.6245	down
MEDP1202	C10H12FN5O3	5'-Fluoro-5'-deoxyadenosine	Nucleotide And Its metabolites	Nucleotide And Its metabolites	731-98-6	480682	431975	531210	300885	579065	369361	123118	156629	86573	191539	174732	144343	1.3265	0.000417514	0.325613	-1.61877	down
LIPID-N-1025	C42H78NO8P	PC(18:1_16:2)	GP	PC	-	90446.3	44868	68913.9	109153	78192.2	60336.8	23145.6	30278	17337.5	26426.2	27735.9	22268.4	1.33295	0.00236187	0.32571	-1.61834	down
LIPID-P-1409	C45H72NO7P	PE(P-18:3_22:6)	GP	PE-P	-	427614	530590	549295	773807	580069	644696	196495	172087	185784	280402	81754.5	226821	1.29915	0.00010017	0.326104	-1.6166	down
LIPID-P-1357	C43H78NO7P	PE(P-18:1_20:3)	GP	PE-P	-	1.08714e+06	818946	570128	681956	713882	1.05515e+06	180299	328146	281722	220039	305601	293732	1.36636	0.000938281	0.326663	-1.61412	down
LIPID-N-0396	C41H72NO8P	PE(16:1_20:4)	GP	PE	-	1.07591e+06	1.36796e+06	1.39297e+06	1.2518e+06	1.13174e+06	1.40993e+06	370710	396448	621259	388724	412813	302847	1.39415	6.83354e-07	0.326697	-1.61397	down
LIPID-N-1106	C47H76NO8P	PE(20:3_22:6)	GP	PE	-	626006	607224	337963	474610	726160	682180	128503	260540	215141	161935	186270	178146	1.345	0.000776442	0.327298	-1.61132	down
LIPID-P-0301	C50H97NO8	HexCer(d18:1/26:0)	SP	HexCer-NS	-	273108	542366	267488	247764	283818	286388	55342.5	172805	178478	59173.5	96619.4	60032.9	1.22432	0.00363347	0.327445	-1.61067	down
LIPID-P-1401	C47H80NO7P	PE(P-20:1_22:6)	GP	PE-P	-	4.67858e+06	5.51587e+06	4.02428e+06	8.89716e+06	5.74691e+06	6.78573e+06	2.40087e+06	1.83759e+06	1.43936e+06	2.02315e+06	1.32009e+06	2.6531e+06	1.3201	0.00171428	0.327479	-1.61052	down
MEDP0170	C5H4N4O	Hypoxanthine	Nucleotide And Its metabolites	Nucleotide And Its metabolites	68-94-0	4.54928e+08	3.49867e+08	4.718e+08	302396625	5.02321e+08	3.37517e+08	1.26026e+08	1.95593e+08	1.50727e+08	9.19584e+07	1.45827e+08	8.24055e+07	1.32631	0.000146422	0.327653	-1.60976	down
LIPID-P-0637	C41H80NO7P	PE(P-18:0_18:1)	GP	PE-P	-	3.99375e+06	4.84601e+06	3.38026e+06	3.11774e+06	3.32217e+06	4.09997e+06	1.14904e+06	1.97715e+06	1.39204e+06	823841	1.17951e+06	942377	1.35612	2.74566e-05	0.327943	-1.60848	down
LIPID-P-0194	C36H68O5	DG(15:0_18:1)	GL	DG	-	101871	65502.2	98414.4	107964	66278.3	86842	20439.6	28224.9	42297	24384.4	34886.5	22713.9	1.35815	0.0001833	0.328251	-1.60713	down
LIPID-P-0746	C47H95N2O6P	SM(d18:1/24:0)	SP	SM	-	482321	494218	681409	484726	502928	617297	187056	215156	194058	186837	135415	156429	1.40915	5.06399e-05	0.329446	-1.60188	down
LIPID-N-0362	C45H86NO8P	PE(18:1_22:1)	GP	PE	-	81737.8	102888	89913.7	98836.7	113590	133947	23650.2	36602.6	44941.5	25007.9	44569.6	30456.1	1.36192	5.73302e-05	0.330526	-1.59717	down
LIPID-P-0662	C45H78NO7P	PE(P-18:0_22:6)	GP	PE-P	-	6.86686e+07	6.74747e+07	6.99722e+07	8.49515e+07	6.67162e+07	8.20489e+07	2.96327e+07	2.23019e+07	1.67159e+07	2.90378e+07	1.35695e+07	3.41926e+07	1.33804	9.61969e-07	0.330695	-1.59643	down
LIPID-N-0387	C43H78NO8P	PE(20:4_18:0)	GP	PE	-	1.68373e+07	1.61585e+07	1.68382e+07	1.53116e+07	1.56675e+07	1.56847e+07	4.39138e+06	5.50681e+06	6.17476e+06	6.01866e+06	4.68245e+06	5.18101e+06	1.44027	1.14572e-10	0.331148	-1.59445	down
LIPID-P-2434	C42H81NO4	Cer(t17:2/25:0)	SP	Cer-NP	-	709638	532836	743299	816505	715949	671826	194501	179785	270086	250891	178337	316784	1.38752	5.3869e-06	0.33183	-1.59149	down
LIPID-N-1224	C50H77O10P	PG(22:5_22:6)	GP	PG	-	373676	148394	175202	132989	133900	143261	60150.6	97571.3	27102.6	68331.9	64211.8	50331.5	1.2033	0.0224646	0.332032	-1.5906	down
LIPID-P-2030	C42H83NO3	Cer(d24:0/18:1)	SP	Cer-NDS	-	23763.1	60159.3	13847.3	28182.8	19493.9	30584.3	2382.21	12927.2	17654.2	9401.83	10153.3	5939.35	1.0804	0.0305666	0.332091	-1.59035	down
LIPID-P-0299	C48H93NO8	HexCer(d18:1/24:0)	SP	HexCer-NS	-	1.87491e+06	3.17643e+06	1.89206e+06	1.93956e+06	1.85797e+06	2.21715e+06	202761	759411	1.04522e+06	678984	968076	649360	1.22186	0.000348108	0.332133	-1.59017	down
LIPID-N-1137	C42H81O10P	PG(16:0_20:1)	GP	PG	-	60788.2	49508.4	88987.9	179488	70813.7	61822.4	27954.6	22636.5	24856.7	28132.7	21618.1	44717.8	1.21069	0.0330724	0.332252	-1.58965	down
LIPID-N-1204	C40H69O10P	PG(14:0_20:5)	GP	PG	-	81400.5	59875.3	79820.4	37109.3	58962.3	51351.7	24033.4	24561.2	13026.2	29930.6	15066.2	15835.9	1.28942	0.00113872	0.332285	-1.58951	down
MEDP1859	C14H19N3O4	Glutaminylphenylalanine	Amino acid and Its metabolites	Small Peptide	92327-75-8	343812	140531	145421	155592	188213	258471	20986.9	100621	41047.2	88958	69795.2	88541	1.17857	0.00707708	0.33274	-1.58753	down
LIPID-N-0025	C20H32O2	FFA(20:4)	FA	FFA	506-32-1	83808.6	77813.1	61595.6	65686.1	72438.7	78464.9	33568.7	21292.8	20563.6	19022.7	21476.8	30548.4	1.37977	9.69124e-07	0.333039	-1.58623	down
LIPID-P-2071	C33H65NO3	Cer(d18:1/15:0)	SP	Cer-NS	-	105233	125105	149885	147333	100116	134340	38015.8	38774.5	57822.4	45706.1	26565.9	47037	1.37468	3.46664e-05	0.333226	-1.58543	down
LIPID-N-1092	C45H80NO8P	PE(20:1_20:4)	GP	PE	-	1.04544e+06	930515	943597	982224	990252	1.1934e+06	286315	287769	444235	328523	384918	301919	1.41823	2.60512e-07	0.334188	-1.58127	down
LIPID-N-0570	C42H80NO10P	PS(18:0_18:1)	GP	PS	-	5.4761e+06	5.63963e+06	3.72761e+06	5.04938e+06	4.51562e+06	6.38678e+06	1.75117e+06	2.22111e+06	2.01647e+06	1.46896e+06	1.0404e+06	1.8216e+06	1.36877	8.03955e-05	0.335109	-1.5773	down
LIPID-P-2510	C39H77NO4	Cer(d18:1/21:0(2OH))	SP	Cer-AS	-	136434	121565	153361	180481	160867	172963	38889.2	46236.8	73545.8	67601.2	35946.4	49678	1.37296	7.26861e-06	0.336942	-1.56943	down
LIPID-N-1023	C42H80NO8P	PC(15:1_19:1)	GP	PC	-	303374	393418	441803	523120	336966	471338	139600	130886	116989	193684	92948.8	158264	1.35988	0.00018235	0.33699	-1.56922	down
MEDN0579	C12H15NO4	N-lactoyl-phenylalanine	Amino acid and Its metabolites	Amino acid derivatives	-	85867.6	68689.4	162018	180959	179866	92562.3	46141.3	67204.7	28355	45276.6	16750.4	56403.5	1.14731	0.0081457	0.33785	-1.56554	down
MEDN0852*023	C7H7NO3	3-Amino-4-Hydroxybenzoic Acid	Benzene and substituted derivatives	Phenolic acids	1571-72-8	1.38711e+06	638365	1.22663e+06	1.1096e+06	1.48009e+06	864707	310690	518952	421828	430812	293020	293106	1.318	0.0017284	0.33824	-1.56388	down
MEDN2067*023	C7H7NO3	3-Amino-5-hydroxybenzoic acid	Organic acid And Its derivatives	Organic acid And Its derivatives	76045-71-1	1.38711e+06	638365	1.22663e+06	1.1096e+06	1.48009e+06	864707	310690	518952	421828	430812	293020	293106	1.318	0.0017284	0.33824	-1.56388	down
MEDN0093	C7H7NO3	3-Hydroxyanthranilic Acid	Benzene and substituted derivatives	Phenolic acids	548-93-6	1.38711e+06	638365	1.22663e+06	1.1096e+06	1.48009e+06	864707	310690	518952	421828	430812	293020	293106	1.318	0.0017284	0.33824	-1.56388	down
MEDN0089*023	C7H6O4	2,5-Dihydroxybenzoic acid	Benzene and substituted derivatives	Phenolic acids	490-79-9	1.38711e+06	638365	1.22663e+06	1.1096e+06	1.48009e+06	864707	310690	518952	421828	430812	293020	293106	1.318	0.0017284	0.33824	-1.56388	down
MEDN1322*023	C7H6O4	2-Pyrocatechuic acid	Organic acid And Its derivatives	Organic acid And Its derivatives	303-38-8	1.38711e+06	638365	1.22663e+06	1.1096e+06	1.48009e+06	864707	310690	518952	421828	430812	293020	293106	1.318	0.0017284	0.33824	-1.56388	down
MEDN1701*023	C7H6O4	3,5-Dihydroxybenzoic acid	Organic acid And Its derivatives	Organic acid And Its derivatives	36438	1.38711e+06	638365	1.22663e+06	1.1096e+06	1.48009e+06	864707	310690	518952	421828	430812	293020	293106	1.318	0.0017284	0.33824	-1.56388	down
LIPID-N-1194	C46H83O10P	PG(18:1_22:3)	GP	PG	-	202530	136686	246555	195499	371196	214473	61330.4	67166.3	95470	101575	82434	56320	1.29902	0.00471513	0.339661	-1.55783	down
LIPID-P-0391	C30H52NO7P	LPC(22:5/0:0)	GP	LPC	-	942185	1.27621e+06	1.32948e+06	2.72027e+06	1.87918e+06	1.86712e+06	414788	441344	226597	563234	207423	1.54831e+06	1.11836	0.00781015	0.339679	-1.55775	down
MEDN1620	C10H18N2O5	Glutamylvaline	Amino acid and Its metabolites	Small Peptide	1453453	38229.6	28855.2	31372.8	47287.8	32533.1	29779.4	13158.9	12146.1	2744.89	17033.1	11838.2	13861.9	1.1549	0.000106917	0.340208	-1.55551	down
LIPID-P-0296	C44H85NO8	HexCer(d18:1/20:0)	SP	HexCer-NS	-	310713	308528	276813	377398	327802	273063	36367.9	98016.9	196235	73112.7	125891	108164	1.24742	3.17508e-05	0.340277	-1.55522	down
LIPID-P-0306	C48H91NO8	HexCer(d18:1/24:1)	SP	HexCer-NS	-	1.3097e+06	1.20841e+06	1.23001e+06	1.74526e+06	1.09203e+06	1.4614e+06	367113	643141	511723	388280	421049	416952	1.39765	6.74772e-05	0.341534	-1.5499	down
LIPID-N-0815	C44H80NO7P	PE(O-19:1_20:4)	GP	PE-O	-	479277	303510	435033	386368	393420	393007	149943	141395	182876	134870	104737	103030	1.38865	1.6238e-05	0.341691	-1.54924	down
LIPID-N-1448	C42H83O8P	PA(16:0_23:0)	GP	PA	-	259085	211786	222110	449450	255603	297537	88916.6	90860.5	92792	112223	85642.8	110333	1.37151	0.003207	0.34252	-1.54574	down
LIPID-N-1362	C48H82NO10P	PS(20:1_22:6)	GP	PS	-	231790	242804	220835	328412	298716	340507	82807.1	59048	84255	154416	77709.1	111721	1.32922	6.51852e-05	0.342715	-1.54492	down
LIPID-N-1181	C45H83O10P	PG(19:0_20:3)	GP	PG	-	189759	162596	99425.4	138289	203096	198348	38589	78859.9	67331.4	55013.1	49186.6	50940.3	1.34237	0.000705498	0.34283	-1.54444	down
MEDP2387	C9H18N2O4	Ile-Ser	Amino acid and Its metabolites	Small Peptide	6403-14-1	893892	700170	773879	594319	796345	863434	201851	267094	134088	330903	402271	251147	1.30754	7.63312e-06	0.343432	-1.5419	down
LIPID-P-1362	C44H80NO7P	PE(P-19:0_20:4)	GP	PE-P	-	442122	312281	381921	381411	323249	368825	136152	135414	177418	111315	96890.5	103096	1.39541	3.39192e-06	0.344051	-1.53931	down
LIPID-N-0854	C42H72NO7P	PE(O-15:1_22:6)	GP	PE-O	-	1.68583e+06	1.3814e+06	1.96118e+06	1.60117e+06	1.82527e+06	1.5289e+06	593626	530671	647152	765293	383615	519718	1.3868	3.17563e-06	0.344568	-1.53714	down
MEDP0627	C6H5NO2	Isonicotinic acid	Organic acid And Its derivatives	Organic acid And Its derivatives	55-22-1	3.9969e+07	3.61624e+07	4.64868e+07	3.35476e+07	4.53895e+07	4.09074e+07	1.35221e+07	1.4923e+07	8.093e+06	1.93329e+07	1.47189e+07	1.31293e+07	1.35544	2.35617e-06	0.345287	-1.53413	down
LIPID-N-0344	C45H88NO8P	PE(22:1_18:0)	GP	PE	-	23368.4	20267.2	23135.6	31091.5	22420.9	30142.1	10821.8	11477.3	9283.9	7028.06	5434.11	7927.65	1.357	6.0531e-05	0.345505	-1.53322	down
MEDP0618	C12H23NO4	Carnitine-2-methyl-C4	FA	CAR	31023-25-3	5.68254e+06	4.91371e+06	3.28351e+06	3.12153e+06	5.5075e+06	3.15619e+06	1.30599e+06	1.43525e+06	817643	2.06259e+06	1.5e+06	1.75282e+06	1.28387	0.00167573	0.345774	-1.5321	down
LIPID-N-0606	C42H84NO6P	CerP(d18:1/24:0)	SP	CerP	-	120456	111867	142369	122691	119652	136426	43444.2	47384.7	51710.3	42518.8	34022.6	41458.8	1.42786	5.4287e-07	0.34579	-1.53203	down
LIPID-P-1410	C47H76NO7P	PE(P-20:3_22:6)	GP	PE-P	-	247953	288800	196857	332830	268460	270448	94591.2	76351.7	54973.9	120323	78428.6	130863	1.32904	2.99517e-05	0.34605	-1.53095	down
MEDP1023	C16H19N3O5	Trp-Glu	Amino acid and Its metabolites	Small Peptide	36099-95-3	374203	302590	238709	408386	365537	380590	103247	149740	79223.2	129504	151686	103203	1.3564	8.8179e-05	0.346183	-1.53039	down
LIPID-N-0339	C43H84NO8P	PE(20:1_18:0)	GP	PE	-	288197	206663	240049	417664	269178	323995	134231	114934	45647.5	110850	66999	131755	1.25263	0.000670474	0.346222	-1.53023	down
LIPID-N-0970	C45H78NO8P	LNAPE(22:4/N-18:2)	GP	LNAPE	-	404422	303627	495469	262080	296966	346813	149219	102115	99641.8	116828	172133	90553.8	1.32608	0.000675941	0.346306	-1.52988	down
LIPID-N-1500	C41H69O8P	PA(16:1_22:5)	GP	PA	-	42735.8	43686.3	25059.8	55415.8	40329.9	63554.1	15207.3	15054.6	15379.5	17385.7	17501	13281.1	1.34449	0.00267351	0.346439	-1.52933	down
MEDP1681	C14H27N3O4	Leu-Gly-Leu	Amino acid and Its metabolites	Small Peptide	19408-48-1	524887	216935	469418	546241	709252	512460	93862.1	190507	90176.3	256546	204385	196709	1.1904	0.00283177	0.346465	-1.52922	down
LIPID-N-1507	C45H77O8P	PA(20:1_22:5)	GP	PA	-	483041	409864	583653	1.06407e+06	446555	543437	198006	186384	159389	229453	129819	321700	1.26702	0.0101507	0.346894	-1.52743	down
LIPID-N-0781	C45H86NO7P	PE(O-18:2_22:1)	GP	PE-O	-	90768.8	137046	105666	141016	98668.7	150494	39378.3	50544.1	45027.8	24158.9	39219.9	53146.5	1.33587	0.000251456	0.347505	-1.52489	down
LIPID-N-1458	C48H93O8P	PA(25:0_20:1)	GP	PA	-	7348.04	6771.25	6031.02	12962.5	10806.7	12713.5	2879.67	3185.59	3428.03	2686	4077.71	3446.54	1.31729	0.00429032	0.347916	-1.52319	down
LIPID-N-1019	C41H78NO8P	PC(15:1_18:1)	GP	PC	-	3.28305e+06	3.38935e+06	2.38175e+06	3.42134e+06	3.26072e+06	3.77183e+06	1.09605e+06	1.46011e+06	1.3411e+06	981071	778325	1.13249e+06	1.38958	1.32469e-05	0.348018	-1.52277	down
LIPID-P-2094	C42H83NO3	Cer(d19:1/23:0)	SP	Cer-NS	-	167964	178891	209162	184621	225959	263066	85951.1	49692.2	79946	113775	45850.7	52795.6	1.31245	3.58186e-05	0.348071	-1.52255	down
LIPID-N-0841	C44H78NO7P	PE(O-17:1_22:5)	GP	PE-O	-	615716	407992	842990	882608	694330	941193	202814	305417	326801	306724	175339	211123	1.31494	0.00138489	0.348524	-1.52067	down
MEDN0789	C20H32O5	Lipoxin B4	FA	Oxidized lipids	98049-69-5	22780.2	39631.8	46073.9	45321.5	50594.1	41002.7	8521.64	14959.7	5099.32	29570.2	18858.7	8658.22	1.15104	0.000605158	0.349088	-1.51834	down
LIPID-N-0790	C41H76NO7P	PE(O-18:3_18:1)	GP	PE-O	-	2.97336e+06	4.50606e+06	2.21284e+06	1.92118e+06	2.6915e+06	3.29224e+06	824330	1.19453e+06	1.29032e+06	723808	1.26234e+06	852128	1.30722	0.00301072	0.349343	-1.51728	down
MEDN1092	C8H8O3	4-Hydroxyphenyl acetate	Benzene and substituted derivatives	Phenolics	3233-32-7	7.54548e+07	4.19091e+07	6.5815e+07	7.2558e+07	9.81603e+07	5.39518e+07	2.49436e+07	3.59469e+07	2.44723e+07	2.37889e+07	1.64966e+07	1.71585e+07	1.3002	0.00163591	0.350146	-1.51397	down
MEDP0020	C5H11NO2S	Methionine	Amino acid and Its metabolites	Amino acids	63-68-3	5.74259e+07	4.28168e+07	5.45099e+07	6.86049e+07	6.56208e+07	7.08231e+07	2.20242e+07	2.34287e+07	1.97885e+07	2.21143e+07	2.08109e+07	1.78177e+07	1.40571	0.000207526	0.350149	-1.51396	down
MEDP0089	C7H11N3O	N-Acetylhistamine	Alcohol and amines	Amines	673-49-4	6.37941e+06	3.33226e+06	4.44147e+06	5.5105e+06	5.30159e+06	4.00782e+06	1.50957e+06	2.44212e+06	1.98198e+06	1.63946e+06	1.2119e+06	1.37761e+06	1.3499	0.0004618	0.350762	-1.51144	down
LIPID-N-1487	C43H77O8P	PA(20:1_20:3)	GP	PA	-	203760	154532	111841	145742	149848	220881	41918.5	55883.9	53836	48114.9	68083.5	78851.5	1.3519	0.000804455	0.351396	-1.50883	down
LIPID-P-1336	C45H86NO7P	PE(P-18:1_22:1)	GP	PE-P	-	68394.5	51912.9	73080.6	148563	72090.1	132065	33173	24403.8	36506.6	22926	28323.9	46570.7	1.23248	0.0133184	0.351404	-1.5088	down
LIPID-N-0986	C37H72NO8P	PC(13:0_16:1)	GP	PC	-	123169	194061	232226	224752	174546	226600	38569.1	72091.7	119443	65268	69019.4	48981	1.28982	0.00019231	0.3517	-1.50758	down
LIPID-N-0459	C44H77O10P	PG(18:1_20:4)	GP	PG	-	84635.4	64895	36666.2	69970.5	43609.3	53492.2	10814.9	26647	47827.1	6707.35	20642.9	11678.7	1.13875	0.00262839	0.351907	-1.50673	down
LIPID-P-1341	C41H76NO7P	PE(P-18:2_18:1)	GP	PE-P	-	952511	1.2731e+06	811462	653109	853624	1.0494e+06	289226	447218	404592	228842	310902	287647	1.34717	0.000494392	0.351932	-1.50663	down
LIPID-N-0584	C44H80NO10P	PS(18:0_20:3)	GP	PS	-	5.41219e+06	5.01788e+06	2.5594e+06	3.92473e+06	5.58474e+06	5.56818e+06	1.30323e+06	2.17382e+06	1.73959e+06	1.31959e+06	1.6624e+06	1.6898e+06	1.3313	0.00123708	0.352313	-1.50507	down
LIPID-N-1145	C45H87O10P	PG(19:0_20:1)	GP	PG	-	803105	734627	753176	1.36439e+06	954214	1.2556e+06	341359	327237	277603	444873	243129	432254	1.33389	0.00163883	0.35233	-1.505	down
LIPID-N-1005	C40H78NO8P	PC(12:0_20:1)	GP	PC	-	104456	90126.3	153833	262634	131359	116337	40266.9	51969.6	32859.9	56841.8	32227.6	88547	1.21285	0.0133729	0.352506	-1.50428	down
LIPID-P-2516	C42H83NO4	Cer(d18:1/24:0(2OH))	SP	Cer-AS	-	241416	173607	286761	240834	231053	377374	122065	74217.9	66268.5	93176.4	77950.7	113138	1.3235	0.00123525	0.352546	-1.50411	down
LIPID-N-0916	C50H80NO8P	PC(20:4_22:6)	GP	PC	-	500582	154165	255042	210514	214633	219855	108807	97830.2	67204.1	132937	59098.4	82616.3	1.23581	0.0193519	0.352776	-1.50318	down
LIPID-N-1238	C41H80NO10P	PS(17:0_18:0)	GP	PS	-	2.119e+06	1.6168e+06	1.6244e+06	2.96797e+06	2.2644e+06	1.30914e+06	466158	724786	658989	901345	557179	894211	1.31412	0.00250342	0.353115	-1.50179	down
LIPID-N-0430	C45H74NO8P	PE(22:6_18:2)	GP	PE	-	2.1786e+06	2.78273e+06	3.1742e+06	2.91828e+06	2.8663e+06	3.2036e+06	936267	990670	851918	1.2207e+06	673726	1.38461e+06	1.37007	3.92952e-06	0.353772	-1.49911	down
LIPID-N-0488	C42H77O13P	PI(16:1_17:1)	GP	PI	-	17531.3	17351.8	26184	23022.2	13702.2	17336.2	3301.73	4699.88	11831	8215.36	7036.19	5696.53	1.26579	0.000396821	0.354221	-1.49728	down
LIPID-N-0598	C46H78NO10P	PS(18:0_22:6)	GP	PS	-	6.88788e+07	6.30019e+07	7.2321e+07	8.33527e+07	8.6384e+07	6.62543e+07	3.20257e+07	2.26915e+07	2.04151e+07	3.43917e+07	1.00119e+07	3.67497e+07	1.25465	8.5595e-06	0.355039	-1.49395	down
LIPID-P-0471	C36H72NO8P	PC(14:0_14:0)	GP	PC	18194-24-6	4.48581e+06	4.16088e+06	5.40572e+06	4.07329e+06	4.56901e+06	4.83826e+06	1.69481e+06	2.09448e+06	1.66207e+06	1.82946e+06	982948	1.51256e+06	1.38188	6.25786e-07	0.355077	-1.4938	down
LIPID-N-1262	C41H80NO10P	PS(19:0_16:1)	GP	PS	-	796350	446671	633629	813263	533373	624343	152607	258071	198263	228683	229999	299881	1.36091	0.000488694	0.355415	-1.49242	down
LIPID-P-0249	C39H66O5	DG(16:0_20:5)	GL	DG	-	1.39937e+06	1.36062e+06	1.36867e+06	2.36926e+06	1.63233e+06	1.76877e+06	687158	589868	648692	775833	324435	494870	1.32349	0.000556222	0.355677	-1.49136	down
LIPID-P-0253	C41H70O5	DG(16:0_22:5)	GL	DG	-	81457.1	54457.3	51973.6	107437	87244.6	87025.4	28674.7	37360.4	16049.4	42192.9	22545.4	20240.9	1.26623	0.00113182	0.355762	-1.49102	down
LIPID-P-0510	C47H86NO8P	PC(19:0_20:4)	GP	PC	-	8.90582e+06	5.51617e+06	6.75088e+06	5.72043e+06	6.03633e+06	6.1645e+06	2.64261e+06	2.27335e+06	2.15939e+06	2.32438e+06	2.42596e+06	2.08402e+06	1.40854	0.000354753	0.355801	-1.49086	down
MEDN2113	C9H14N2O5	Pro-Asp	Amino acid and Its metabolites	Small Peptide	85227-98-1	1.21029e+06	549469	966487	791921	1.15575e+06	846212	221791	380467	101866	377657	391839	495073	1.15898	0.00091238	0.356639	-1.48746	down
LIPID-N-0858	C44H76NO7P	PE(O-17:1_22:6)	GP	PE-O	-	4.02638e+06	4.27799e+06	5.68649e+06	4.7484e+06	4.27618e+06	5.47191e+06	2.08637e+06	1.62555e+06	1.58103e+06	2.20773e+06	851805	1.80736e+06	1.32773	9.66752e-06	0.356644	-1.48744	down
MEDP0156	C10H14N2O6	5-Methyluridine	Nucleotide And Its metabolites	Nucleotide And Its metabolites	1463-10-1	1.24429e+06	835862	1.08836e+06	683516	770587	689969	306212	389567	310326	329826	234932	328594	1.36537	0.0014377	0.357539	-1.48383	down
LIPID-P-2075	C42H79NO3	Cer(d18:1/24:2)	SP	Cer-NS	-	1.96423e+06	1.77562e+06	2.15338e+06	2.19451e+06	1.85441e+06	2.04729e+06	609813	554531	845657	757916	531590	992133	1.38808	1.78145e-07	0.357952	-1.48216	down
LIPID-N-1244	C43H70NO10P	PS(17:0_21:0)	GP	PS	-	729312	639105	430011	753522	383844	750952	138105	368531	225296	179277	125689	284086	1.26371	0.00104032	0.358306	-1.48074	down
LIPID-P-0114	C39H77NO3	Cer(d18:1/21:0)	SP	Cer-NS	-	116703	92043	122893	143985	96201.2	115729	42539.1	47839.6	31464.8	45711.5	33345.7	45485.7	1.39365	8.05681e-05	0.358353	-1.48055	down
MEDP0374	C10H12N5O6P	Cyclic Amp	Nucleotide And Its metabolites	Nucleotide And Its metabolites	60-92-4	1.60305e+06	1.10046e+06	1.29185e+06	1.69783e+06	1.72364e+06	1.2233e+06	550867	417438	301811	498475	612794	716998	1.3135	8.82583e-05	0.358604	-1.47954	down
LIPID-N-0428	C47H80NO8P	PE(22:6_20:1)	GP	PE	-	3.56715e+06	3.88931e+06	3.18335e+06	6.12667e+06	4.24934e+06	4.99306e+06	1.42574e+06	1.27457e+06	1.33614e+06	1.94003e+06	1.34322e+06	2.01739e+06	1.35371	0.000949845	0.358996	-1.47796	down
LIPID-P-0649	C43H80NO7P	PE(P-18:0_20:3)	GP	PE-P	-	728895	507154	420045	506374	574643	721868	164921	282586	222115	186354	190272	196017	1.38277	0.00044942	0.359142	-1.47737	down
LIPID-N-0552	C49H83O13P	PI(20:2_20:4)	GP	PI	-	377963	279492	262498	221154	286471	319766	93660.9	87298.6	95304.2	108910	116919	127317	1.39446	0.000203103	0.36021	-1.47309	down
LIPID-P-0160	C54H82O4	Coenzyme Q9	PR	CoQ	303-97-9	25283.8	32027.8	69752.6	59353.7	33980.8	15474.9	5706.92	5880.21	21953.5	20280.6	7542.65	23655.1	1.00447	0.0308454	0.360443	-1.47216	down
LIPID-N-0415	C45H78NO8P	PE(22:6_18:0)	GP	PE	-	4.23805e+07	4.18549e+07	4.34595e+07	5.06208e+07	4.33387e+07	4.71152e+07	1.63718e+07	1.45251e+07	1.23731e+07	1.9474e+07	1.15567e+07	2.27591e+07	1.37791	2.72081e-07	0.361127	-1.46942	down
LIPID-P-0067	C46H80O2	CE(19:1)	ST	CE	-	41115.6	116550	52994.9	43148.8	51923.1	90183.3	20261.4	36387.2	34364	21742.7	14264.9	16301.6	1.18165	0.0181312	0.362001	-1.46593	down
LIPID-N-1003	C40H80NO8P	PC(15:0_17:0)	GP	PC	-	97295.9	148136	173942	186190	169408	178674	54402.1	69654.8	65046.1	53149.5	52986.5	50444.7	1.36586	0.000455498	0.362487	-1.464	down
MEDN1952	C10H18N2O4	Val-Hyp	Amino acid and Its metabolites	Small Peptide	-	290435	124759	218011	159150	305491	252385	52299.9	94533.7	26318.5	109856	92753.8	113820	1.13351	0.00296634	0.362591	-1.46358	down
LIPID-N-0380	C39H70NO8P	PE(20:4_14:0)	GP	PE	-	160053	215566	220729	124340	164243	176781	46262.3	71370.8	99650.1	71545.2	58924.6	37534.4	1.30548	0.000167727	0.362892	-1.46239	down
LIPID-N-1119	C43H85O10P	PG(18:0_19:0)	GP	PG	-	1.37061e+07	1.28421e+07	1.45231e+07	1.51046e+07	1.56228e+07	1.65739e+07	5.49069e+06	4.04036e+06	4.26182e+06	6.27706e+06	3.57891e+06	8.51373e+06	1.34172	2.96954e-06	0.363943	-1.45822	down
LIPID-P-1568	C49H99N2O6P	SM(d18:1/26:0)	SP	SM	-	2.09329e+06	1.68876e+06	1.98549e+06	1.55696e+06	1.76122e+06	1.84722e+06	732797	723383	768005	698117	533896	530701	1.41134	2.03406e-06	0.364669	-1.45534	down
LIPID-N-0604	C38H76NO6P	CerP(d18:1/20:0)	SP	CerP	-	59402.6	47474.1	59978.2	54530	50994	54808.2	23281.1	23449.8	14632	20963	10914.8	26088.3	1.33776	7.82054e-07	0.364712	-1.45517	down
LIPID-P-1405	C45H74NO7P	PE(P-18:2_22:6)	GP	PE-P	-	5.43578e+06	6.14988e+06	5.39146e+06	6.76891e+06	5.88398e+06	5.98487e+06	2.6644e+06	1.80187e+06	1.6683e+06	2.60493e+06	1.05558e+06	3.21143e+06	1.29696	6.37393e-06	0.365199	-1.45325	down
LIPID-N-1104	C45H74NO8P	PE(20:4_20:4)	GP	PE	-	2.3707e+06	1.77141e+06	1.34473e+06	874514	1.09314e+06	1.22207e+06	498010	453571	785332	602800	527950	301467	1.24168	0.00767384	0.365252	-1.45304	down
LIPID-P-0513	C42H74NO8P	PC(14:0_20:5)	GP	PC	-	2.30759e+07	2.65431e+07	3.33203e+07	2.65053e+07	2.97141e+07	2.91188e+07	1.27129e+07	1.17287e+07	9.78529e+06	1.28641e+07	6.06266e+06	8.34504e+06	1.3476	2.87923e-06	0.36546	-1.45222	down
LIPID-N-0832	C41H72NO7P	PE(O-14:0_22:6)	GP	PE-O	-	172845	132181	175696	194603	203627	248510	94291.4	65321	78285.9	88592.6	10051.7	75636.2	1.06196	0.000176859	0.365581	-1.45174	down
LIPID-N-1335	C46H68NO10P	PS(18:1_22:4)	GP	PS	-	692026	580893	655822	430066	503593	502409	149613	180729	263765	217683	186865	232265	1.38164	0.000120294	0.365822	-1.45079	down
LIPID-N-0545	C45H75O13P	PI(16:1_20:5)	GP	PI	-	6659.32	6867.86	7003.36	11098.5	8393.39	5636.19	1298.64	2354.76	3517.58	4681.89	1577.77	3274.82	1.23537	0.000702327	0.365878	-1.45057	down
LIPID-N-1087	C42H74NO8P	PE(17:2_20:3)	GP	PE	-	822660	677111	480319	573341	735917	925075	149310	280673	290218	207451	329706	287741	1.32325	0.000547327	0.366622	-1.44764	down
LIPID-P-1717	C43H80O10	MGDG(16:0_18:1)	GL	MGDG	-	184242	154306	124715	130460	95735.4	168822	78695.4	49855	33552.6	63000	23607.9	65973.3	1.23456	0.000326932	0.366645	-1.44754	down
LIPID-N-1067	C40H74NO8P	PE(15:1_20:2)	GP	PE	-	82149.9	57512.6	44962.5	66878.1	88173.7	103575	25076.8	28890.7	20375.2	26477.1	35961.3	25768.7	1.31555	0.00254462	0.366721	-1.44725	down
LIPID-P-0196	C37H70O5	DG(16:0_18:1)	GL	DG	-	4.06387e+06	3.60034e+06	3.84837e+06	6.47657e+06	3.57562e+06	4.14343e+06	703085	1.38913e+06	2.48627e+06	1.5179e+06	1.68049e+06	1.66075e+06	1.27767	0.000825729	0.367106	-1.44573	down
LIPID-N-1459	C48H93O8P	PA(21:0_24:1)	GP	PA	-	9040.6	12961.1	9998.64	16607.4	10319.5	12362.8	3723.53	4689.61	7063.19	2034.35	4585.84	4079.36	1.26103	0.000397833	0.367175	-1.44546	down
LIPID-N-0758	C43H84NO7P	PE(O-18:1_20:1)	GP	PE-O	-	381370	402250	446527	602942	342725	579647	169377	175350	145508	152398	147537	221648	1.36939	0.000853249	0.367205	-1.44534	down
LIPID-P-1345	C43H80NO7P	PE(P-16:0_22:3)	GP	PE-P	-	760817	648945	409608	850325	669143	943854	137037	248933	381601	330787	201609	273415	1.27971	0.000966462	0.367382	-1.44465	down
LIPID-P-2073	C40H75NO3	Cer(d18:1/22:2)	SP	Cer-NS	-	136184	92679.3	141313	148104	120309	149437	55073.6	46129.2	38794.4	51094.1	31294.9	67374.8	1.34582	3.81321e-05	0.367705	-1.44338	down
LIPID-N-1001	C39H72NO8P	PC(13:1_18:2)	GP	PC	-	219961	198510	187711	235448	325991	377120	72483.9	69109.6	133216	76714.1	96554.3	120098	1.29875	0.00241041	0.367813	-1.44296	down
MEDN1045	C6H5N5O2	Xanthopterin	Nucleotide And Its metabolites	Nucleotide And Its metabolites	119-44-8	6.52211e+06	1.0416e+07	9.28092e+06	1.98313e+06	8.9617e+06	5.50471e+06	2.98465e+06	2.13668e+06	2.61421e+06	3.30817e+06	1.37723e+06	3.27875e+06	1.02481	0.0154006	0.367945	-1.44244	down
LIPID-P-0059	C47H84O2	CE(20:0)	ST	CE	2573-03-7	20793.4	60341.6	24649.6	21036.8	23115.7	32849.1	10705	13089.5	11278.5	10696.7	13526.8	8016.5	1.22655	0.0269823	0.368261	-1.4412	down
LIPID-N-1446	C39H77O8P	PA(16:0_20:0)	GP	PA	-	127192	144295	144386	163818	123497	207683	59233.7	43806.2	68081.3	38323.6	63416.2	62797.4	1.34977	0.000284338	0.368503	-1.44025	down
LIPID-N-0349	C39H74NO8P	PE(18:1_16:1)	GP	PE	-	951134	1.00242e+06	1.20591e+06	1.25284e+06	1.02219e+06	1.27495e+06	254563	361805	572875	278980	618511	387861	1.3147	8.39121e-06	0.368822	-1.439	down
LIPID-N-1103	C49H84NO8P	PE(22:2_22:5)	GP	PE	-	271614	225073	255053	206963	153994	201514	116489	79169.5	67023.2	90798.7	50205.9	81780	1.32648	0.000125315	0.369398	-1.43675	down
LIPID-N-0753	C41H80NO7P	PE(O-18:1_18:1)	GP	PE-O	-	4.28631e+06	5.56445e+06	3.84882e+06	3.59099e+06	3.68237e+06	4.88139e+06	1.45748e+06	2.48607e+06	1.76782e+06	1.13748e+06	1.53567e+06	1.16856e+06	1.34163	6.73458e-05	0.369496	-1.43637	down
LIPID-P-0078	C46H76O2	CE(19:3)	ST	CE	-	97049.4	328709	192430	129307	160620	172020	43174.9	88622.3	98268.1	49696.6	57971	62328.3	1.19347	0.016679	0.37038	-1.43292	down
LIPID-N-1057	C45H88NO8P	PE(18:0_22:1)	GP	PE	-	42528	48096.2	48731.2	52706.4	52070	59827.3	21727.7	24438.6	19664.4	16863.7	11226.1	18663.8	1.36514	1.40921e-06	0.370393	-1.43287	down
LIPID-N-0568	C40H76NO10P	PS(18:0_16:1)	GP	PS	-	440907	448386	423264	387392	422781	477092	64500.3	174495	237150	167747	113934	205616	1.28539	2.29044e-05	0.37058	-1.43214	down
LIPID-N-0541	C49H85O13P	PI(18:1_22:4)	GP	PI	-	174859	76179.4	171769	126447	100363	141238	45019.3	34844.4	45142.8	47093.9	53711.5	67464.1	1.29259	0.00273107	0.370834	-1.43116	down
LIPID-N-0435	C42H83O10P	PG(18:0_18:0)	GP	PG	-	57839.3	61820.1	62216.4	61504.5	55101.7	65980.6	25000.5	14490.6	7198.52	28086.4	18084.1	42347.4	1.17506	0.000349607	0.370978	-1.43059	down
MEDN1449	C20H30O5	Prostaglandin D3	FA	Oxidized lipids	71902-47-1	63442.4	98021.2	131039	140491	147755	110884	28505.2	37208.9	19372.5	82419.6	55408.9	34061.6	1.16585	0.00130165	0.371551	-1.42837	down
LIPID-N-1467	C47H89O8P	PA(18:1_26:1)	GP	PA	-	16423.9	24677.1	21598.8	15274.9	13047	18014.3	2114.84	5168.79	11717.2	6692.01	9069.03	5762.28	1.1809	0.000515312	0.371659	-1.42795	down
LIPID-P-0332	C40H77NO11S	SHexCer(d18:1/16:0)	SP	SHexCer	-	1.25423e+06	1.99946e+06	1.45966e+06	1.18214e+06	1.27927e+06	1.26533e+06	173672	595622	877234	474850	649857	368257	1.20305	0.000289245	0.371974	-1.42673	down
MEDN1944	C4H10NO6P	O-Phospho-DL-threonine	Amino acid and Its metabolites	Amino acid derivatives	1114-81-4	2.2554e+06	2.38049e+06	2.83299e+06	1.08024e+06	2.19694e+06	2.82247e+06	585078	1.18891e+06	801821	871145	764707	846322	1.27451	0.00211903	0.372773	-1.42363	down
LIPID-P-0477	C46H92NO8P	PC(16:0_22:0)	GP	PC	-	1.46956e+06	1.29968e+06	1.36146e+06	1.67036e+06	1.23771e+06	1.44735e+06	494411	616858	671112	452338	471001	461213	1.41482	1.5177e-06	0.37319	-1.42202	down
LIPID-N-1450	C44H87O8P	PA(18:0_23:0)	GP	PA	-	63570.5	48243.6	52261.1	95138.8	59611.8	71590.8	31298.6	26481.4	17076.4	25243.3	17011.6	28588.8	1.31636	0.00124196	0.373191	-1.42201	down
LIPID-N-1031	C43H82NO8P	PC(15:1_20:1)	GP	PC	-	3.35074e+06	3.82485e+06	3.38282e+06	5.91281e+06	4.5014e+06	5.58948e+06	1.63656e+06	1.54781e+06	1.45849e+06	1.97041e+06	1.26466e+06	2.04975e+06	1.34874	0.00123951	0.373754	-1.41984	down
LIPID-P-1323	C43H84NO7P	PE(P-18:0_20:1)	GP	PE-P	-	250163	273950	278944	464052	228797	349232	129209	110703	100589	101971	108002	140241	1.35123	0.00253059	0.374342	-1.41757	down
LIPID-N-0959	C39H76NO8P	LNAPE(16:0/N-18:1)	GP	LNAPE	-	3.32221e+06	4.21555e+06	3.92425e+06	5.12959e+06	4.42905e+06	5.29719e+06	1.27794e+06	1.26796e+06	1.78547e+06	1.71562e+06	1.75911e+06	2.04894e+06	1.37541	8.95744e-05	0.374462	-1.41711	down
LIPID-N-1046	C48H78NO8P	PC(20:4_20:5)	GP	PC	-	318460	263869	389861	342719	314925	404344	113364	121805	188494	140707	107088	90994.4	1.3662	2.01969e-05	0.374821	-1.41572	down
LIPID-P-0367	C23H46NO7P	LPC(15:1/0:0)	GP	LPC	-	94311.8	83276.3	61067.5	149417	96496.9	78036.3	23270.5	34154	19397.7	43438.2	20054.1	70627.6	1.19131	0.0034455	0.374938	-1.41528	down
LIPID-P-1407	C47H78NO7P	PE(P-20:2_22:6)	GP	PE-P	-	1.40315e+06	1.6504e+06	1.3141e+06	2.28296e+06	1.74323e+06	1.90443e+06	709345	610176	496127	788669	387943	871825	1.31609	0.000222316	0.375216	-1.41421	down
MEDP2579*152	C10H19N3O5	Asp-Lys	Amino acid and Its metabolites	Small Peptide	5891-51-0	324112	208404	397462	245441	634787	537388	220398	127576	98813.3	96022.5	153589	184920	1.13928	0.0144456	0.375414	-1.41345	down
MEDP2580*152	C10H19N3O5	Lys-Asp	Amino acid and Its metabolites	Small Peptide	20556-18-7	324112	208404	397462	245441	634787	537388	220398	127576	98813.3	96022.5	153589	184920	1.13928	0.0144456	0.375414	-1.41345	down
LIPID-N-0082	C16H30O2	FFA(16:1)	FA	FFA	-	320514	309411	304834	505972	298753	308528	115510	126809	126079	125952	120307	154792	1.3933	0.00115676	0.375705	-1.41233	down
LIPID-P-0192	C35H66O5	DG(16:0_16:1)	GL	DG	-	794516	668281	826499	952480	624981	701863	148808	236957	499887	310779	244213	275964	1.30482	4.17259e-05	0.375739	-1.4122	down
LIPID-N-0574	C40H74NO10P	PS(18:2_16:0)	GP	PS	-	148093	146444	165647	169629	185348	215098	37202.1	52974.2	103483	62669.9	63630.4	67168.6	1.33293	1.75838e-05	0.375758	-1.41212	down
LIPID-N-0581	C42H76NO10P	PS(18:2_18:1)	GP	PS	-	99713.6	95146.1	95974.1	94564.6	127503	145189	27228.5	44157.7	54009.5	29197.6	52736.2	39981.8	1.33364	0.000158152	0.375802	-1.41196	down
LIPID-P-0440	C23H48NO6P	LPE(P-18:0)	GP	LPE-P	174062-73-8	731439	487907	378128	1.2807e+06	590989	656220	398896	222114	116311	257690	96217.4	461242	1.0664	0.0193713	0.376321	-1.40996	down
LIPID-N-0806	C40H72NO7P	PE(O-15:1_20:4)	GP	PE-O	-	1.24236e+06	749577	1.07792e+06	593270	878928	782685	286354	349325	385815	339984	389920	253374	1.33988	0.00182068	0.376502	-1.40927	down
LIPID-P-0748	C49H99N2O6P	SM(d20:0/24:1)	SP	SM	-	2.21002e+06	1.69275e+06	1.95232e+06	1.58058e+06	1.76254e+06	1.74411e+06	664508	749424	793203	756121	576902	588423	1.41954	1.29261e-05	0.377304	-1.4062	down
LIPID-N-0563	C42H82NO10P	PS(18:0_18:0)	GP	PS	-	3.86535e+07	4.13847e+07	4.30724e+07	4.98382e+07	4.24367e+07	4.57037e+07	1.65597e+07	1.31001e+07	1.35371e+07	1.92933e+07	1.12789e+07	2.49138e+07	1.35312	1.76505e-06	0.377966	-1.40367	down
LIPID-P-1315	C37H72NO7P	PE(P-14:0_18:1)	GP	PE-P	-	389822	326717	358168	331890	441706	500916	62357.9	155039	215197	142089	169862	144016	1.28267	5.52487e-05	0.378236	-1.40264	down
MEDN0791	C20H34O5	Prostaglandin D1	FA	Oxidized lipids	17968-82-0	47986.6	35392.9	63193.9	46143.7	49596.6	56055.7	13796.2	11396	8323.68	23418.7	35229.5	20791.3	1.18923	0.000243397	0.378576	-1.40134	down
LIPID-P-0375	C30H60NO7P	LPC(0:0/22:1)	GP	LPC	-	97211.2	100067	59172.6	245463	105954	108612	92059.2	49586	36224.3	30843.4	25137.5	37557.3	1.09186	0.0361495	0.378808	-1.40046	down
LIPID-N-0738	C41H82NO7P	PE(O-18:0_18:1)	GP	PE-O	-	184053	219912	153664	148297	152213	195421	59740.7	104320	71406.4	49498.5	61465.9	52766.8	1.35338	3.63345e-05	0.378904	-1.4001	down
LIPID-N-0331	C37H72NO8P	PE(16:1_16:0)	GP	PE	-	1.02857e+06	1.16626e+06	1.40224e+06	1.04065e+06	1.14486e+06	1.40021e+06	278855	450804	605492	471028	423141	495552	1.37087	1.09033e-05	0.379361	-1.39836	down
LIPID-P-2158	C48H95NO10	HexCer(t18:0/24:0(2OH))	SP	HexCer-AP	-	150699	194806	120172	115176	126226	162932	60431.5	35992.9	32846.1	33268.1	91230.6	76671.3	1.21297	0.000274449	0.379812	-1.39664	down
LIPID-N-0523	C46H81O13P	PI(17:0_20.4)	GP	PI	-	2.06474e+06	1.35233e+06	1.94398e+06	1.96981e+06	1.94436e+06	2.09407e+06	587124	699300	1.06727e+06	766020	591908	610322	1.37581	1.29966e-05	0.380142	-1.39539	down
LIPID-N-0868	C43H72NO7P	PE(O-16:2_22:6)	GP	PE-O	-	1.42068e+06	1.37466e+06	1.40216e+06	2.04199e+06	1.74409e+06	1.88484e+06	686506	637341	632393	793802	317056	684563	1.31946	6.61489e-05	0.380168	-1.39529	down
LIPID-N-1510	C43H71O8P	PA(18:2_22:5)	GP	PA	-	179203	185071	198635	263061	162064	160734	78883.8	71968.4	64858.8	93384.4	45401.1	82527.6	1.34703	0.000229492	0.380429	-1.3943	down
LIPID-P-2447	C42H85NO4	Cer(t18:0/24:0)	SP	Cer-NP	-	107828	117422	124382	128452	113806	159524	43645.4	43341.9	46675.7	48542	53418.1	50679	1.41991	9.57101e-05	0.381018	-1.39207	down
MEDN0555	C9H10O4	Hydroxyphenyllactic acid	Organic acid And Its derivatives	Organic acid And Its derivatives	306-23-0	206208	69506.5	266298	110518	319478	103944	95910.2	75105.7	65110.3	58609.9	57240.8	58567.9	1.01859	0.0421392	0.381564	-1.39	down
LIPID-N-1021	C41H76NO8P	PC(15:1_18:2)	GP	PC	-	2.30635e+06	3.3104e+06	3.07046e+06	3.23559e+06	3.09223e+06	3.4956e+06	1.20938e+06	928927	1.0843e+06	1.33159e+06	782382	1.72754e+06	1.34084	6.63336e-06	0.381625	-1.38977	down
LIPID-N-0334	C39H76NO8P	PE(16:0_18:1)	GP	PE	-	5.76118e+06	7.48952e+06	6.27745e+06	7.9961e+06	7.66786e+06	1.01159e+07	2.26545e+06	2.66854e+06	3.20468e+06	2.95413e+06	2.75408e+06	3.47373e+06	1.3841	0.000426212	0.382286	-1.38727	down
LIPID-P-0764	C46H89N2O6P	SM(d18:2/23:1)	SP	SM	-	8.74312e+06	4.61011e+06	5.84975e+06	4.38165e+06	4.06972e+06	4.36293e+06	2.19084e+06	1.80807e+06	1.7819e+06	1.85088e+06	2.56631e+06	2.05857e+06	1.32285	0.00577956	0.382811	-1.3853	down
LIPID-P-2512	C40H79NO4	Cer(d18:1/22:0(2OH))	SP	Cer-AS	-	21110.7	25916.9	13087.3	26504.1	15149.4	17090.7	5502.1	7812.86	1522.58	7305.97	11759.5	11609.6	1.04578	0.00181723	0.382912	-1.38491	down
LIPID-P-2407	C43H85NO4	Cer(t16:1/27:0)	SP	Cer-NP	-	33311.8	44954.5	46005.7	54191.1	41209	45167.7	9803.11	18566.6	16267.8	11523.6	25603.5	19680.2	1.29801	2.46571e-05	0.383042	-1.38443	down
LIPID-P-0567	C50H90NO7P	PC(O-22:2_20:4)	GP	PC-O	-	2.40656e+06	2.27281e+06	2.50085e+06	2.51715e+06	2.29296e+06	2.0608e+06	511934	1.27314e+06	1.22066e+06	449311	979139	959990	1.27437	3.07593e-05	0.383896	-1.38121	down
LIPID-N-1234	C40H78NO10P	PS(15:0_19:0)	GP	PS	-	196706	96365	137407	194741	126102	148904	31401.1	43687.4	54182.6	91234.9	52687.7	72497.5	1.26491	0.00112142	0.384005	-1.3808	down
LIPID-P-0112	C37H73NO3	Cer(d18:1/19:0)	SP	Cer-NS	-	46091	33841.8	39386.9	47977.9	37151	37767.7	19684.8	13938.6	9431.53	17143.9	6351.06	26465.2	1.21613	7.61849e-05	0.384017	-1.38076	down
LIPID-N-0472	C45H87O13P	PI(20:0_16:0)	GP	PI	-	27179	27797.1	28496.8	40625.3	38734.6	49403.9	6054.14	13621.4	22879.3	19157	10205.3	9669.92	1.22458	0.000937582	0.384415	-1.37926	down
LIPID-N-0853	C41H70NO7P	PE(O-14:1_22:6)	GP	PE-O	-	1.75254e+06	1.8893e+06	2.04651e+06	2.37684e+06	2.54404e+06	2.28884e+06	932896	813259	827532	1.07433e+06	411338	903715	1.31314	1.10648e-05	0.384791	-1.37785	down
LIPID-N-0346	C37H70NO8P	PE(18:2_14:0)	GP	PE	-	68287.1	92508.7	138703	79963	118118	113046	13667.9	27941.8	75595.7	34853.1	55854.6	27232.9	1.1469	0.00134278	0.38509	-1.37673	down
MEDP0246	C6H5NO2	Nicotinic Acid	CoEnzyme and vitamins	CoEnzyme and vitamins	59-67-6	1.17556e+06	853994	1.19751e+06	940358	1.13227e+06	1.09206e+06	398861	475599	211112	572238	359831	444887	1.3087	6.08357e-06	0.385266	-1.37607	down
LIPID-N-0872	C45H76NO7P	PE(O-18:3_22:5)	GP	PE-O	-	1.69312e+06	2.02601e+06	1.54804e+06	1.28004e+06	1.33396e+06	1.3857e+06	771302	537735	566557	719937	443297	531926	1.35953	0.00013841	0.385325	-1.37585	down
LIPID-N-1171	C38H69O10P	PG(16:1_16:2)	GP	PG	-	698524	448452	590769	465542	396388	439156	150209	208921	173709	208720	175294	255923	1.36763	0.000711316	0.38593	-1.37359	down
LIPID-P-0747	C48H97N2O6P	SM(d18:1/25:0)	SP	SM	-	2.04894e+06	3.34593e+06	4.91558e+06	3.31823e+06	1.66156e+06	4.35634e+06	1.24819e+06	1.42142e+06	1.53512e+06	1.49853e+06	852167	1.03365e+06	1.20625	0.0105628	0.38628	-1.37228	down
MEDP0242	C6H6N2O	Niacinamide	CoEnzyme and vitamins	CoEnzyme and vitamins	98-92-0	2.31366e+08	2.11358e+08	2.66748e+08	2.2352e+08	2.46961e+08	2.15041e+08	9.26678e+07	1.07132e+08	4.58097e+07	1.18392e+08	8.51595e+07	8.9773e+07	1.31758	1.03215e-06	0.386334	-1.37208	down
LIPID-N-0973	C47H80NO8P	LNAPE(22:6/N-20:1)	GP	LNAPE	-	1.73069e+06	1.78966e+06	1.67816e+06	3.03744e+06	2.29346e+06	2.74557e+06	796825	829055	792652	886968	755527	1.07359e+06	1.35498	0.00188897	0.386789	-1.37038	down
LIPID-N-0231	C42H80NO8P	PC(16:1_18:1)	GP	PC	-	2.1162e+06	2.15595e+06	2.34697e+06	2.17551e+06	1.50214e+06	2.57867e+06	907530	676590	883905	874684	841674	796497	1.39448	0.000188574	0.386851	-1.37015	down
LIPID-P-0004	C11H21NO4	Carnitine C4:0	FA	CAR	25576-40-3	174232	148894	133308	113965	129784	89479.2	48258.1	52821.1	35200.4	64805.9	47994.3	56724.7	1.3356	0.000597579	0.38726	-1.36863	down
LIPID-P-2146	C47H85NO10	HexCer(t17:2/24:2(2OH))	SP	HexCer-AP	-	126565	135024	124658	153342	148427	130488	28480.4	40174.6	73120.1	64716.4	46289.3	64563.3	1.32437	4.82031e-06	0.387712	-1.36694	down
LIPID-N-0352	C41H78NO8P	PE(18:1_18:1)	GP	PE	-	3.71185e+06	4.36962e+06	4.3201e+06	4.51322e+06	5.03679e+06	6.22304e+06	1.19454e+06	1.73467e+06	2.23286e+06	1.36048e+06	2.46786e+06	1.96006e+06	1.33074	0.000104579	0.388665	-1.3634	down
LIPID-P-0735	C35H71N2O6P	SM(d18:1/12:0)	SP	SM	-	623900	653741	766399	747005	600543	633893	280605	262137	336115	364876	150151	170951	1.31318	5.24943e-06	0.388732	-1.36315	down
LIPID-N-1022	C42H80NO8P	PC(14:1_20:1)	GP	PC	-	33698.2	25745.4	39709.7	52415.5	38529.1	54707.9	19378.3	13401.5	15381.6	12389.1	14243.5	20591.7	1.30284	0.00196255	0.389638	-1.35979	down
LIPID-N-0212	C48H96NO8P	PC(16:0_24:0)	GP	PC	-	23096.3	23457.3	21523.6	23252.8	17710.4	21602.4	7218.68	13224.9	10427.4	4288.54	8815.29	7032.56	1.29433	1.24925e-05	0.390433	-1.35685	down
LIPID-P-0754	C43H85N2O6P	SM(d18:1/20:1)	SP	SM	222403-67-0	6.33164e+06	5.62971e+06	6.00096e+06	7.17323e+06	7.75792e+06	7.11866e+06	3.02065e+06	2.86598e+06	2.78525e+06	2.59338e+06	2.11417e+06	2.25086e+06	1.40547	1.12323e-05	0.390639	-1.35609	down
LIPID-N-1068	C40H74NO8P	PE(18:1_17:2)	GP	PE	-	262857	395959	224834	194754	286847	343949	61720	134025	137675	102632	142210	90578.8	1.27564	0.00136943	0.391318	-1.35359	down
LIPID-P-0117	C42H83NO3	Cer(d18:1/24:0)	SP	Cer-NS	-	1.71879e+06	1.99765e+06	2.06408e+06	1.49064e+06	1.61964e+06	1.80088e+06	596007	569478	792246	833303	860085	533322	1.37439	4.36831e-06	0.391374	-1.35338	down
LIPID-N-0587	C42H74NO10P	PS(16:0_20:4)	GP	PS	-	400350	360930	326563	326811	334608	369557	116399	146841	168519	135843	135101	127841	1.43205	2.36987e-07	0.391984	-1.35113	down
LIPID-N-1016	C41H80NO8P	PC(18:0_15:1)	GP	PC	-	4.47575e+07	4.07146e+07	4.27711e+07	5.17135e+07	4.40368e+07	47166901	1.91481e+07	1.43478e+07	1.31728e+07	2.23425e+07	1.29098e+07	2.43753e+07	1.35275	1.3741e-06	0.392005	-1.35105	down
LIPID-N-0102	C22H34O2	FFA(22:5)	FA	FFA	-	464745	505336	347552	1.17035e+06	631632	512559	420041	184643	167525	200692	188335	262769	1.13961	0.0256684	0.392053	-1.35088	down
LIPID-N-1100	C45H76NO8P	PE(20:3_20:4)	GP	PE	-	1.10361e+06	941224	660899	600463	759484	869472	195915	276014	390760	310661	503026	258655	1.28803	0.000465138	0.392092	-1.35074	down
LIPID-N-1432	C46H81O13P	PI(15:0_22:4)	GP	PI	-	1.34542e+06	1.06162e+06	1.41144e+06	1.39743e+06	1.18109e+06	1.45619e+06	455901	521804	685782	521948	403928	490612	1.40549	3.57184e-06	0.392194	-1.35036	down
LIPID-P-0476	C44H88NO8P	PC(18:0_18:0)	GP	PC	-	751278	355333	736434	656030	584783	588656	285902	128255	124670	347035	277078	277743	1.18252	0.00057903	0.392288	-1.35001	down
LIPID-P-0027	C11H19NO6	Carnitine C4:1-2OH	FA	CAR	-	40488.6	38827.8	27952.6	43545.5	31254.9	34602	20408.7	15403.9	9298.45	13564.8	11975.2	14368.8	1.33019	4.2969e-05	0.39239	-1.34964	down
LIPID-N-1457	C41H79O8P	PA(20:0_18:1)	GP	PA	-	1.23018e+06	1.54581e+06	1.03301e+06	1.02629e+06	1.03267e+06	694937	390546	666635	469847	307941	423370	317728	1.28157	0.00113555	0.39252	-1.34916	down
LIPID-P-0008	C12H23NO5	Carnitine C5-OH	FA	CAR	-	36494.5	32121.5	25728.4	34716.1	27854.1	31154.5	17577.2	15362.8	8864.57	11396.2	7988.39	12714.6	1.32524	7.38957e-06	0.392961	-1.34754	down
LIPID-P-1289	C22H41NO4	Carnitine C15:1	FA	CAR	-	10506.2	15310.3	12619.5	9537.97	15393.1	21911.5	6245.37	5501.42	4315.24	5389.91	6347.98	5715.58	1.30081	0.00483045	0.393012	-1.34735	down
LIPID-P-0260	C41H68O5	DG(18:1_20:5)	GL	DG	-	456510	413098	455311	770969	518264	608256	282732	236246	184598	256105	128136	180376	1.29759	0.00100388	0.393555	-1.34536	down
LIPID-P-0258	C39H64O5	DG(16:1_20:5)	GL	DG	-	87610.6	76534.5	65303.9	112452	70080.4	76609.7	49799.1	34049.4	29933.6	38065.7	13958.5	27075.1	1.23847	0.000254194	0.394771	-1.34091	down
MEDN0325	C3H6O3	L-Lactic Acid	Organic acid And Its derivatives	Organic acid And Its derivatives	79-33-4	1.15947e+06	1.47534e+06	1.98726e+06	1.65605e+06	1.94312e+06	1.18335e+06	529117	826658	429462	508903	294478	1.12748e+06	1.19698	0.000648643	0.395137	-1.33957	down
LIPID-P-0540	C46H92NO7P	PC(O-16:0_22:1)	GP	PC-O	-	8.06416e+06	7.09875e+06	8.44597e+06	6.85318e+06	7.57501e+06	7.53747e+06	2.51126e+06	3.96268e+06	3.22202e+06	3.11845e+06	2.49373e+06	2.70917e+06	1.41388	7.90463e-08	0.395337	-1.33884	down
LIPID-P-0298	C47H91NO8	HexCer(d18:1/23:0)	SP	HexCer-NS	-	585843	831571	735423	506078	513523	537220	72115.6	247517	433806	228924	317484	166873	1.15114	0.00054597	0.395378	-1.33869	down
LIPID-P-0508	C45H80NO8P	PC(20:4_17:0)	GP	PC	-	5.9867e+07	4.01905e+07	4.74431e+07	4.016e+07	4.175e+07	4.61503e+07	2.36256e+07	2.01385e+07	1.99341e+07	2.07726e+07	2.0282e+07	4.46275e+06	1.12338	5.66988e-05	0.396339	-1.33519	down
LIPID-P-0193	C36H68O5	DG(16:0_17:1)	GL	DG	-	66877.1	71852.8	96752.3	104505	61856.3	63839.9	15259.2	20959.2	68033.9	38716.1	17805.2	23910.8	1.18721	0.00177818	0.396589	-1.33429	down
LIPID-N-0873	C47H80NO7P	PE(O-20:2_22:6)	GP	PE-O	-	1.66487e+06	1.87071e+06	1.56051e+06	3.1945e+06	2.02353e+06	2.55937e+06	1.06918e+06	788908	640693	879523	605801	1.1225e+06	1.28336	0.00272527	0.396676	-1.33397	down
LIPID-P-1399	C45H76NO7P	PE(P-20:3_20:4)	GP	PE-P	-	137948	119619	113796	128526	105434	121606	49691.4	46949.9	64544.8	40136	39546.1	47758.2	1.40517	3.50095e-07	0.397049	-1.33261	down
LIPID-P-0197	C38H72O5	DG(17:0_18:1)	GL	DG	-	28830.4	28920.1	56141.1	59531.6	38162	44529.2	6542.04	16877.9	29394.5	23748.1	10939.9	14240.3	1.15618	0.00335921	0.397255	-1.33186	down
LIPID-P-0745	C46H93N2O6P	SM(d18:1/23:0)	SP	SM	-	1.49522e+07	1.30119e+07	1.53553e+07	1.27658e+07	1.4001e+07	1.37461e+07	4.4083e+06	7.31415e+06	6.10426e+06	6.01896e+06	4.70394e+06	4.77697e+06	1.40783	9.85625e-08	0.397539	-1.33083	down
LIPID-P-0555	C46H86NO7P	PC(O-18:0_20:4)	GP	PC-O	-	2.63183e+07	1.47372e+07	1.70749e+07	1.30733e+07	1.16069e+07	1.2983e+07	6.89269e+06	5.79263e+06	5.00667e+06	5.69486e+06	8.04589e+06	6.65488e+06	1.30006	0.00666986	0.397601	-1.33061	down
LIPID-P-0766	C48H93N2O6P	SM(d18:2/25:1)	SP	SM	-	278666	202427	256233	255775	228784	245934	96835.8	112335	66985	94176.4	123399	90457.7	1.37572	1.28998e-06	0.397998	-1.32917	down
LIPID-P-0541	C48H96NO7P	PC(O-18:1_22:0)	GP	PC-O	-	2.4965e+06	1.91422e+06	2.34733e+06	1.7678e+06	712155	900947	693859	810343	756581	734543	497592	543197	1.11299	0.019064	0.39808	-1.32887	down
MEDN1506	C10H14N2O6	3-Methyluridine	Nucleotide And Its metabolites	Nucleotide And Its metabolites	2140-69-4	115497	89750.7	124081	71662.9	100798	82431.7	31516.1	40080.4	43312.4	47924.5	34548.6	35709.5	1.36965	0.000498179	0.398978	-1.32562	down
LIPID-P-2096	C43H83NO3	Cer(d19:1/24:1)	SP	Cer-NS	-	993753	841339	1.33275e+06	1.41951e+06	1.04287e+06	1.34803e+06	496605	341834	484449	499644	493012	471447	1.35935	0.000518588	0.399383	-1.32416	down
LIPID-N-0843	C45H80NO7P	PE(O-18:0_22:6)	GP	PE-O	-	1.02064e+06	973576	1.07797e+06	1.11745e+06	1.02308e+06	1.19964e+06	503817	395952	316058	490302	255947	599775	1.32804	4.32673e-06	0.399518	-1.32367	down
LIPID-N-0044	C22H32O2	FFA(22:6)	FA	FFA	-	235143	249357	123835	587745	301274	266731	279708	82456.3	62818.6	84528.4	71392.4	124007	1.00662	0.0413073	0.399589	-1.32341	down
LIPID-P-0003	C10H19NO4	Carnitine C3:0	FA	CAR	17298-37-2	301003	231968	220557	232651	275453	229950	71083.5	99425.5	81600.6	123529	111837	109062	1.38264	8.04409e-06	0.399937	-1.32216	down
LIPID-N-1272	C44H84NO10P	PS(18:0_20:1)	GP	PS	-	1.39051e+06	1.55515e+06	1.23096e+06	2.50335e+06	1.89562e+06	2.28004e+06	682313	654990	659033	908429	567394	871305	1.31509	0.00265776	0.400111	-1.32153	down
MEDP2131*106	C3H7NO3	L-Isserine	Amino acid and Its metabolites	Amino acid derivatives	632-13-3	4.61801e+06	3.79135e+06	4.41576e+06	6.65711e+06	4.49574e+06	6.86753e+06	1.99844e+06	1.96547e+06	2.21034e+06	2.08341e+06	2.2534e+06	1.83626e+06	1.3699	0.00192865	0.400296	-1.32086	down
MEDP0024*106	C3H7NO3	L-Serine	Amino acid and Its metabolites	Amino acids	56-45-1	4.61801e+06	3.79135e+06	4.41576e+06	6.65711e+06	4.49574e+06	6.86753e+06	1.99844e+06	1.96547e+06	2.21034e+06	2.08341e+06	2.2534e+06	1.83626e+06	1.3699	0.00192865	0.400296	-1.32086	down
LIPID-P-0383	C26H48NO7P	LPC(18:3/0:0)	GP	LPC	-	899249	987364	875586	1.4676e+06	981219	998552	591994	404627	242853	448075	256822	546355	1.25411	0.000295103	0.401111	-1.31793	down
LIPID-P-0653	C42H76NO7P	PE(P-17:0_20:4)	GP	PE-P	-	2.08216e+06	1.42229e+06	2.03764e+06	1.46357e+06	1.67739e+06	1.26433e+06	674354	796549	864113	641600	510998	503132	1.34167	0.000343968	0.401186	-1.31766	down
LIPID-N-0828	C47H86NO7P	PE(O-18:1_24:4)	GP	PE-O	-	441397	322866	486370	250339	241140	247920	109797	141212	173382	113929	145388	115718	1.29143	0.00553522	0.401715	-1.31576	down
LIPID-P-0331	C40H77NO12S	SHexCer(d18:1/16:0(OH))	SP	SHexCer	-	378603	294213	342870	499737	284025	340404	119142	167856	136045	119734	178069	140259	1.36514	0.000715132	0.402414	-1.31325	down
LIPID-P-0445	C23H46NO6P	LPE(P-18:1)	GP	LPE-P	-	812120	713712	316630	1.297e+06	1.07318e+06	640211	297457	233696	204669	347632	186953	682920	1.05369	0.0169001	0.402511	-1.3129	down
LIPID-N-0811	C42H76NO7P	PE(O-17:1_20:4)	GP	PE-O	-	2.01689e+06	1.58961e+06	2.47323e+06	1.70847e+06	1.72877e+06	1.55134e+06	820423	777562	973642	708357	556648	620041	1.35916	0.000222623	0.402652	-1.31239	down
LIPID-N-1265	C42H80NO10P	PS(19:0_17:1)	GP	PS	-	86126.8	101771	100950	94095	72635.9	99047.9	40103.8	32442.7	47369.8	32556.6	22724	48262.2	1.33762	4.63557e-06	0.4029	-1.31151	down
LIPID-P-0213	C37H68O5	DG(16:1_18:1)	GL	DG	-	457075	294829	375648	508176	341591	453378	67620.2	129358	267864	168022	180745	165919	1.23464	0.000236159	0.402982	-1.31121	down
LIPID-P-1353	C41H74NO7P	PE(P-18:2_18:2)	GP	PE-P	-	209101	194782	187218	193951	246216	267121	69705.4	67814.9	128444	71786.2	94071.5	91482.9	1.35211	2.42571e-05	0.403042	-1.311	down
LIPID-N-1295	C43H80NO10P	PS(18:0_19:2)	GP	PS	-	622249	713973	540205	1.18243e+06	834665	990715	402558	286711	274946	339303	244941	420601	1.28144	0.00335574	0.403146	-1.31063	down
LIPID-N-0576	C41H76NO10P	PS(18:0_17:2)	GP	PS	-	327725	351851	378392	391963	418107	286937	162527	141888	123437	194974	77645.1	168401	1.30533	8.75863e-06	0.403193	-1.31046	down
MEDN1421	C20H32O3	(±)8-HETE	FA	Oxidized lipids	98462-03-4	167691	98230	179217	124945	220309	182605	40791.8	44291.6	99044.7	71206.5	83664	53390.4	1.22593	0.00159857	0.403279	-1.31015	down
LIPID-P-0282	C21H40O4	MG(18:1)	GL	MG	-	18791.5	20539.2	13063.1	30977.8	17948	17917.3	6292.2	7785.66	8701.85	9248.14	7843.61	8269.83	1.33352	0.00427554	0.403745	-1.30848	down
LIPID-N-0958	C37H72NO8P	LNAPE(16:1/N-16:0)	GP	LNAPE	-	861046	824514	1.00122e+06	1.12649e+06	1.06566e+06	1.14456e+06	236772	407035	539789	344050	395985	510405	1.33663	9.86977e-06	0.404091	-1.30725	down
LIPID-P-2404	C41H81NO4	Cer(t16:1/25:0)	SP	Cer-NP	-	49418.3	44670.4	43841.8	56863.9	34402.1	44382.7	26420.8	18033.5	14226.2	20741.2	17137.3	14124.9	1.33756	4.66927e-05	0.404577	-1.30551	down
MEDN0494	C20H32O4	8S,15S-dihydroxy-5Z,9E,11Z,13E-eicosatetraenoic acid	FA	FFA	80234-65-7	1.41987e+07	1.10063e+07	9.46779e+06	1.28951e+07	1.05129e+07	1.43759e+07	4.55238e+06	5.5135e+06	3.34477e+06	5.22801e+06	4.4201e+06	6.25875e+06	1.36173	9.06917e-05	0.404621	-1.30536	down
LIPID-P-0535	C46H94NO7P	PC(O-16:0_22:0)	GP	PC-O	-	454698	383997	479556	461817	429713	478626	169727	214482	206813	165840	179973	151535	1.42215	1.56361e-07	0.404838	-1.30458	down
LIPID-P-0741	C42H85N2O6P	SM(d18:1/19:0)	SP	SM	-	2.79741e+07	2.99288e+07	2.63136e+07	2.33246e+07	2.82655e+07	3.21429e+07	1.28266e+07	1.11603e+07	9.44026e+06	1.16725e+07	1.08232e+07	1.20775e+07	1.41301	8.78495e-06	0.404885	-1.30441	down
LIPID-P-0488	C50H98NO8P	PC(24:0_18:1)	GP	PC	-	1.36354e+06	2.3231e+06	1.5034e+06	1.82741e+06	1.45824e+06	1.80324e+06	500743	974311	884214	449809	842913	513422	1.28088	0.000268204	0.405238	-1.30316	down
LIPID-N-0442	C40H75O10P	PG(18:1_16:1)	GP	PG	-	264788	250572	210889	311784	184706	298508	145419	116431	74173.3	101659	59512	121160	1.28034	0.000177031	0.406479	-1.29875	down
LIPID-N-0505	C43H79O13P	PI(18:2_16:1)	GP	PI	-	43081.8	49895.4	74165.6	50449.5	61343.4	70974.7	18875.5	24386.5	21985.7	25360.8	17367.8	34279	1.32387	0.00044329	0.406547	-1.2985	down
LIPID-N-0366	C39H72NO8P	PE(16:1_18:2)	GP	PE	-	403514	580267	754896	403931	616112	772146	109621	222380	337151	160476	391563	216384	1.16801	0.00184736	0.407145	-1.29638	down
LIPID-P-0002	C9H17NO4	Carnitine C2:0	FA	CAR	3040-38-8	3.78277e+06	2.37939e+06	2.92736e+06	2.9846e+06	3.49389e+06	3.36186e+06	1.52098e+06	1.28032e+06	1.04372e+06	1.43065e+06	952549	1.47915e+06	1.3651	6.15894e-05	0.407154	-1.29635	down
LIPID-N-0369	C41H76NO8P	PE(16:0_20:3)	GP	PE	-	360675	313966	206884	370082	376947	509385	85779.2	94881.8	106934	123126	238589	221573	1.18119	0.00193457	0.407348	-1.29567	down
LIPID-N-0966	C47H84NO8P	LNAPE(24:5/N-18:0)	GP	LNAPE	-	133733	125530	136229	130385	102190	142283	39421.7	67333.8	61809.4	46207.5	40598.6	58684.9	1.38464	1.71167e-06	0.407679	-1.29449	down
LIPID-N-0351	C40H76NO8P	PE(17:1_18:1)	GP	PE	-	899106	971052	1.25655e+06	842911	1.91088e+06	1.41406e+06	316601	807603	531025	498289	464754	355726	1.22491	0.00557965	0.407701	-1.29442	down
LIPID-N-1506	C45H77O8P	PA(20:0_22:6)	GP	PA	-	2.00542e+06	1.92673e+06	1.87532e+06	1.99043e+06	1.75484e+06	2.01973e+06	955826	740890	554624	863173	488428	1.11853e+06	1.32452	1.82268e-05	0.407992	-1.29339	down
LIPID-N-1159	C43H81O10P	PG(18:0_19:2)	GP	PG	-	335319	529835	508880	413866	501414	608896	200059	194329	146756	250747	118631	272087	1.28145	0.000211297	0.408048	-1.29319	down
LIPID-P-0216	C39H72O5	DG(16:0_20:2)	GL	DG	-	87785.1	78993.2	66314.9	147412	94943.9	96473.7	32859.3	55122.4	33567.3	40717.8	36263.3	34929.3	1.31935	0.00330086	0.408201	-1.29265	down
LIPID-P-0362	C28H58NO7P	LPC(20:0/0:0)	GP	LPC	108341-80-6	218317	166961	117893	322973	179039	240640	186868	86693	63254.3	71705.8	39458.5	61246.3	1.11398	0.00740164	0.408747	-1.29072	down
MEDN1597	C21H44NO6P	Phosphatidylethanolamine lyso alkenyl 16:0	GP	LPE	-	853847	663659	300002	501320	353507	996946	254512	576649	78917.8	153324	238518	199309	1.00346	0.0257025	0.409135	-1.28935	down
MEDN2059	C6H13O9P	Inositol 1-phosphate	Alcohol and amines	Alcohols	573-35-3	1.98076e+07	1.88569e+07	1.68873e+07	1.91086e+07	1.38329e+07	2.32466e+07	4.15291e+06	9.37331e+06	4.77651e+06	1.12894e+07	8.58653e+06	7.73384e+06	1.27063	7.8815e-05	0.410887	-1.28319	down
LIPID-N-1077	C41H74NO8P	PE(14:0_22:4)	GP	PE	-	269602	165623	246572	126309	197072	179219	99796.2	109293	70540	108786	43946.5	54774.9	1.21362	0.00165485	0.411296	-1.28175	down
LIPID-N-0975	C45H74NO8P	LNAPE(22:6/N-18:2)	GP	LNAPE	-	804762	1.0406e+06	1.08949e+06	1.21458e+06	1.02748e+06	1.30636e+06	477216	374708	358245	551585	312664	597636	1.32735	4.48441e-05	0.412146	-1.27877	down
LIPID-P-0765	C47H91N2O6P	SM(d18:2/24:1)	SP	SM	2256062-31-2	821624	633631	709629	578200	668464	658481	212449	295767	264413	306148	273553	326213	1.40933	1.13839e-05	0.412415	-1.27783	down
LIPID-N-0834	C42H74NO7P	PE(O-17:1_20:5)	GP	PE-O	-	1.1213e+06	938501	1.9371e+06	1.32426e+06	496086	1.27604e+06	440984	906735	377359	271378	471338	458715	1.09742	0.0140441	0.412574	-1.27727	down
LIPID-N-1035	C44H80NO8P	PC(16:1_20:3)	GP	PC	-	76851.9	35391.2	48438.2	60919.5	53877.1	71044.2	13896.1	17957.4	28674.7	19698.8	30062.1	32775.3	1.24322	0.00153263	0.412858	-1.27628	down
LIPID-N-0590	C45H80NO10P	PS(19:0_20:4)	GP	PS	-	71670.4	64781	70908.2	45723.9	81914.7	74597.8	20418.1	25847.3	44068.3	40139.3	15017.9	23627.7	1.24817	0.000171168	0.412891	-1.27617	down
MEDP0087*136	C9H19N3O3	Ala-Lys	Amino acid and Its metabolites	Amino acid derivatives	6366-77-4	412406	377728	483400	291497	388029	467498	145545	158879	149538	173271	188935	183544	1.38571	0.000251626	0.413009	-1.27575	down
MEDP2549*136	C9H19N3O3	Lys-Ala	Amino acid and Its metabolites	Small Peptide	17043-71-9	412406	377728	483400	291497	388029	467498	145545	158879	149538	173271	188935	183544	1.38571	0.000251626	0.413009	-1.27575	down
LIPID-P-1386	C41H70NO7P	PE(P-14:0_22:6)	GP	PE-P	-	1.57597e+06	1.29134e+06	1.37584e+06	1.69919e+06	1.64684e+06	1.65645e+06	535132	641291	655190	825127	374121	818132	1.3398	3.49533e-06	0.416304	-1.26429	down
MEDN0244	C5H4N2O4	Orotic Acid	CoEnzyme and vitamins	CoEnzyme and vitamins	65-86-1	195731	104662	114017	181137	197433	205906	85644	60601.1	50098.2	75362.5	72428.5	72022.5	1.27429	0.0025427	0.416621	-1.26319	down
LIPID-P-0509	C46H84NO8P	PC(18:0_20:4)	GP	PC	-	4.09715e+06	2.47672e+06	2.52486e+06	2.26089e+06	2.22043e+06	1.97437e+06	1.28795e+06	990784	1.03365e+06	1.18157e+06	1.06991e+06	918196	1.33276	0.00424859	0.416734	-1.2628	down
LIPID-N-1511	C45H75O8P	PA(20:2_22:5)	GP	PA	-	947682	797057	1.04509e+06	1.55545e+06	837282	945485	405703	385996	319077	532129	259528	652597	1.25738	0.00184936	0.41694	-1.26209	down
LIPID-N-0388	C43H78NO8P	PE(18:1_20:3)	GP	PE	-	723057	663103	469607	732547	775194	1.02533e+06	168082	216462	256824	189702	597525	402456	1.1662	0.00165867	0.417206	-1.26117	down
LIPID-N-1133	C37H71O10P	PG(16:0_15:1)	GP	PG	-	371642	252099	296909	283955	337508	269699	142757	143756	146439	117388	96910.9	109189	1.3806	4.76964e-05	0.417505	-1.26013	down
LIPID-P-0116	C41H81NO3	Cer(d18:1/23:0)	SP	Cer-NS	67605-84-9	398768	435819	524961	704199	492262	421377	137478	200956	290424	211877	215871	186486	1.32355	0.000721047	0.417512	-1.26011	down
LIPID-P-0080	C49H82O2	CE(22:3)	ST	CE	-	1.40642e+07	2.30494e+07	2.09575e+07	1.89627e+07	2.38894e+07	2.04138e+07	9.47846e+06	1.18124e+07	1.03248e+07	7.18883e+06	6.08448e+06	5.78056e+06	1.29074	8.70303e-05	0.417593	-1.25983	down
LIPID-N-0373	C43H80NO8P	PE(20:1_18:2)	GP	PE	-	271116	398358	357812	445475	539187	620466	112256	157243	226177	142796	276953	186785	1.21942	0.0027312	0.418707	-1.25599	down
LIPID-N-1258	C39H76NO10P	PS(15:0_18:1)	GP	PS	-	143128	161967	152296	128889	89793.7	218412	76323.1	57004	67334.8	74740.5	49129.9	50695.5	1.29084	0.00322248	0.41949	-1.25329	down
LIPID-P-0195	C37H70O5	DG(16:1_18:0)	GL	DG	-	69222.5	51186.4	54565	92915.4	34631.7	41039	16347.8	23669.6	19125.7	29898	28007.8	27241.6	1.22636	0.0108866	0.419986	-1.25159	down
LIPID-N-1357	C44H84NO10P	PS(18:3_20:4)	GP	PS	-	252591	295608	258360	235179	291147	228842	80235.5	96141.9	171267	100519	144530	64500.2	1.27995	3.9184e-05	0.420812	-1.24875	down
LIPID-N-0618	C21H39O7P	LPA(0:0/18:2)	GP	LPA	-	14129.2	10191.5	11437.7	14971.1	14625.5	18679.8	4879.8	6826.44	5294.09	5459.55	5071.05	7850.8	1.34962	0.000583776	0.421037	-1.24798	down
LIPID-N-0569	C41H78NO10P	PS(18:0_17:1)	GP	PS	-	1.30024e+06	1.27466e+06	1.26655e+06	1.67086e+06	1.38605e+06	1.6339e+06	608428	510073	520292	639055	465708	856788	1.36309	8.70074e-06	0.421969	-1.24479	down
LIPID-N-0859	C45H78NO7P	PE(O-18:1_22:6)	GP	PE-O	-	1.92577e+07	2.0418e+07	2.38067e+07	1.89568e+07	2.1402e+07	2.44517e+07	1.08504e+07	8.98507e+06	6.2749e+06	1.01223e+07	5.81041e+06	1.21343e+07	1.31452	5.21728e-06	0.422294	-1.24368	down
LIPID-N-0105	C24H36O2	FFA(24:6)	FA	FFA	-	1.41667e+06	1.29911e+06	581235	2.88277e+06	1.59829e+06	1.53109e+06	1.00156e+06	639065	365702	549418	512508	863861	1.01823	0.0313094	0.422392	-1.24335	down
LIPID-P-0233	C41H74O5	DG(18:1_20:2)	GL	DG	-	38430.7	38811.8	30754.1	74686.7	53063.5	61448.7	19300.2	24147.6	19032.6	14842.6	25925	22809.5	1.23981	0.00747134	0.424157	-1.23733	down
LIPID-P-0661	C43H74NO7P	PE(P-16:0_22:6)	GP	PE-P	-	144173935	1.4042e+08	1.46849e+08	165992297	1.59936e+08	1.83227e+08	6.95541e+07	6.54535e+07	5.186e+07	8.72359e+07	3.66351e+07	8.85716e+07	1.30356	8.90685e-06	0.424528	-1.23607	down
LIPID-P-2432	C41H79NO4	Cer(t17:2/24:0)	SP	Cer-NP	-	218378	286250	196194	253909	199536	252497	45658.7	83434	131880	93338.7	131828	111145	1.25813	4.78377e-05	0.424581	-1.23589	down
LIPID-P-2062	C41H79NO3	Cer(d17:1/24:1)	SP	Cer-NS	-	1.07255e+06	1.16499e+06	1.32529e+06	1.44638e+06	1.26825e+06	1.34796e+06	497210	529033	613836	613477	475987	509046	1.41896	6.42173e-06	0.424709	-1.23545	down
LIPID-P-0487	C48H94NO8P	PC(18:1_22:0)	GP	PC	-	2.38228e+06	1.62541e+06	2.0904e+06	1.52687e+06	1.5112e+06	2.75442e+06	279767	1.20621e+06	974491	897954	892303	800141	1.16785	0.00154247	0.424779	-1.23522	down
LIPID-P-2451	C33H63NO4	Cer(t18:1/15:1)	SP	Cer-NP	-	243693	197246	214280	232318	198392	214594	90341.5	83473.2	62381.8	97333.1	97554.6	122062	1.36678	5.07896e-07	0.425326	-1.23336	down
LIPID-P-0291	C38H73NO8	HexCer(d18:1/14:0)	SP	HexCer-NS	-	53338.2	91077	40774.3	40230.1	51430.8	54647.2	3844.56	36104	34435.2	18594.1	22672.5	25499.2	1.00175	0.00715523	0.425794	-1.23177	down
LIPID-P-0361	C28H58NO7P	LPC(0:0/20:0)	GP	LPC	-	186457	173167	104362	303125	183323	255326	190120	92035.3	52538.6	70132.1	38957.5	69681.6	1.07002	0.00999886	0.425844	-1.2316	down
MEDN0765	C20H32O3	11,12-EET	FA	Oxidized lipids	123931-40-8	703983	516357	1.22067e+06	632121	1.01841e+06	678986	170437	333929	135842	635296	544427	218032	1.05474	0.00868526	0.427199	-1.22702	down
MEDN2292	C12H16O5	Isopropyl 3-(3,4-dihydroxyphenyl)-2-hydroxypropanoate	Benzene and substituted derivatives	Benzene and substituted derivatives	-	9.31166e+06	7.59673e+06	9.63782e+06	9.84035e+06	8.55988e+06	9.41861e+06	3.64294e+06	4.49721e+06	2.36334e+06	4.34581e+06	4.29278e+06	4.10097e+06	1.35237	6.8885e-07	0.427537	-1.22588	down
LIPID-N-0522	C45H79O13P	PI(16:0_20:4)	GP	PI	-	4.50638e+06	4.53027e+06	4.3229e+06	5.80521e+06	5.10643e+06	6.04914e+06	1.68455e+06	1.81199e+06	2.29689e+06	2.41215e+06	2.02949e+06	2.73896e+06	1.3799	3.4601e-05	0.427899	-1.22466	down
LIPID-N-0557	C49H79O13P	PI(20:4_20:4)	GP	PI	-	51637.8	48081.7	22718.2	50994.6	48251.6	52006.4	20014	27626	19747.3	7077.2	8073.57	34679.4	1.05297	0.0022221	0.428285	-1.22336	down
LIPID-P-0363	C30H62NO7P	LPC(22:0/0:0)	GP	LPC	-	15860.7	18213.2	11312.7	26367.9	16672.5	26126.4	8613.86	9928.28	9782.72	8124.14	5228.22	7473.77	1.24884	0.00558943	0.429066	-1.22073	down
MEDP2798	C21H28O5	Cortisone	Hormones and hormone related compunds	Hormones and hormone related compounds	19515	200942	210119	326416	278377	307578	329404	138427	148296	70085.9	82295.9	115541	155318	1.23526	0.000380318	0.429543	-1.21913	down
LIPID-N-0819	C45H82NO7P	PE(O-18:2_22:3)	GP	PE-O	-	202745	230445	121535	233187	224033	290484	47086.2	82040.9	152554	96475.4	91358.8	90781.1	1.21041	0.00143062	0.430194	-1.21694	down
LIPID-N-1063	C40H76NO8P	PE(17:0_18:2)	GP	PE	-	57103.8	90911.6	98209.7	105022	107957	98016.4	21964.5	45362.6	62969	34757.4	37324.2	37419.8	1.24624	0.000294589	0.430345	-1.21643	down
LIPID-P-1757	C43H72O10	MGDG(14:0_20:5)	GL	MGDG	-	47135.9	25245.4	50243.4	21197.6	31023.2	30659.9	7368.95	20541.5	26070.4	7583.06	15888.4	10992.1	1.10275	0.00839137	0.430375	-1.21633	down
LIPID-P-1558	C41H81NO4	Cer(d18:1/23:0(2OH))	SP	Cer-AS	-	59180.3	47519.2	62585.8	50811.7	45052.7	44246.4	33976.8	20218.9	27815.5	21762.7	9128.74	20257.1	1.20673	8.61474e-05	0.430386	-1.2163	down
MEDN0153	C10H14N5O7P	Adenosine monophosphate	Nucleotide And Its metabolites	Nucleotide And Its metabolites	61-19-8	302087	227586	188469	371647	344888	224796	126365	163519	66400.6	117672	119622	121336	1.2328	0.00215833	0.430808	-1.21488	down
LIPID-P-0191	C35H66O5	DG(14:0_18:1)	GL	DG	-	166783	141381	203313	248939	165322	178026	48018.5	82964.7	111206	66377.3	85699.6	81331.8	1.30504	0.000369925	0.430887	-1.21462	down
LIPID-P-0083	C47H76O2	CE(20:4)	ST	CE	604-34-2	1.9288e+06	2.67457e+06	1.44357e+06	1.32132e+06	1.40192e+06	1.90129e+06	636724	947850	845150	552969	929460	687468	1.28309	0.00357664	0.43102	-1.21417	down
LIPID-P-0425	C25H48NO7P	LPE(0:0/20:2)	GP	LPE	-	18833.7	13417.8	8034.57	24227.9	20214	18348.2	6280.83	5913.52	6327.27	8373.26	4462.35	13077.8	1.1352	0.00634493	0.43109	-1.21394	down
MEDN2262	C28H54NO10P	PS(22:0)	GP	PS	-	2.88233e+06	2.43702e+06	1.11821e+06	2.78589e+06	1.35781e+06	2.82737e+06	1.1485e+06	1.0375e+06	715029	913401	862091	1.10517e+06	1.17739	0.0102208	0.431192	-1.2136	down
LIPID-N-1134	C40H77O10P	PG(19:0_15:1)	GP	PG	-	362177	364603	426164	502515	457066	461011	224630	162377	164488	220342	115623	222471	1.32456	1.15117e-05	0.431287	-1.21328	down
LIPID-N-0547	C47H79O13P	PI(18:2_20:4)	GP	PI	-	292751	307544	433686	342253	326502	413270	113065	113433	167323	133853	165897	220156	1.32011	6.73101e-05	0.431816	-1.21151	down
LIPID-N-0566	C39H74NO10P	PS(17:0_16:1)	GP	PS	-	50917	66221.4	65678.8	88473.2	57187.9	77904.7	28422.3	15366.9	41930.2	28904.1	17594.7	43285.1	1.20124	0.000411656	0.431867	-1.21134	down
LIPID-P-0503	C48H90NO8P	PC(18:2_22:1)	GP	PC	-	1.47164e+06	1.07386e+06	988820	1.05807e+06	1.33217e+06	1.23171e+06	277905	628806	246709	647834	984092	312612	1.14633	0.00111695	0.432902	-1.20789	down
LIPID-N-0425	C44H74NO8P	PE(17:1_22:6)	GP	PE	-	2.06911e+06	1.36091e+06	1.62449e+06	1.75619e+06	1.24036e+06	1.86053e+06	855922	804805	751830	734537	467125	678473	1.34061	0.000289782	0.433098	-1.20723	down
LIPID-P-0421	C27H54NO7P	LPE(22:1/0:0)	GP	LPE	-	18774.7	11578.3	14070.9	29623	16279.5	28714.1	12190	7751.24	4997.48	10247.4	3791.42	12607.8	1.07279	0.0133599	0.433343	-1.20642	down
LIPID-N-0170	C24H47O9P	LPG(18:1/0:0)	GP	LPG	-	26574.5	25865.7	23441.5	53964.9	32970	28208.9	10954.4	10838.7	11507.8	13777.5	9987.51	25882.4	1.19273	0.00939892	0.434226	-1.20348	down
LIPID-P-2053	C35H69NO3	Cer(d17:1/18:0)	SP	Cer-NS	-	26011.8	26934.2	40839.2	52768	39138.5	47200.3	16617.6	12654.8	14373.2	24326.5	9299.55	23877.1	1.18697	0.00245716	0.434316	-1.20318	down
LIPID-N-1269	C43H82NO10P	PS(19:0_18:1)	GP	PS	-	2.59403e+06	1.93346e+06	3.26283e+06	2.18897e+06	1.61122e+06	2.41611e+06	741286	909774	849749	1.2533e+06	1.10269e+06	1.23634e+06	1.30615	0.00154903	0.435019	-1.20085	down
MEDP0692	C6H15N	Triethylamine	Others	Hydrocarbon derivatives	121-44-8	1.15534e+06	982625	987542	1.2376e+06	1.10224e+06	1.45797e+06	561916	631753	376362	453577	521409	473159	1.36534	7.02761e-05	0.435944	-1.19779	down
LIPID-N-0847	C47H84NO7P	PE(O-18:1_24:5)	GP	PE-O	-	295671	235286	256170	181205	179464	259574	106014	118929	103442	91752.5	93020.6	100873	1.37641	0.000713019	0.436297	-1.19662	down
LIPID-N-0634	C37H69O8P	PA(16:1_18:1)	GP	PA	-	16875.8	26172.3	21528.5	17753	26793	8261.48	6022.84	9829.04	16517.3	5981.64	7890.24	5005	1.05279	0.00982353	0.436568	-1.19572	down
LIPID-N-0404	C47H84NO8P	PE(18:0_24:5)	GP	PE	-	88878.4	102564	129300	98669.1	102479	122702	32907.9	55078.7	72263.3	24804.3	42999.2	53408	1.25092	7.60337e-05	0.436651	-1.19545	down
LIPID-N-1292	C42H78NO10P	PS(18:1_18:1)	GP	PS	-	942727	1.12925e+06	812828	1.16136e+06	1.1628e+06	1.29029e+06	374137	545060	639823	350808	440427	496370	1.34017	6.58882e-05	0.437992	-1.19102	down
LIPID-N-0839	C43H76NO7P	PE(O-16:0_22:6)	GP	PE-O	-	4.90148e+06	4.77861e+06	5.56212e+06	6.31401e+06	5.95116e+06	7.46563e+06	2.74463e+06	2.50186e+06	2.02831e+06	2.91145e+06	1.60672e+06	3.54504e+06	1.30407	0.000103053	0.438567	-1.18913	down
MEDP1670	C13H17N3O4	Gly-Gly-Phe	Amino acid and Its metabolites	Small Peptide	6234-26-0	7.70568e+06	3.98259e+06	6.29839e+06	4.44041e+06	6.83532e+06	8.10214e+06	1.76253e+06	2.69369e+06	2.00354e+06	4.29401e+06	2.77179e+06	2.86543e+06	1.2275	0.00236145	0.438678	-1.18877	down
LIPID-P-0111	C36H71NO3	Cer(d18:1/18:0)	SP	Cer-NS	-	777450	478067	590895	1.00304e+06	575261	588772	355255	229904	234782	312650	136646	497804	1.15848	0.00324504	0.440276	-1.18352	down
LIPID-P-0201	C39H74O5	DG(18:0_18:1)	GL	DG	-	375006	298962	334546	453172	287794	350574	88400	136174	209738	129522	190520	171075	1.29371	0.000109637	0.44067	-1.18223	down
LIPID-P-0489	C40H76NO8P	PC(14:0_18:2)	GP	PC	-	1.03417e+07	9.08518e+06	1.17592e+07	9.16889e+06	9.8208e+06	1.01449e+07	3.89797e+06	4.63685e+06	4.31748e+06	4.81629e+06	3.77233e+06	5.15632e+06	1.41768	2.20694e-06	0.440931	-1.18138	down
LIPID-N-1162	C44H83O10P	PG(18:0_20:2)	GP	PG	-	22008.6	16418.2	18932.5	29317.6	13239	18618.8	4631.79	9590.81	10498.8	7050.97	9215.37	11350.6	1.2348	0.0029669	0.441544	-1.17937	down
LIPID-N-0739	C41H82NO7P	PE(O-18:1_18:0)	GP	PE-O	-	21544	19152.3	14528.1	26657.8	10297.7	15714.5	14220.7	6434.73	3953.99	6418.19	2668.07	14090.4	1.01487	0.00944432	0.442897	-1.17496	down
MEDP2302	C7H13NO3S	N-Acetyl-DL-methionine	Amino acid and Its metabolites	Amino acid derivatives	65-82-7	98701.6	123766	174577	211797	103272	114922	73367.2	49983.2	39522.6	63767.1	86800	53139.5	1.18389	0.00720384	0.443245	-1.17382	down
LIPID-N-0690	C39H69O8P	PA(16:0_20:4)	GP	PA	-	226076	191414	208015	131917	181958	220697	69850.2	107250	107356	80949.7	75064	74529.2	1.34662	0.000200212	0.443936	-1.17158	down
LIPID-P-1280	C19H39NO2	SPH(d19:1)	SP	SPH	-	201596	231842	288261	235635	199883	233685	105881	77222	73010.2	84625.2	57326.7	219891	1.19016	0.00177855	0.444284	-1.17045	down
LIPID-N-0386	C42H76NO8P	PE(17:0_20:4)	GP	PE	-	6.4192e+06	5.23424e+06	6.57396e+06	5.11825e+06	5.0485e+06	6.03297e+06	2.49115e+06	2.57341e+06	2.66343e+06	2.3032e+06	2.88703e+06	2.38656e+06	1.41507	3.95962e-05	0.444556	-1.16956	down
LIPID-P-0751	C40H79N2O6P	SM(d18:1/17:1)	SP	SM	-	3.03553e+06	2.62285e+06	2.42343e+06	3.16856e+06	2.98104e+06	3.28016e+06	1.24607e+06	1.3494e+06	2.06282e+06	1.28494e+06	792454	1.05346e+06	1.30959	3.32496e-05	0.4448	-1.16877	down
LIPID-P-1373	C41H72NO7P	PE(P-16:1_20:4)	GP	PE-P	-	340733	304986	254417	300572	266825	215478	109581	133203	229299	101001	91527.1	86649.3	1.26005	0.000305285	0.446378	-1.16366	down
LIPID-N-1333	C45H78NO10P	PS(19:0_20:5)	GP	PS	-	297738	332048	501625	431427	385060	456626	191122	208185	202083	180857	136110	158405	1.34338	0.000485881	0.447806	-1.15905	down
LIPID-N-0375	C45H84NO8P	PE(18:2_22:1)	GP	PE	-	22214.2	35929.3	41930.5	33793.9	44256.1	53381.9	5665.84	14548	23200.8	11501.6	28781.9	19982.8	1.06064	0.00344311	0.447855	-1.1589	down
LIPID-P-2231	C50H93NO8	HexCer(d18:1/26:2)	SP	HexCer-NS	-	24572.6	21909.1	22337.8	22162	22324.1	16726.2	7756.28	10105.4	15919.7	11421.6	9516.42	3653.78	1.16899	0.000231134	0.448914	-1.15549	down
LIPID-N-0090	C18H32O2	FFA(18:2)	FA	FFA	-	1.27029e+06	1.66233e+06	1.81011e+06	2.50967e+06	1.88002e+06	1.60123e+06	845128	729535	725403	680463	944676	902151	1.31706	0.0015673	0.44974	-1.15284	down
LIPID-N-0084	C18H34O2	FFA(18:1)	FA	FFA	-	6.60089e+06	7.78499e+06	6.86477e+06	1.30766e+07	9.31138e+06	9.33212e+06	4.27604e+06	3.40076e+06	3.92673e+06	3.25821e+06	5.0298e+06	3.95369e+06	1.28922	0.00336918	0.450159	-1.15149	down
LIPID-N-0968	C43H74NO8P	LNAPE(20:4/N-18:2)	GP	LNAPE	-	1.33639e+06	1.96989e+06	1.78388e+06	983166	1.55412e+06	1.40005e+06	570915	616884	989941	544133	763441	587594	1.26875	0.00110242	0.451167	-1.14827	down
LIPID-P-0497	C40H74NO8P	PC(14:0_18:3)	GP	PC	-	6.51682e+06	5.41599e+06	7.13703e+06	5.55412e+06	5.96944e+06	5.85146e+06	2.80353e+06	3.18741e+06	2.65227e+06	3.00839e+06	1.95968e+06	2.86955e+06	1.38812	3.16527e-06	0.452213	-1.14493	down
LIPID-N-1270	C43H82NO10P	PS(21:0_16:1)	GP	PS	-	1.20844e+06	854814	1.49717e+06	1.07582e+06	1.03052e+06	1.4671e+06	578351	496784	492028	613677	502771	551478	1.35432	0.00126062	0.453483	-1.14088	down
LIPID-N-0103	C24H38O2	FFA(24:5)	FA	FFA	-	1.1287e+06	1.04307e+06	631002	1.1725e+06	843435	766805	514102	435154	373733	378739	412095	420180	1.31866	0.00178994	0.453674	-1.14027	down
LIPID-P-0124	C42H81NO3	Cer(d18:1/24:1)	SP	Cer-NS	-	8.03295e+06	8.65732e+06	7.72124e+06	1.18533e+07	7.42003e+06	9.0566e+06	3.08661e+06	3.13026e+06	4.4064e+06	3.85495e+06	3.85516e+06	5.61162e+06	1.33067	0.000232336	0.454007	-1.13921	down
LIPID-N-0353	C41H78NO8P	PE(18:0_18:2)	GP	PE	-	2.84271e+06	3.54969e+06	3.48488e+06	3.13108e+06	4.11011e+06	3.77969e+06	889240	1.53522e+06	2.01181e+06	1351610	1.88075e+06	1.8216e+06	1.29555	1.94767e-05	0.454118	-1.13886	down
LIPID-N-0440	C42H81O10P	PG(18:0_18:1)	GP	PG	-	305759	316917	277132	462053	243793	262990	84692	138724	166980	112354	128156	217713	1.24587	0.00177446	0.454136	-1.1388	down
LIPID-N-1135	C40H77O10P	PG(18:0_16:1)	GP	PG	-	1.39805e+07	1.46084e+07	1.42052e+07	1.64734e+07	1.56716e+07	1.76722e+07	7.22767e+06	7.17608e+06	6.01994e+06	8.11696e+06	4.82679e+06	8.71877e+06	1.36479	1.32234e-06	0.454439	-1.13784	down
LIPID-P-1381	C47H84NO7P	PE(P-22:1_20:4)	GP	PE-P	-	28906.8	32902.8	17276.7	21612	23217.1	24407.9	17231.5	9865.83	18861.3	9721.41	6441.43	5375.02	1.12188	0.00180723	0.455063	-1.13586	down
LIPID-P-0006	C11H21NO5	Carnitine C4-OH	FA	CAR	-	16579	28113	29750.1	28596.4	32907.4	25637.5	15580.9	13026.4	9931.48	10112.8	11008.9	13870.3	1.27304	0.000708721	0.455064	-1.13586	down
LIPID-N-0083	C17H32O2	FFA(17:1)	FA	FFA	-	921422	911194	1.05738e+06	1.66876e+06	976505	959428	507145	507842	516506	500318	409372	520837	1.34167	0.00404381	0.456068	-1.13268	down
MEDN2276	C27H44O3	(24S)-24,25-dihydroxyvitamin D3	CoEnzyme and vitamins	CoEnzyme and vitamins	55700-58-8	503878	397350	427258	571265	428219	321244	138864	356590	140851	183395	197749	191335	1.24556	0.000560658	0.45628	-1.13201	down
LIPID-N-1096	C45H78NO8P	PE(20:2_20:4)	GP	PE	-	1.53238e+06	1.53325e+06	1.26403e+06	1.0414e+06	1.14756e+06	1.36518e+06	398629	502532	757355	549413	898756	500703	1.28473	8.66475e-05	0.45757	-1.12794	down
LIPID-N-1314	C45H82NO10P	PS(18:1_21:2)	GP	PS	-	49835.4	27410.1	58231.2	67428.1	84681.3	56537.9	22813	22524.8	26122.8	30409.8	27829.7	28027.2	1.18456	0.00972846	0.458345	-1.12549	down
MEDP0081	C10H12N2O	Serotonin	Tryptamines,Cholines,Pigments	Tryptamines	50-67-9	233296	157757	215057	84993.6	246616	159587	149544	74251.8	41717.9	90504.6	44757	102860	1.00885	0.00925747	0.458975	-1.12351	down
LIPID-N-0325	C39H78NO8P	PE(16:0_18:0)	GP	PE	-	166320	185795	166575	226292	184446	189221	119245	83277.6	43005.7	81054.7	72369.2	115004	1.22461	5.73248e-05	0.459444	-1.12204	down
LIPID-N-0450	C40H73O10P	PG(18:2_16:1)	GP	PG	-	39793.3	57468.6	65004.8	49465.2	28273.1	56537.2	23434.3	17289.1	21763.3	32862.4	9690.91	31261.9	1.11378	0.00298524	0.459638	-1.12143	down
MEDP1093	C5H4N4O	Allopurinol	Nucleotide And Its metabolites	Nucleotide And Its metabolites	315-30-0	4.52354e+08	315816603	3.74112e+08	3.03304e+08	3.37631e+08	3.43834e+08	1.41318e+08	1.80831e+08	1.22222e+08	2.38995e+08	1.54998e+08	1.42155e+08	1.33347	5.83455e-05	0.460976	-1.11724	down
LIPID-P-2503	C34H65NO4	Cer(d18:1/16:1(2OH))	SP	Cer-AS	-	67081.5	81983.9	66868.4	42785.4	46643.8	49940.7	11442.6	39844.5	40642.3	23204.8	27415.8	21315.7	1.14371	0.00242586	0.461199	-1.11654	down
MEDN0419	C9H13N2O9P	Uridine-5'-monophosphate	Nucleotide And Its metabolites	Nucleotide And Its metabolites	58-97-9	3.28617e+06	3.47934e+06	3.10515e+06	6.43769e+06	5.44448e+06	3.78621e+06	2.92658e+06	2.03203e+06	1.59935e+06	2.06845e+06	891844	2.29366e+06	1.11601	0.00717857	0.462504	-1.11246	down
LIPID-N-0647	C43H73O8P	PA(18:0_22:6)	GP	PA	-	5.75537e+06	5.60458e+06	5.80416e+06	6.37214e+06	6.52534e+06	7.46419e+06	2.81165e+06	2.98907e+06	2.54748e+06	3.68822e+06	1.80026e+06	3.51942e+06	1.33169	7.49183e-06	0.462511	-1.11244	down
LIPID-P-0071	C43H72O2	CE(16:2)	ST	CE	-	25979.7	31164.6	22329.1	25973.6	31207	48255.2	5347.61	25841.8	14319.1	12746.7	15139.3	12164.2	1.11928	0.00588691	0.462707	-1.11183	down
LIPID-N-1483	C42H75O8P	PA(19:0_20:4)	GP	PA	-	203086	171361	228922	151028	155442	145156	84524.8	81371.8	99912	89634	77517.7	55336	1.32206	0.000407204	0.462842	-1.11141	down
LIPID-N-1472	C41H75O8P	PA(20:1_18:2)	GP	PA	-	799927	861189	700774	642355	809073	1.01533e+06	220752	353555	451242	270913	588785	356460	1.24409	0.000198616	0.464251	-1.10702	down
LIPID-N-1503	C43H73O8P	PA(20:1_20:5)	GP	PA	-	123719	149413	129341	133219	166052	150353	66173.8	70966.8	62592	62398.9	45082.7	90208.2	1.34159	6.75448e-06	0.466404	-1.10035	down
LIPID-N-1259	C39H76NO10P	PS(18:0_15:1)	GP	PS	-	2.28521e+07	2.52761e+07	2.49269e+07	2.62409e+07	2.72718e+07	3.13406e+07	1.3162e+07	1.23492e+07	1.0197e+07	1.36794e+07	8.94029e+06	1.5333e+07	1.3598	4.15638e-06	0.466478	-1.10012	down
LIPID-P-0647	C41H76NO7P	PE(P-18:1_18:2)	GP	PE-P	-	1.21046e+06	1.28046e+06	963431	898206	1.0029e+06	1.58222e+06	328547	486515	609501	367895	833938	609979	1.21859	0.000964786	0.466493	-1.10007	down
LIPID-P-0480	C39H76NO8P	PC(15:0_16:1)	GP	PC	-	2.08547e+07	1.61213e+07	2.15793e+07	1.67534e+07	1.64349e+07	1.7478e+07	8.09158e+06	9.0523e+06	9.1563e+06	9.75474e+06	6.89971e+06	8.03923e+06	1.40033	4.66363e-05	0.466885	-1.09886	down
LIPID-P-1271	C23H38O4	MG(20:4)	GL	MG	-	14451.9	17961.3	4593.99	12735.4	11562.7	11414.2	3440.76	8298.37	5410.64	5944.78	4498.92	6385.09	1.05623	0.0139565	0.467256	-1.09772	down
LIPID-N-0602	C34H68NO6P	CerP(d18:1/16:0)	SP	CerP	-	480435	392178	359238	261482	334588	377303	151819	159443	206246	153449	130063	231050	1.31275	0.000444584	0.468012	-1.09538	down
LIPID-N-1471	C41H75O8P	PA(18:1_20:2)	GP	PA	-	765732	847451	483681	513670	694588	762236	255526	393571	393936	245614	358639	258611	1.28071	0.000914825	0.468583	-1.09362	down
LIPID-N-1141	C44H85O10P	PG(22:0_16:1)	GP	PG	-	241701	238864	284553	194069	186381	237459	81554.1	87459.1	89278.4	120217	142202	127515	1.31383	7.68691e-05	0.4687	-1.09326	down
MEDP0886	C5H9N3O4	Guanidinosuccinic acid	Amino acid and Its metabolites	Amino acid derivatives	6133-30-8	260795	185867	257289	292937	274872	269864	86900.4	166285	84629.6	135253	85590.2	164292	1.26393	0.000109026	0.468954	-1.09248	down
LIPID-N-0444	C40H75O10P	PG(18:2_16:0)	GP	PG	-	172279	137916	140872	191179	144137	123013	95576.4	69084.8	66576.7	68949.4	39492.7	86985.6	1.25906	0.000132632	0.469174	-1.0918	down
LIPID-N-1324	C46H82NO10P	PS(20:0_20:4)	GP	PS	-	959341	510296	379083	472638	605210	497699	261814	189733	255286	295408	324926	280469	1.21782	0.013925	0.469483	-1.09085	down
LIPID-N-1132	C37H71O10P	PG(15:0_16:1)	GP	PG	-	536119	541615	471943	391204	576693	350405	209182	226341	300779	209192	205785	196620	1.32807	0.000465481	0.469982	-1.08932	down
LIPID-N-1193	C45H81O10P	PG(19:0_20:4)	GP	PG	-	113386	96118.2	86694.8	54156.2	35487.1	67278.5	26689.5	43629.9	35609.8	45447.5	42278.1	19310.8	1.06566	0.0170763	0.469997	-1.08928	down
LIPID-P-0664	C45H76NO7P	PE(P-18:1_22:6)	GP	PE-P	-	7.34745e+07	8.01127e+07	6.8583e+07	9.03653e+07	7.97e+07	8.16096e+07	4.03848e+07	3.46312e+07	3.33576e+07	4.12149e+07	2.31633e+07	5.00524e+07	1.32188	6.85715e-06	0.470205	-1.08864	down
LIPID-P-0026	C10H17NO6	Carnitine C3:1-2OH	FA	CAR	910825-21-7	15157.7	29083.3	25589.5	30166.7	31917.9	24864.9	14314.3	11423.1	9197.81	11669	10910.6	16424.3	1.22591	0.00142444	0.471611	-1.08433	down
LIPID-N-0791	C41H76NO7P	PE(O-18:2_18:2)	GP	PE-O	-	3.44439e+06	4.34342e+06	2.90338e+06	2.89062e+06	3.21325e+06	4.32524e+06	1.01947e+06	1.5866e+06	1.93635e+06	1.27384e+06	2.63375e+06	1.52768e+06	1.23934	0.000426909	0.472422	-1.08185	down
MEDP0401	C11H15N5O3S	5'-Deoxy-5'-(Methylthio) Adenosine	Nucleotide And Its metabolites	Nucleotide And Its metabolites	2457-80-9	1.13738e+06	697317	918670	508271	779141	712707	420097	374917	155032	442915	273732	579941	1.0905	0.00358236	0.472628	-1.08122	down
LIPID-P-0200	C39H74O5	DG(16:0_20:1)	GL	DG	-	212669	226384	208512	421516	264944	239731	92958	135752	103298	117485	175147	119313	1.24442	0.00686853	0.472724	-1.08093	down
LIPID-P-1439	C36H66O5	DG(15:0_18:2)	GL	DG	-	22122.6	25804.6	29183.1	32647.5	20406.9	20942.2	9082.46	12780.2	21625.3	6597.41	13561.9	7837.31	1.16406	0.00137102	0.473073	-1.07987	down
LIPID-P-0419	C25H50NO7P	LPE(0:0/20:1)	GP	LPE	-	120439	94493.6	77559.2	242184	135671	179832	73704.9	73106.8	38882.1	84914.1	33020.5	98900	1.01557	0.0285918	0.473464	-1.07867	down
LIPID-P-2406	C42H83NO4	Cer(t16:1/26:0)	SP	Cer-NP	-	861858	779950	828348	1.19967e+06	844356	1.06403e+06	397747	418030	524457	398954	490311	415357	1.37364	0.000438514	0.474141	-1.07661	down
LIPID-N-0763	C45H88NO7P	PE(O-18:1_22:1)	GP	PE-O	-	59346.4	73718.9	72026.1	93804.8	53974.5	88345	38828.8	44802.7	31001.9	22214.9	31446.2	41213.4	1.25902	0.000803808	0.474842	-1.07448	down
LIPID-P-1349	C47H88NO7P	PE(P-18:0_24:3)	GP	PE-P	-	29643.9	27610.7	15277.7	36422.1	17151.9	26576	6062.21	26235	19543.8	6886.49	6380.12	7413.67	1.03782	0.0193614	0.474982	-1.07406	down
LIPID-P-0518	C48H86NO8P	PC(18:0_22:5)	GP	PC	-	7.39612e+07	3.68161e+07	3.90313e+07	3.72993e+07	3.3026e+07	3.17938e+07	2.73668e+07	2.21473e+07	1.52832e+07	2.17687e+07	1.65715e+07	1.65295e+07	1.19769	0.0179029	0.475005	-1.07399	down
LIPID-N-0266	C42H76NO8P	PC(16:1_18:3)	GP	PC	-	53123	58159.2	53145.1	62343.1	47003.2	96537	21321.2	31431	28725.3	30903.8	31865.6	31680	1.30501	0.00591754	0.475079	-1.07376	down
LIPID-N-0789	C41H76NO7P	PE(O-16:1_20:3)	GP	PE-O	-	1.47386e+06	1.31405e+06	1.15901e+06	1.09027e+06	1.28804e+06	1.23619e+06	557100	733565	528390	706918	541070	527572	1.39212	3.83578e-06	0.475389	-1.07282	down
MEDN2127	C9H16N4O5	Asn-Gln	Amino acid and Its metabolites	Small Peptide	14608-83-4	174888	221047	338453	291875	273542	224248	85397.5	152442	113185	184584	75645.1	114444	1.20684	0.00139737	0.476163	-1.07047	down
LIPID-N-0630	C37H71O8P	PA(16:0_18:1)	GP	PA	-	265169	233290	209060	326454	282488	304314	124540	115013	132580	132684	126197	141686	1.38725	0.000395894	0.476746	-1.06871	down
MEDP1490	C5H9NO3	cis-4-Hydroxyproline	Amino acid and Its metabolites	Amino acid derivatives	2584-71-6	5.58722e+06	4.28055e+06	4.51079e+06	4.25988e+06	5.50264e+06	2.13923e+06	3.37924e+06	2.1647e+06	1.51857e+06	1.95075e+06	2.04524e+06	1.47517e+06	1.09797	0.00454088	0.476923	-1.06817	down
LIPID-N-1239	C42H82NO10P	PS(15:0_21:0)	GP	PS	-	363195	305001	536902	381195	252517	292901	145566	175802	205832	179966	171589	139561	1.28508	0.00549566	0.477699	-1.06583	down
LIPID-N-1327	C49H96NO10P	PS(23:0_20:4)	GP	PS	-	228035	109679	54373.6	155154	91303.1	131368	64210.6	44440.5	56153.5	77407.7	61049.2	65016.8	1.03151	0.0400996	0.478337	-1.0639	down
LIPID-N-0091	C20H36O2	FFA(20:2)	FA	FFA	-	442237	428525	258605	809345	530396	504670	318207	227377	164722	206706	241844	263630	1.1255	0.0157767	0.478343	-1.06388	down
LIPID-N-1363	C48H82NO10P	PS(20:3_22:4)	GP	PS	-	160762	77266.9	139815	95073.6	118452	79511.6	40306.5	43681.8	72679	55922.2	59665.2	48768.8	1.21391	0.00680968	0.47851	-1.06338	down
LIPID-P-0472	C38H76NO8P	PC(16:0_14:0)	GP	PC	-	1.98239e+06	1.78365e+06	2.00739e+06	1.82506e+06	1.7742e+06	1.81224e+06	926739	988767	895913	972571	674461	897492	1.41143	2.81597e-08	0.478853	-1.06234	down
LIPID-N-0577	C42H78NO10P	PS(18:0_18:2)	GP	PS	-	3.10209e+06	3.21241e+06	2.59261e+06	2.95393e+06	4.1351e+06	3.52315e+06	976381	1.79714e+06	2.31539e+06	1.35208e+06	1.48832e+06	1.44299e+06	1.28319	0.000156764	0.480155	-1.05843	down
LIPID-P-1352	C39H70NO7P	PE(P-14:0_20:4)	GP	PE-P	-	318234	346988	384678	382847	362340	365774	131862	203735	217617	164856	162952	156608	1.38654	8.11099e-07	0.480193	-1.05831	down
LIPID-P-0553	C42H78NO7P	PC(O-14:0_20:4)	GP	PC-O	-	1.10047e+07	9.36956e+06	1.09575e+07	1.09325e+07	9.83164e+06	9.84064e+06	5.52098e+06	4.68199e+06	5.81185e+06	5.41884e+06	4.09721e+06	4.226e+06	1.39764	1.54127e-07	0.48044	-1.05757	down
MEDN1490	C16H28O2	7Z,10Z-Hexadecadienoic acid	FA	FFA	28290-73-5	1.03227e+07	8.6615e+06	9.84833e+06	1.24665e+07	1.04642e+07	9.64646e+06	5.48322e+06	7.11678e+06	3.12719e+06	5.16798e+06	4.45172e+06	4.16148e+06	1.28864	3.73287e-05	0.480516	-1.05734	down
MEDP0821	C7H8N2O	6-Methylnicotinamide	Heterocyclic compounds	Pteridines and derivatives	6960-22-1	1.51365e+08	1.25978e+08	1.69934e+08	1.45962e+08	1.58218e+08	1.43791e+08	6.5656e+07	7.55457e+07	4.81879e+07	1.03968e+08	6.7087e+07	6.98661e+07	1.32078	1.41109e-05	0.480661	-1.05691	down
LIPID-N-1501	C41H69O8P	PA(18:1_20:5)	GP	PA	-	11469	25181.3	21637.3	34012.8	28627.5	22422.7	6847.54	13170.7	18244	11047.6	8036.76	11580.6	1.0893	0.00832161	0.48083	-1.0564	down
LIPID-P-0538	C42H84NO7P	PC(O-18:1_16:0)	GP	PC-O	-	1.10356e+08	136086725	1.19517e+08	1.40004e+08	1.32499e+08	161728224	5.43829e+07	5.74911e+07	5.97241e+07	5.50149e+07	7.76211e+07	8.07274e+07	1.35125	2.84499e-05	0.481087	-1.05563	down
LIPID-P-0739	C40H81N2O6P	SM(d18:1/17:0)	SP	SM	-	5.5686e+07	5.05183e+07	6.11556e+07	6.00324e+07	6.22295e+07	7.07669e+07	3.44544e+07	2.85275e+07	3.12045e+07	2.83949e+07	2.13968e+07	2.9507e+07	1.37351	8.51526e-06	0.481384	-1.05474	down
LIPID-N-1231	C39H76NO10P	PS(14:0_19:0)	GP	PS	-	202949	137077	183995	153967	187486	168970	79536.1	88191.3	82472.1	107146	48836.6	91897.7	1.3012	4.19506e-05	0.481495	-1.05441	down
LIPID-N-0857	C43H74NO7P	PE(O-16:1_22:6)	GP	PE-O	-	8.47787e+07	8.77713e+07	8.54102e+07	9.85106e+07	9.42215e+07	1.05866e+08	4.64952e+07	4.66393e+07	3.86927e+07	5.38997e+07	2.9534e+07	5.30108e+07	1.34553	2.87764e-06	0.482019	-1.05284	down
LIPID-P-0359	C27H56NO7P	LPC(0:0/19:0)	GP	LPC	-	140181	110706	89004.1	197106	120977	134703	166571	69770.2	37607.7	41684.3	23154.3	43866.3	1.00167	0.0284048	0.482737	-1.05069	down
LIPID-P-0058	C46H82O2	CE(19:0)	ST	CE	25605-90-7	12814.1	18013.1	16504	16233.6	17165.7	24235.2	6460.42	11690	13046.5	5998.9	8660.83	4841.85	1.17882	0.00131938	0.483	-1.0499	down
LIPID-P-0479	C38H74NO8P	PC(14:0_16:1)	GP	PC	-	6.4231e+07	6.37993e+07	5.88724e+07	6.43766e+07	5.78439e+07	6.67574e+07	2.91576e+07	2.94439e+07	3.09153e+07	3.13738e+07	2.70188e+07	3.36431e+07	1.4385	2.61301e-08	0.483005	-1.04989	down
MEDN1069	C18H28O2	FFA(18:4)	FA	FFA	20290-75-9	1.25331e+06	1.24415e+06	1.67896e+06	1.92187e+06	1.63886e+06	1.34022e+06	980046	1.30077e+06	460217	607930	527993	509029	1.15824	0.00145341	0.483177	-1.04938	down
LIPID-P-0728	C36H75N2O6P	SM(d18:0/13:0)	SP	SM	-	138221	162409	196840	181170	187257	198169	87360.9	88329.4	93791.2	84957.3	58579.6	101534	1.34335	2.6983e-05	0.483572	-1.0482	down
LIPID-N-0471	C45H87O13P	PI(18:0_18:0)	GP	PI	-	265329	171213	174195	183894	207213	172026	91031.5	127725	117766	92326	75882	63256.4	1.28841	0.000373911	0.483859	-1.04734	down
LIPID-P-0001	C7H15NO3	DL-Carnitine	FA	CAR	541-15-1	343299	294918	278546	379914	427416	489271	341367	107741	126064	127810	209201	159628	1.11132	0.00287877	0.484246	-1.04619	down
MEDP1956	C5H5N5	2-Aminopurine	Nucleotide And Its metabolites	Nucleotide And Its metabolites	452-06-2	5.17692e+06	4.66394e+06	4.57867e+06	4.44417e+06	6.97875e+06	3.40788e+06	2.00278e+06	2.51616e+06	1.64737e+06	3.00855e+06	3.22785e+06	1.77382e+06	1.2088	0.00198543	0.484662	-1.04495	down
LIPID-N-0788	C41H76NO7P	PE(O-16:0_20:4)	GP	PE-O	-	1.9764e+06	1.81179e+06	1.64706e+06	1.50054e+06	1.88976e+06	1.6169e+06	698259	1.03484e+06	867231	932134	755480	800750	1.39572	4.35967e-06	0.487308	-1.03709	down
LIPID-N-1442	C48H83O13P	PI(19:1_20:4)	GP	PI	-	279679	205667	243182	325908	177828	305744	128988	130237	114717	137194	122310	116217	1.3354	0.00235694	0.487424	-1.03675	down
LIPID-P-0493	C45H86NO8P	PC(19:0_18:2)	GP	PC	-	7.00409e+06	7.31186e+06	9.69375e+06	6.75226e+06	8.53328e+06	8.65374e+06	2.80096e+06	3.61169e+06	4.6868e+06	3.91674e+06	4.61131e+06	3.83658e+06	1.34096	6.31399e-05	0.489355	-1.03105	down
LIPID-P-0733	C43H89N2O6P	SM(d18:0/20:0)	SP	SM	-	3.19971e+06	1.82477e+06	3.70899e+06	2.83534e+06	2.89711e+06	2.9553e+06	1.50331e+06	1.07385e+06	553491	2.12312e+06	1.54846e+06	1.73094e+06	1.07252	0.00137474	0.489815	-1.02969	down
LIPID-N-1236	C41H80NO10P	PS(14:0_21:0)	GP	PS	-	409396	422420	470750	370003	764419	518391	201168	207043	338949	267939	198506	237227	1.23931	0.00603929	0.490912	-1.02646	down
MEDP1019	C4H9NO2	2-Aminoisobutyric acid	Amino acid and Its metabolites	Amino acid derivatives	4249-19-8	88195.7	72458.4	74213	162296	117732	65958.6	39575.5	29503.5	64537.2	53836.3	36568.1	61325.7	1.09955	0.0208234	0.491253	-1.02546	down
MEDP0061*105	C4H9NO2	Dimethylglycine	Amino acid and Its metabolites	Amino acid derivatives	1118-68-9	88195.7	72458.4	74213	162296	117732	65958.6	39575.5	29503.5	64537.2	53836.3	36568.1	61325.7	1.09955	0.0208234	0.491253	-1.02546	down
MEDP1496	C4H9NO2	L-alpha-Aminobutyric acid	Organic acid And Its derivatives	Organic acid And Its derivatives	1492-24-6	88195.7	72458.4	74213	162296	117732	65958.6	39575.5	29503.5	64537.2	53836.3	36568.1	61325.7	1.09955	0.0208234	0.491253	-1.02546	down
LIPID-P-0738	C39H79N2O6P	SM(d18:1/16:0)	SP	SM	-	1.52578e+07	1.4729e+07	1.34985e+07	1.41974e+07	1.27886e+07	1.47435e+07	6.49052e+06	6.54115e+06	7.04604e+06	6.91354e+06	6.66497e+06	8.24125e+06	1.42915	6.98607e-08	0.491669	-1.02424	down
MEDP1763	CH5N3	Guanidine	Alcohol and amines	Polyamines	18264	1.99041e+06	1.49586e+06	2.08046e+06	1.81932e+06	1.81243e+06	1.86377e+06	936328	865190	745072	1.20915e+06	874172	813202	1.3652	6.08109e-06	0.492044	-1.02314	down
LIPID-P-0212	C36H66O5	DG(16:1_17:1)	GL	DG	-	23356.6	21411.4	25257.2	35177.1	21218.2	28291.7	7458.25	10834.1	23919.9	7981.79	12422.2	13672	1.16438	0.00260656	0.493098	-1.02005	down
LIPID-N-0869	C43H72NO7P	PE(O-18:3_20:5)	GP	PE-O	-	1.14104e+06	1.30435e+06	1.33487e+06	1.84629e+06	1.53255e+06	1.30272e+06	658634	905944	1.06067e+06	595172	380877	572548	1.20847	0.000525472	0.493256	-1.01959	down
LIPID-N-0409	C41H70NO8P	PE(20:5_16:1)	GP	PE	-	344688	451937	577439	618079	476104	549556	191059	272261	347053	258428	213588	206232	1.28034	0.000612568	0.49328	-1.01952	down
LIPID-N-1290	C41H80NO10P	PS(15:1_20:1)	GP	PS	-	334721	331125	275003	360566	264131	331012	171228	118933	137982	184643	134491	188655	1.34337	1.39201e-05	0.493489	-1.01891	down
LIPID-P-0219	C41H76O5	DG(18:1_20:1)	GL	DG	-	131614	89803.9	104579	212406	136914	155953	44541.4	70706.4	64132.2	63581.8	106008	61589.4	1.1683	0.00855598	0.493894	-1.01773	down
LIPID-P-0654	C43H78NO7P	PE(P-18:0_20:4)	GP	PE-P	-	2.80386e+07	2.26337e+07	2.40945e+07	2.01716e+07	1.8884e+07	1.81226e+07	1.17229e+07	1.12392e+07	1.13043e+07	1.12299e+07	9.53786e+06	1.01945e+07	1.37767	0.000561792	0.494363	-1.01636	down
LIPID-P-1397	C43H72NO7P	PE(P-18:3_20:4)	GP	PE-P	-	102487	112767	99102.6	127152	108968	100203	60783.4	48560.6	68989.4	56832.7	33226	53828.3	1.31232	9.41624e-06	0.495206	-1.0139	down
MEDN1518	C7H13NO3	N-Acetylvaline	Amino acid and Its metabolites	Amino acid derivatives	96-81-1	72363.6	105765	84780.1	159106	74761.6	81758.3	57662.2	54369.1	35024.5	41983.7	47741.9	49834.8	1.19648	0.0140369	0.495418	-1.01328	down
LIPID-N-0175	C25H49O12P	LPI(16:0/0:0)	GP	LPI	-	13189.6	12351.7	8777.12	17039	14853.4	10373.6	11274.2	7985.2	4582.08	4702.5	3018.68	6381.68	1.08024	0.00378184	0.495459	-1.01316	down
LIPID-N-0418	C46H80NO8P	PE(19:0_22:6)	GP	PE	-	1.60004e+06	1.49908e+06	1.79202e+06	1.94682e+06	1.86233e+06	2.01654e+06	1.14306e+06	873828	744435	839360	765580	952894	1.35649	8.69778e-06	0.496337	-1.01061	down
LIPID-N-0322	C35H70NO8P	PE(16:0_14:0)	GP	PE	-	29114.3	20879.5	28866	33254.6	25997.1	28948.2	12299.9	19655.1	10613.6	12911.6	11782.1	15783.7	1.31282	8.73615e-05	0.497104	-1.00838	down
LIPID-N-1289	C41H80NO10P	PS(15:0_20:2)	GP	PS	-	175375	207400	160647	220428	171905	199354	108747	97427.6	90878	84230.8	78865.1	104937	1.3789	3.30056e-05	0.497825	-1.00629	down
LIPID-N-1117	C43H85O10P	PG(15:0_22:0)	GP	PG	-	78016.1	84271.6	101121	65494.4	59048.2	86757.7	27495.1	42664.8	30521.6	47682.8	38570.2	49541.8	1.27726	0.000546718	0.49815	-1.00535	down
MEDP0296	C5H11N3O2	4-Guanidinobutyric Acid	Organic acid And Its derivatives	Organic acid And Its derivatives	463-00-3	6.33438e+07	4.0587e+07	6.73262e+07	8.6304e+07	7.85325e+07	3.56388e+07	2.26945e+07	3.86051e+07	3.89046e+07	4.75974e+07	1.5902e+07	2.18585e+07	1.04291	0.012027	0.499182	-1.00236	down
LIPID-N-0809	C41H74NO7P	PE(O-16:1_20:4)	GP	PE-O	-	5.20816e+07	4.19406e+07	3.86405e+07	2.89521e+07	4.39831e+07	3.89492e+07	1.89145e+07	2.2075e+07	2.12815e+07	2.17217e+07	1.95676e+07	1.86315e+07	1.35749	0.000987294	0.499666	-1.00096	down
LIPID-P-0409	C22H46NO7P	LPE(17:0/0:0)	GP	LPE	-	33197.3	25125.3	26077.9	47729.9	32110.8	34451.2	16715	21705.1	12081	21553.3	6096.1	21217.3	1.07866	0.00314071	0.500109	-0.999686	down
LIPID-N-1392	C43H81O13P	PI(15:0_19:1)	GP	PI	-	326301	269831	312586	482369	395140	471821	178862	159241	209111	180408	189939	212091	1.3052	0.00281504	0.500278	-0.999198	down
MEDP0396	C9H14N3O7P	2'-Deoxycytidine-5'-Monophosphate	Nucleotide And Its metabolites	Nucleotide And Its metabolites	1032-65-1	192281	271697	242712	361131	373524	337839	146954	216802	135447	120624	80884.5	189899	1.14551	0.00260609	0.500572	-0.99835	down
LIPID-N-0729	C37H76NO7P	PE(O-16:0_16:0)	GP	PE-O	-	14383.7	15147.8	17526.3	18426.4	14594.7	17547.2	7667.49	7819.37	9818.3	4666.23	9944.91	8967.76	1.26925	2.05032e-05	0.500727	-0.997903	down
LIPID-N-1441	C47H81O13P	PI(18:1_20:4)	GP	PI	-	1.30555e+07	1.01679e+07	1.13847e+07	1.3472e+07	11968175	1.55273e+07	5.59699e+06	5.28106e+06	5.49799e+06	5.65852e+06	7.63687e+06	8.23274e+06	1.32693	8.44321e-05	0.50154	-0.995564	down
LIPID-N-1199	C48H87O10P	PG(22:1_20:3)	GP	PG	-	55812.2	49763.9	31680.5	50536.4	42443.9	54972.9	8916.5	25336.1	32153.5	29214.6	23390.1	24054	1.12902	0.000783647	0.501613	-0.995354	down
LIPID-P-0514	C43H76NO8P	PC(15:0_20:5)	GP	PC	-	2.19798e+07	2.37177e+07	2.80716e+07	2.62263e+07	2.36715e+07	2.58801e+07	1.47254e+07	1.54659e+07	1.3413e+07	1.4231e+07	8.2523e+06	9.05102e+06	1.2955	2.10574e-05	0.502442	-0.992971	down
MEDP1963	C11H19N3O6S	S-(Methyl)glutathione	Amino acid and Its metabolites	Amino acid derivatives	2922-56-7	2.73387e+06	2.34225e+06	2.69104e+06	3.34563e+06	2.97459e+06	2.90811e+06	1.38969e+06	1.48485e+06	985550	1.68853e+06	1.23208e+06	1.77093e+06	1.32322	1.6902e-05	0.503171	-0.99088	down
LIPID-N-0567	C40H76NO10P	PS(16:0_18:1)	GP	PS	-	4.34756e+06	4.96868e+06	3.72468e+06	5.17787e+06	4.88738e+06	6.02894e+06	2.16003e+06	2.38679e+06	2.92057e+06	2.01984e+06	2.00674e+06	3.1706e+06	1.32306	0.000163121	0.50333	-0.990423	down
LIPID-N-0808	C41H74NO7P	PE(O-18:3_18:2)	GP	PE-O	-	267871	399375	302149	195956	365324	443511	139853	155163	210590	160837	196651	131078	1.19684	0.00564897	0.503586	-0.98969	down
LIPID-P-0554	C44H82NO7P	PC(O-16:0_20:4)	GP	PC-O	-	1.4227e+08	1.2818e+08	126989293	1.17516e+08	1.14455e+08	1.22985e+08	6.61833e+07	57912131	5.9911e+07	6.11684e+07	7.34807e+07	6.15071e+07	1.41214	9.30326e-07	0.50527	-0.984874	down
LIPID-N-1322	C44H84NO10P	PS(18:1_20:3)	GP	PS	-	851129	1.10008e+06	1.17449e+06	1.02145e+06	1.22642e+06	1.32758e+06	319319	545828	768251	426479	806433	520330	1.20216	0.00034819	0.505382	-0.984555	down
LIPID-N-1158	C42H79O10P	PG(16:0_20:2)	GP	PG	-	179530	208723	211813	367992	216000	207988	96155.4	116165	99383.2	130748	88486.9	172686	1.21709	0.00700935	0.50546	-0.984331	down
LIPID-N-0967	C41H70NO8P	LNAPE(20:5/N-16:1)	GP	LNAPE	-	123185	158051	187526	230465	170141	196409	68079.6	98719.4	139400	97005.2	66363.3	69198	1.22372	0.00105227	0.505513	-0.984179	down
LIPID-P-2446	C41H81NO4	Cer(t18:0/23:1)	SP	Cer-NP	-	28148.3	25301	30393.1	38681.9	20625	35265.5	12808.9	16487.7	14331.7	14516.1	14744.5	17379.8	1.32166	0.00222315	0.505948	-0.982938	down
LIPID-N-1160	C43H81O10P	PG(18:1_19:1)	GP	PG	-	76698.2	87938.3	77103.2	105863	110443	136055	53150.6	50483.9	75763.1	28271.2	43297.8	49855.5	1.176	0.00207169	0.506349	-0.981796	down
LIPID-N-1435	C47H83O13P	PI(17:2_21:2)	GP	PI	-	40161.4	24665.4	34206.8	28302.6	30314	28863.1	14809.7	15447.1	16361.8	15233.4	12183.2	20471.1	1.33376	0.000364209	0.5067	-0.980795	down
MEDN2105*041	C7H13N3O4	Ala-Asn	Amino acid and Its metabolites	Small Peptide	31796-57-3	99487.2	72023.7	83534.7	60927	80150.5	108722	23611.3	59087.7	38411.5	42125.2	48000.4	44679.3	1.22189	0.00104468	0.506919	-0.980173	down
MEDN1919*041	C7H13N3O4	Asparagylalanine	Amino acid and Its metabolites	Small Peptide	20917-57-1	99487.2	72023.7	83534.7	60927	80150.5	108722	23611.3	59087.7	38411.5	42125.2	48000.4	44679.3	1.22189	0.00104468	0.506919	-0.980173	down
MEDN1840	C18H30O2	Pinolenic acid	FA	FFA	16833-54-8	470313	455287	465848	549887	476793	555716	311829	354545	163377	232560	177494	267985	1.25703	0.000118798	0.507017	-0.979894	down
LIPID-N-0877	C36H71O8P	PMeOH(16:0_16:0)	GP	PMeOH	-	38388.1	35528.6	39080	61170.8	45986.6	43306.5	25021.4	17978.7	22571.7	26657.9	13349.3	28129.5	1.22594	0.00109142	0.507508	-0.978497	down
LIPID-P-1343	C43H80NO7P	PE(P-16:1_22:2)	GP	PE-P	-	1.02582e+06	832255	896948	746045	700072	689200	441989	450145	417716	418958	370146	384839	1.38003	0.000464942	0.507898	-0.977389	down
LIPID-P-1388	C43H74NO7P	PE(P-18:2_20:4)	GP	PE-P	-	1.653e+06	1.68778e+06	1.43457e+06	1.13559e+06	1.26099e+06	1.1485e+06	719281	720009	780961	736082	604751	665258	1.35881	0.000741359	0.507948	-0.977249	down
MEDP0125	C5H14NO+	Choline	Tryptamines,Cholines,Pigments	Cholines	62-49-7	1.16752e+08	9.6018e+07	1.46687e+08	1.06938e+08	1.04333e+08	1.48332e+08	7.70702e+07	6.44257e+07	2.47713e+07	6.13735e+07	7.52164e+07	6.26756e+07	1.1045	0.000658178	0.508349	-0.976109	down
LIPID-P-0214	C37H68O5	DG(16:0_18:2)	GL	DG	-	1.35051e+06	1.67958e+06	1.92625e+06	2.15921e+06	1.64856e+06	1.66171e+06	393043	857009	1.35777e+06	879238	943031	885246	1.16819	0.000508814	0.509824	-0.971929	down
LIPID-P-0215	C38H70O5	DG(17:1_18:1)	GL	DG	-	53266.7	52071.3	56534.9	78638.8	51989.6	56245.8	11923.1	22128.1	57349.5	31211.4	27268.6	27925.8	1.11002	0.0043211	0.509844	-0.971872	down
LIPID-N-1055	C38H74NO8P	PE(16:0_17:1)	GP	PE	-	998739	1.00691e+06	1.05919e+06	1.23076e+06	1.62265e+06	1.60439e+06	814970	751652	733171	500154	409987	626423	1.20828	0.00207248	0.509975	-0.971501	down
MEDP2315	C9H19N5O3	2-[[2-amino-5-(diaminomethylideneamino)pentanoyl]amino]propanoic Acid	Amino acid and Its metabolites	Small Peptide	40968-45-4	95159.8	58240.9	110368	90532.8	132458	98322.2	43264.2	29632.9	32957.1	74728.3	44502.8	73898.1	1.08662	0.00431713	0.511011	-0.968574	down
LIPID-P-0652	C41H74NO7P	PE(P-16:0_20:4)	GP	PE-P	-	5.22759e+07	4.76245e+07	4.70187e+07	3.7265e+07	4.30304e+07	4.27543e+07	1.76882e+07	2.59647e+07	2.70518e+07	2.50036e+07	2.20017e+07	2.02701e+07	1.37178	1.30989e-05	0.511097	-0.968332	down
LIPID-P-0759	C48H95N2O6P	SM(d18:1/25:1)	SP	SM	-	9.29192e+06	8.74481e+06	9.04523e+06	8.17581e+06	7.92756e+06	8.5093e+06	4.41508e+06	4.09055e+06	4.83416e+06	5.03839e+06	3.08943e+06	4.99194e+06	1.37104	1.29717e-06	0.511843	-0.966226	down
LIPID-P-0556	C48H90NO7P	PC(O-20:0_20:4)	GP	PC-O	-	8.36224e+06	1.10398e+07	1.16791e+07	1.52876e+07	1.4407e+07	1.65394e+07	6.51153e+06	8.16982e+06	8.29429e+06	6.36545e+06	5.44101e+06	4.82208e+06	1.22393	0.00253873	0.512244	-0.965097	down
MEDP1076*162	C12H22O11	Kojibiose	Others	Others	2140-29-6	159000	210948	106205	127853	148388	165539	95946.8	47480.9	68370.9	108774	84534.2	67178.5	1.16357	0.00229074	0.514509	-0.958731	down
MEDP1011*162	C12H22O11	Sucrose	Carbohydrates and Its metabolites	Sugars	57-50-1	159000	210948	106205	127853	148388	165539	95946.8	47480.9	68370.9	108774	84534.2	67178.5	1.16357	0.00229074	0.514509	-0.958731	down
LIPID-N-1115	C42H83O10P	PG(16:0_20:0)	GP	PG	-	569467	687714	958138	660115	546500	743966	359138	292962	415515	391262	316461	370949	1.3085	0.00189459	0.515203	-0.956786	down
LIPID-P-1396	C43H72NO7P	PE(P-18:2_20:5)	GP	PE-P	-	418806	512681	606273	633816	529402	423571	213814	302325	384956	206741	232481	270561	1.2693	0.000334223	0.515555	-0.955801	down
LIPID-P-2006	C34H67NO3	Cer(d16:0/18:1)	SP	Cer-NDS	-	269828	346924	342906	434264	274322	368919	152599	153284	205737	169159	160740	210594	1.32741	0.00062291	0.51646	-0.953272	down
LIPID-N-0350	C39H74NO8P	PE(18:2_16:0)	GP	PE	-	2.67358e+06	3.90961e+06	3.7141e+06	3.75152e+06	4.39111e+06	4.36029e+06	1.15716e+06	1795031	2.44488e+06	1.33318e+06	3.15475e+06	1.893e+06	1.155	0.000978559	0.516574	-0.952953	down
LIPID-P-0520	C44H76NO8P	PC(14:0_22:6)	GP	PC	-	1.02299e+08	1.04619e+08	1.30599e+08	1.16034e+08	122876578	1.32876e+08	7.49185e+07	7.51299e+07	5.83945e+07	6.83311e+07	3.87257e+07	5.14765e+07	1.2839	3.05116e-05	0.517375	-0.950717	down
LIPID-N-1061	C39H74NO8P	PE(18:0_16:2)	GP	PE	-	817730	412101	441257	420716	346274	426271	199316	174459	216256	309726	246277	336609	1.15891	0.0193042	0.51762	-0.950036	down
LIPID-P-0532	C40H82NO7P	PC(O-16:0_16:0)	GP	PC-O	-	5.75178e+06	6.06749e+06	6.10762e+06	6.40973e+06	6.93349e+06	7.78207e+06	3.46077e+06	3.21266e+06	3.34388e+06	2.92059e+06	3.20069e+06	4.08348e+06	1.38388	2.22362e-05	0.517822	-0.949472	down
LIPID-N-0592	C42H72NO10P	PS(16:0_20:5)	GP	PS	-	624114	745561	873237	1.04988e+06	808791	740884	264165	470936	712510	414550	265851	379848	1.18115	0.00156545	0.517889	-0.949284	down
LIPID-P-0484	C44H86NO8P	PC(18:0_18:1)	GP	PC	-	8.0886e+06	7.366e+06	7.26923e+06	8.70532e+06	7.77235e+06	8.17668e+06	3.10846e+06	4.13773e+06	4.32801e+06	4.24785e+06	4.15188e+06	4.5652e+06	1.40669	1.92295e-07	0.517942	-0.949138	down
LIPID-N-0906	C41H80NO8P	PC(15:0_18:1)	GP	PC	-	312970	406703	586704	266105	267364	345135	127632	156001	336260	202303	145663	164750	1.10589	0.0160514	0.518361	-0.947971	down
LIPID-N-1174	C40H73O10P	PG(16:1_18:2)	GP	PG	-	958988	887108	830158	820046	791879	1.11799e+06	421956	449742	487986	487910	449808	505063	1.40837	0.000202628	0.518382	-0.947911	down
LIPID-P-0762	C43H83N2O6P	SM(d18:2/20:1)	SP	SM	-	5.93393e+06	5.78058e+06	6.67442e+06	8.66749e+06	7.89982e+06	7.41457e+06	3.69477e+06	3.8655e+06	4.31927e+06	3.98697e+06	3.22248e+06	2.88027e+06	1.33582	0.000283373	0.5185	-0.947585	down
LIPID-N-0201	C28H44NO9P	LPS(22:6/0:0)	GP	LPS	-	438155	455429	297530	922119	625640	527732	357967	280140	187114	307978	183273	378765	1.02163	0.0291526	0.51896	-0.946303	down
LIPID-P-0218	C39H72O5	DG(18:1_18:1)	GL	DG	-	1.41027e+06	1.20101e+06	1.16122e+06	2.24876e+06	1.30765e+06	1.46938e+06	387139	583675	1.16831e+06	641971	1.0168e+06	772181	1.11515	0.00669647	0.519428	-0.945005	down
LIPID-N-0860	C45H78NO7P	PE(O-20:3_20:4)	GP	PE-O	-	1.19082e+06	1.06392e+06	918916	1.02135e+06	944410	916924	502379	541156	552342	507029	588575	460075	1.40534	2.42126e-05	0.520373	-0.942381	down
LIPID-P-1567	C47H89N2O6P	SM(d18:2/24:2)	SP	SM	-	6.90557e+06	5.54263e+06	6.50898e+06	5.49248e+06	5.87872e+06	5.63625e+06	2.83029e+06	3.25779e+06	3.25072e+06	2.96433e+06	3.09067e+06	3.32801e+06	1.4214	2.34282e-05	0.520562	-0.941858	down
LIPID-P-0483	C43H84NO8P	PC(17:0_18:1)	GP	PC	-	7.64707e+07	5.6871e+07	8.23714e+07	7.82597e+07	6.47712e+07	6.31568e+07	2.61855e+07	3.09287e+07	2.90708e+07	3.29e+07	4.93422e+07	5.14498e+07	1.23961	0.000248288	0.521158	-0.940207	down
LIPID-P-0644	C45H86NO7P	PE(P-18:0_22:2)	GP	PE-P	-	60284	58274.6	61393	85435.8	70622.1	72940.4	26399.6	39028.4	39394.7	24393.6	33666.7	50473.4	1.25898	0.000212847	0.521718	-0.938658	down
MEDP1498	C4H4N6O	8-Azaguanine	Nucleotide And Its metabolites	Nucleotide And Its metabolites	134-58-7	7.90418e+06	6.89671e+06	8.46239e+06	6.60367e+06	7.30842e+06	5.15297e+06	4.55924e+06	5.7358e+06	3.2488e+06	3.33444e+06	2.84642e+06	2.39331e+06	1.1902	0.00064773	0.522534	-0.936403	down
MEDP1083	C5H4N4O2	Oxypurinol	Nucleotide And Its metabolites	Nucleotide And Its metabolites	2465-59-0	7.90418e+06	6.89671e+06	8.46239e+06	6.60367e+06	7.30842e+06	5.15297e+06	4.55924e+06	5.7358e+06	3.2488e+06	3.33444e+06	2.84642e+06	2.39331e+06	1.1902	0.00064773	0.522534	-0.936403	down
LIPID-N-1379	C43H83O13P	PI(15:0_19:0)	GP	PI	-	29711.6	32647	33519.4	34404.5	36686.2	49981.2	21958.3	15415.2	19478.2	17010	20675.6	18834.8	1.315	0.00128789	0.522573	-0.936296	down
LIPID-N-0015	C26H43NO6	Glycocholic acid	ST	BA	475-31-0	201229	154543	170358	237820	207448	194622	99473	109384	87158.3	110904	95622.6	107889	1.37107	0.000311708	0.523517	-0.933691	down
LIPID-N-1387	C40H75O13P	PI(13:0_18:1)	GP	PI	-	589718	298886	377640	331103	337065	428647	278766	167688	160929	257454	174333	198771	1.2028	0.00552308	0.523871	-0.932716	down
LIPID-P-0102	C34H69NO3	Cer(d18:0/16:0)	SP	Cer-NDS	-	43012.1	50311.6	54571.6	49143.6	32973.4	45174.9	26198.9	27844.5	20978.1	21147.6	20439.9	27865.1	1.31679	0.00032487	0.525003	-0.929602	down
LIPID-P-1509	C38H77NO5	Cer(t18:0/20:0(2OH))	SP	Cer-AP	-	272321	350423	241783	262014	215345	247556	41248.8	100380	235488	137835	198057	121660	1.01521	0.00527992	0.525133	-0.929246	down
LIPID-N-0871	C45H76NO7P	PE(O-18:2_22:6)	GP	PE-O	-	4.83249e+07	5.11304e+07	5.05993e+07	6.19287e+07	5.68876e+07	5.99416e+07	2.80062e+07	2.79785e+07	2.3178e+07	3.05435e+07	2.35086e+07	3.94648e+07	1.33373	1.4805e-05	0.525162	-0.929167	down
LIPID-N-0399	C43H76NO8P	PE(18:1_20:4)	GP	PE	-	463396	517067	440108	378436	411786	450079	214019	203660	214615	236256	306803	223510	1.35733	9.01974e-06	0.525716	-0.927645	down
LIPID-N-1243	C42H76NO10P	PS(18:0_19:0)	GP	PS	-	604851	552076	603421	724748	666436	703855	389245	298971	294390	356860	296222	392950	1.36531	7.54909e-06	0.526183	-0.926364	down
LIPID-N-0833	C41H72NO7P	PE(O-16:2_20:4)	GP	PE-O	-	1.48611e+06	1.3789e+06	1.57105e+06	1.38073e+06	1.3801e+06	1.52808e+06	623525	725335	1.17964e+06	820266	596524	647274	1.31567	0.000254193	0.52637	-0.92585	down
LIPID-N-0593	C44H76NO10P	PS(18:0_20:5)	GP	PS	-	3.24176e+06	4.12099e+06	4.58379e+06	4.60175e+06	3.77044e+06	3.52124e+06	832256	2.40867e+06	4.23289e+06	1.81065e+06	1.50109e+06	1.76615e+06	1.08238	0.00880956	0.526498	-0.925499	down
LIPID-P-0545	C44H86NO7P	PC(O-18:0_18:2)	GP	PC-O	-	1.63556e+06	2.62197e+06	1.80874e+06	1.92088e+06	1.92502e+06	2.41454e+06	819241	879604	989365	907174	1.58404e+06	1.31249e+06	1.22631	0.000711358	0.526654	-0.925072	down
LIPID-N-1288	C39H76NO10P	PS(16:1_17:1)	GP	PS	-	177500	142920	134124	131234	159031	175030	70649	81338.9	89327	86931.6	77738.4	78823.4	1.39788	0.000151302	0.527058	-0.923968	down
LIPID-N-1044	C45H78NO8P	PC(15:0_22:6)	GP	PC	-	119009	127237	111010	165112	132993	164870	70442.2	72640	67891.4	63067.7	76780.6	82449.2	1.35287	0.000667627	0.528229	-0.920763	down
LIPID-N-0550	C48H81O13P	PI(17:0_22:6)	GP	PI	-	30099.4	15073.7	23828.1	16301.1	18179.4	34102.6	14028.3	9052.89	18937.8	11704.6	7490.67	11534.6	1.06987	0.0181567	0.528759	-0.919318	down
LIPID-N-0783	C45H86NO7P	PE(O-18:1_22:2)	GP	PE-O	-	44204.6	66347.7	61920.8	106291	73239.4	92067.9	30346.1	37254	41482.8	28988.7	35739.7	61130	1.1158	0.010095	0.529062	-0.918492	down
LIPID-N-1015	C41H80NO8P	PC(17:0_16:1)	GP	PC	-	232622	276024	191416	217421	120652	183660	69809.8	102866	162582	100566	91029.8	119776	1.15963	0.00469817	0.529246	-0.917991	down
LIPID-N-1039	C44H74NO8P	PC(14:1_22:6)	GP	PC	-	166452	131427	148115	203472	204514	196629	122581	122068	85051.4	97224	52158.6	77394.8	1.18193	0.000678545	0.529672	-0.916828	down
LIPID-P-0658	C43H76NO7P	PE(P-18:1_20:4)	GP	PE-P	-	2.08523e+07	1.92067e+07	1.70338e+07	1.67996e+07	1.72583e+07	1.57041e+07	8.53291e+06	9.63572e+06	1.15519e+07	8.95815e+06	8.6703e+06	9.29442e+06	1.39633	1.20324e-05	0.530096	-0.915674	down
MEDN0280	C2H7NO3S	Taurine	Organic acid And Its derivatives	Sulfonic acids	107-35-7	2.84437e+08	2.46964e+08	3.74348e+08	280228746	3.61183e+08	3.37758e+08	1.50202e+08	1.70738e+08	1.20723e+08	1.96114e+08	176555394	1.85091e+08	1.29905	0.000291608	0.530221	-0.915335	down
LIPID-N-1494	C43H75O8P	PA(20:1_20:4)	GP	PA	-	4.0821e+06	3.7802e+06	3.49117e+06	3.12871e+06	3.34785e+06	2.88536e+06	1.99532e+06	1.67219e+06	2.10607e+06	1.78875e+06	1.66719e+06	1.75549e+06	1.37716	8.4128e-05	0.530282	-0.915167	down
MEDP1717	C10H15N3O5	2'-O-methylcytidine	Nucleotide And Its metabolites	Nucleotide And Its metabolites	70475-20-6	284171	235557	287757	259863	427333	325904	228816	167252	93296.6	248029	102845	128633	1.08523	0.00413225	0.532176	-0.910026	down
LIPID-N-0384	C41H74NO8P	PE(18:3_18:1)	GP	PE	-	138577	231072	260641	198811	218580	276916	59446.1	100263	139800	93359.9	196389	115666	1.0776	0.00396032	0.532179	-0.910015	down
LIPID-P-0550	C44H84NO7P	PC(O-18:1_18:2)	GP	PC-O	155575-01-2	6.70472e+06	4.73399e+06	6.48169e+06	8.2947e+06	8.89803e+06	9.3302e+06	3.02806e+06	3.82093e+06	4.01475e+06	3.36784e+06	5.17139e+06	4.25125e+06	1.21826	0.00312996	0.532233	-0.909869	down
LIPID-P-0167	C33H64O5	DG(14:0_16:0)	GL	DG	-	124316	136214	131264	166867	114911	127439	59434.8	74791.9	85113.1	53505.8	72983.8	80732.6	1.33185	6.40329e-05	0.532529	-0.909067	down
LIPID-N-1152	C38H71O10P	PG(16:0_16:2)	GP	PG	-	2.64351e+06	2.26216e+06	2.46164e+06	2.54286e+06	2.29051e+06	2.83146e+06	905356	1.45073e+06	1.46055e+06	1.27699e+06	1.12049e+06	1.80025e+06	1.3223	3.50791e-05	0.533149	-0.907389	down
LIPID-N-0336	C40H78NO8P	PE(17:0_18:1)	GP	PE	-	3.81611e+06	5.5228e+06	4.56653e+06	4.46664e+06	4.39166e+06	6.18937e+06	2.3509e+06	2.3891e+06	2.41532e+06	2.46538e+06	3.13259e+06	2.69515e+06	1.32987	0.000853169	0.533568	-0.906257	down
MEDP2053	C10H13N4O9P	Xanthosine-5'-monophosphate	Nucleotide And Its metabolites	Nucleotide And Its metabolites	25899-70-1	154110	168138	148989	91848.1	140609	85673.1	105629	37336.1	82539.8	84069.5	47242.9	64545.1	1.02634	0.00637078	0.533798	-0.905634	down
MEDN0822	C13H22N4O8S2	Cysteineglutathione disulfide	Amino acid and Its metabolites	Small Peptide	13081-14-6	671518	648961	1.05568e+06	834724	989318	1.5081e+06	613379	522120	321526	612292	377354	607366	1.08127	0.0172667	0.535017	-0.902345	down
LIPID-N-1149	C48H93O10P	PG(24:0_18:1)	GP	PG	-	96232.7	69608.7	61867.7	91080.1	60449.8	101257	39604.9	33943.7	48302.6	41099.6	43496.8	50684.1	1.27548	0.00301785	0.535138	-0.902017	down
LIPID-N-1198	C47H85O10P	PG(21:0_20:4)	GP	PG	-	123649	72099.7	126783	95778	93667.5	94896.5	68166.4	52645.7	47978	54926.4	48749.6	52707.9	1.28572	0.00170097	0.535818	-0.900184	down
LIPID-P-2077	C44H83NO3	Cer(d18:1/26:2)	SP	Cer-NS	-	350456	319644	393740	310065	327169	330988	223657	132763	171983	217942	144410	198148	1.30326	1.70809e-05	0.535861	-0.900068	down
MEDP2596	C15H23N3O3	Lys-Phe	Amino acid and Its metabolites	Small Peptide	6235-35-4	188161	156098	182121	215410	283542	206975	93154.7	96816	95365.5	132486	139001	103904	1.26109	0.0017868	0.536171	-0.899236	down
LIPID-P-0512	C50H92NO8P	PC(20:3_22:1)	GP	PC	-	2.35024e+06	1.09982e+06	1.34709e+06	945544	1.11461e+06	1.02979e+06	622264	598148	623522	590135	965649	832514	1.1032	0.0351271	0.536602	-0.898076	down
LIPID-N-0960	C40H78NO8P	LNAPE(18:1/N-17:0)	GP	LNAPE	-	3.47279e+06	5.3214e+06	5.17242e+06	4.27823e+06	4.9278e+06	7.20185e+06	2.37447e+06	2.70707e+06	2.32047e+06	2.72221e+06	3.26203e+06	2.96205e+06	1.2459	0.00491917	0.538225	-0.893718	down
LIPID-N-1237	C41H80NO10P	PS(16:0_19:0)	GP	PS	-	3.13472e+06	3.38731e+06	4.09937e+06	3.61753e+06	4.57819e+06	3.82587e+06	1.85645e+06	1.56589e+06	1.49792e+06	2.83381e+06	2.04659e+06	2.39122e+06	1.25071	0.000157824	0.53844	-0.893142	down
MEDP2430	C14H18N2O4	Tyr-Pro	Amino acid and Its metabolites	Small Peptide	51871-47-7	166854	122911	146136	212638	218228	174589	78718.1	69309	59288.6	127087	89035	137351	1.13274	0.00257173	0.538518	-0.892935	down
LIPID-N-1138	C43H83O10P	PG(18:0_19:1)	GP	PG	-	514491	763426	827038	839665	727992	738258	414119	382290	369830	429495	291849	490521	1.28128	0.000286929	0.539146	-0.891252	down
LIPID-N-0852	C41H70NO7P	PE(O-16:2_20:5)	GP	PE-O	-	165112	178838	292947	270815	232007	210953	67904.4	192417	212000	105972	66944.1	83759.4	1.04565	0.0119188	0.539729	-0.889693	down
LIPID-N-0072	C15H30O2	FFA(15:0)	FA	FFA	-	669333	687195	639286	891780	673133	715141	453333	422022	374409	364780	378487	319060	1.36213	7.47907e-05	0.54073	-0.887019	down
LIPID-P-0229	C39H70O5	DG(18:1_18:2)	GL	DG	-	463555	448544	531659	690687	520943	566091	176304	237537	411678	272023	348420	297727	1.21639	0.000526785	0.54127	-0.88558	down
LIPID-N-1066	C39H72NO8P	PE(16:0_18:3)	GP	PE	-	89990.4	115451	110879	118590	118407	128717	44309.6	50639	69146.5	53345.2	74074.5	78050	1.27941	5.52242e-05	0.541857	-0.884016	down
LIPID-P-1020	C63H116O6	TG(24:0_18:1_18:2)	GL	TG	-	9830.96	12043.9	14513.8	16161.6	17122.5	15357	9903.39	8511.1	8045.54	7496.07	7729.66	4415.99	1.16289	0.00102931	0.542184	-0.883145	down
LIPID-P-0271	C43H68O5	DG(18:2_22:6)	GL	DG	-	151393	192668	243090	369888	254051	258222	173446	159123	137574	138883	61018.1	126801	1.03182	0.0120027	0.542326	-0.882769	down
LIPID-N-1497	C45H79O8P	PA(22:1_20:4)	GP	PA	-	243541	202855	152786	266395	201303	204912	119746	128782	106926	114784	120373	99174.8	1.3258	0.00131053	0.542374	-0.882641	down
LIPID-P-2422	C33H63NO4	Cer(t17:2/16:0)	SP	Cer-NP	-	830240	1.0597e+06	752788	592710	654162	654959	306303	544382	484579	342813	455596	335646	1.22083	0.00258381	0.543358	-0.880026	down
LIPID-P-0507	C44H80NO8P	PC(16:0_20:4)	GP	PC	-	9.65842e+06	6.769e+06	6.51793e+06	5.69701e+06	5.86662e+06	6.30166e+06	4.13383e+06	3.3823e+06	3.73062e+06	3.85431e+06	3.78408e+06	3.30977e+06	1.3242	0.00292382	0.543851	-0.878716	down
LIPID-N-0892	C44H79O8P	PMeOH(18:0_22:4)	GP	PMeOH	-	1.29472e+06	2.02151e+06	2.17334e+06	2.69295e+06	2.05446e+06	2.01874e+06	747120	1.08272e+06	1.68735e+06	1.10432e+06	833026	1.21188e+06	1.16102	0.00255986	0.543942	-0.878476	down
LIPID-N-0365	C39H72NO8P	PE(18:3_16:0)	GP	PE	-	172937	210868	214500	252555	237079	235676	76124.9	126076	131921	122031	139108	126410	1.29026	5.62728e-05	0.545228	-0.87507	down
MEDN1551	C5H6N2O2	Imidazoleacetic acid	Heterocyclic compounds	Indole and Its derivatives	645-65-8	2.14481e+06	2.94992e+06	2.70055e+06	2.88929e+06	2.80048e+06	2.94596e+06	1.37879e+06	1.43166e+06	1.02903e+06	1.6485e+06	1.72981e+06	1.75598e+06	1.29015	2.49351e-05	0.546148	-0.872636	down
MEDP1197	C3H9N3O2S	Hypotaurocyamine	Alcohol and amines	Polyamines	1119-54-6	3.23717e+08	2.28968e+08	3.0923e+08	2.7818e+08	2.98647e+08	2.81051e+08	1.9554e+08	1.67114e+08	1.27656e+08	1.87676e+08	1.49257e+08	1.12053e+08	1.27943	4.64782e-05	0.546168	-0.872584	down
MEDP0178	C4H4N2O2	Uracil	Nucleotide And Its metabolites	Nucleotide And Its metabolites	66-22-8	1.33217e+07	1.172e+07	1.40784e+07	1.22716e+07	1.34034e+07	1.28211e+07	8.64458e+06	8.71151e+06	5.09129e+06	7.91453e+06	6.08991e+06	5.95723e+06	1.29898	4.62058e-05	0.546395	-0.871984	down
LIPID-P-0024	C27H53NO4	Carnitine C20:0	FA	CAR	-	7505.57	12265.9	5650.37	9986.27	10482	13166.5	5236.69	5257	4124.32	3122.37	5703.86	8906.84	1.02059	0.0117972	0.547798	-0.868284	down
LIPID-N-0538	C47H81O13P	PI(20:4_18:1)	GP	PI	-	5.07073e+06	4.48954e+06	5.56767e+06	5.90762e+06	5.2902e+06	5.39532e+06	2.37245e+06	2.13033e+06	3.09055e+06	2.75299e+06	3.24361e+06	3.78779e+06	1.3058	2.52619e-05	0.547828	-0.868204	down
LIPID-P-0109	C34H67NO3	Cer(d18:1/16:0)	SP	Cer-NS	-	6.22119e+06	6.40306e+06	5.89791e+06	8.91004e+06	5.94408e+06	6.76676e+06	2.97231e+06	3.29864e+06	4.35186e+06	3.38101e+06	3.61219e+06	4.37846e+06	1.32504	0.000516719	0.547902	-0.868009	down
MEDP2359	C14H25NO11	Poly-N-acetyllactosamine	Carbohydrates and Its metabolites	Carbohydrates and Its metabolites	32181-59-2	336199	300380	471382	322243	363929	266738	257622	193214	124413	161571	215557	178299	1.1731	0.00167256	0.54864	-0.866069	down
LIPID-N-1153	C39H73O10P	PG(15:0_18:2)	GP	PG	-	310633	301907	258077	341983	309487	296657	158698	186840	181232	193983	174013	103140	1.2911	1.8218e-05	0.54868	-0.865964	down
LIPID-N-0207	C40H80NO8P	PC(18:0_14:0)	GP	PC	-	65492.4	63782.4	92235.5	88847.9	89135.7	84643.9	31583.7	43853.8	40607.4	46714.7	47570.8	55362.7	1.28404	0.000279124	0.548796	-0.865657	down
LIPID-N-1429	C45H79O13P	PI(18:0_18:4)	GP	PI	-	217222	248148	219596	229334	234057	264134	179050	122488	127410	163748	42822.3	140335	1.04094	0.00181494	0.54928	-0.864387	down
LIPID-N-0836	C42H74NO7P	PE(O-17:2_20:4)	GP	PE-O	-	383610	379449	431807	342753	302625	334453	161325	236099	292142	206209	165460	133619	1.24095	0.000356979	0.549434	-0.863982	down
LIPID-P-0217	C39H72O5	DG(18:0_18:2)	GL	DG	-	206395	221650	237751	264443	236540	205406	83367.9	116373	172218	129745	122390	130557	1.29688	5.30974e-05	0.549963	-0.862594	down
MEDP0184	C15H12I3NO4	Liothyronine	Hormones and hormone related compounds	Hormones and hormone related compounds	1823692	113668	129612	119399	121129	135711	77423.5	72471.3	83845.7	59813.2	67159.3	54502.4	45642	1.21497	0.000633333	0.550165	-0.862064	down
LIPID-P-2074	C41H79NO3	Cer(d18:1/23:1)	SP	Cer-NS	-	329260	321493	374186	477608	317371	327556	194317	205584	213448	166837	132666	268746	1.24942	0.000598168	0.550227	-0.861901	down
LIPID-N-1205	C42H73O10P	PG(16:0_20:5)	GP	PG	-	2.84399e+06	1.97858e+06	1.58777e+06	1.91489e+06	1.55253e+06	1.83199e+06	1.24189e+06	1.0889e+06	941305	1.18645e+06	1.02349e+06	970952	1.28234	0.0051422	0.551078	-0.85967	down
LIPID-P-0168	C34H66O5	DG(15:0_16:0)	GL	DG	-	33313.6	40696.8	42712.4	46776.2	28006.4	42677	18656.6	27720.7	27206.7	16395.6	17514.7	21558.9	1.24433	0.000719797	0.55108	-0.859667	down
LIPID-N-0772	C41H78NO7P	PE(O-16:0_20:3)	GP	PE-O	-	46896.9	42563.4	28730.5	45345.3	42707.6	59445.1	15543.3	24992.5	26041.8	31768	22283.5	25863.4	1.20858	0.0026981	0.551369	-0.85891	down
LIPID-P-2421	C43H85NO4	Cer(t17:1/26:0)	SP	Cer-NP	-	47903.9	33886.2	59567.2	65909.6	42022.7	74095.5	29825.4	30540.5	27781.8	31506.8	22316	36459.1	1.17244	0.0101686	0.551755	-0.857899	down
LIPID-N-0074	C17H34O2	FFA(17:0)	FA	FFA	-	1.31193e+06	1.43771e+06	1.34587e+06	2.11295e+06	1.42592e+06	1.59162e+06	1.0709e+06	880584	917309	781267	679000	764203	1.28545	0.0013123	0.552055	-0.857117	down
LIPID-N-0976	C47H78NO8P	LNAPE(20:4/N-22:4)	GP	LNAPE	-	163631	107403	127090	84080.5	85702.2	90943.8	64987.6	61107	72735.8	68796	60561.2	35783	1.13693	0.00960657	0.552432	-0.856131	down
LIPID-P-2443	C34H67NO4	Cer(t18:0/16:1)	SP	Cer-NP	-	27929.6	30529.1	23277.4	51336.4	32019.5	34947.8	19680.8	12653.4	32620.2	13761.6	11115.6	20916.8	1.04136	0.0161129	0.553632	-0.853	down
LIPID-P-0224	C37H66O5	DG(16:1_18:2)	GL	DG	-	92953	104879	137793	139971	97413.4	93649.3	27626	53000.9	100171	69234.2	65424.3	53880.2	1.08424	0.00386621	0.554011	-0.852012	down
LIPID-N-0411	C42H72NO8P	PE(15:0_22:6)	GP	PE	-	1.01879e+06	883376	1.13525e+06	1.25077e+06	787581	1.13444e+06	740846	590922	434089	711144	449263	514375	1.2368	0.000510489	0.55403	-0.851963	down
LIPID-N-0984	C37H74NO8P	PC(13:0_16:0)	GP	PC	-	3.80368e+06	4.50626e+06	5.02451e+06	5.83288e+06	5.50401e+06	4.41329e+06	1.83474e+06	2.81781e+06	3.44991e+06	2.9744e+06	2.23693e+06	2.83189e+06	1.26363	0.000296057	0.555128	-0.849109	down
MEDN0171	C9H12N2O6	Uridine	Nucleotide And Its metabolites	Nucleotide And Its metabolites	58-96-8	4.13317e+06	3.91512e+06	5.69702e+06	4.23257e+06	4.2901e+06	4.62836e+06	3.0407e+06	2.89702e+06	1.43522e+06	2.80477e+06	2.45721e+06	2.29733e+06	1.20268	0.000223276	0.555178	-0.848978	down
LIPID-N-0793	C43H80NO7P	PE(O-18:0_20:4)	GP	PE-O	-	996838	815612	926828	737352	738258	700342	506547	460000	474607	457837	430316	400302	1.36278	0.000386304	0.555337	-0.848564	down
MEDP0378	C14H17N5O8	N6-Succinyl Adenosine	Nucleotide And Its metabolites	Nucleotide And Its metabolites	4542-23-8	427551	212886	430692	396398	447042	403086	188233	170506	143813	234033	277503	274727	1.09767	0.0031646	0.556085	-0.846621	down
LIPID-N-0994	C39H78NO8P	PC(13:0_18:0)	GP	PC	-	5.13542e+06	6.90595e+06	7.83297e+06	9.67855e+06	7.29124e+06	6.47971e+06	2.62907e+06	4.56568e+06	6.05358e+06	4.0301e+06	3.15866e+06	3.68032e+06	1.17045	0.00252798	0.556678	-0.845086	down
LIPID-P-2017	C36H71NO3	Cer(d18:0/18:1)	SP	Cer-NDS	-	30795.3	31703.9	23057.5	41466.6	32816.8	23661.7	16848.2	15853.3	13973.4	19852.6	8620.81	27052.9	1.08021	0.00471828	0.55695	-0.844381	down
LIPID-P-0561	C48H88NO7P	PC(O-20:1_20:4)	GP	PC-O	-	1.47388e+07	1.3649e+07	1.46976e+07	1.29459e+07	1.38072e+07	1.37203e+07	9.00467e+06	7.37776e+06	7.17936e+06	7.10643e+06	7.39358e+06	8.54921e+06	1.39903	7.20327e-08	0.557823	-0.84212	down
LIPID-N-1475	C43H79O8P	PA(20:0_20:3)	GP	PA	-	93491.6	77149.6	86841.6	73804.7	72918.1	72344.5	45392.7	48735.3	50226.7	49097.7	35879	36677.5	1.35455	2.12832e-05	0.558197	-0.841153	down
LIPID-N-1401	C40H73O13P	PI(13:0_18:2)	GP	PI	-	135471	106043	135197	93037.4	115886	132749	62892.9	66864.9	71172.3	60071.7	68980.9	71375.4	1.36093	0.000515893	0.558696	-0.839863	down
LIPID-N-0548	C47H79O13P	PI(16:0_22:6)	GP	PI	-	270543	276584	364086	359239	342427	508053	179402	130871	158859	220192	173649	324385	1.11477	0.006497	0.559829	-0.836943	down
LIPID-N-0837	C43H76NO7P	PE(O-18:2_20:4)	GP	PE-O	-	2.94287e+07	2.68187e+07	2.34115e+07	2.33722e+07	2.25801e+07	2.2153e+07	1.31751e+07	1.42953e+07	1.58546e+07	1.3325e+07	1.29887e+07	1.31386e+07	1.39682	8.89747e-05	0.560198	-0.835991	down
LIPID-N-0451	C42H77O10P	PG(18:2_18:1)	GP	PG	-	111937	101052	155283	155254	114747	174663	87714.4	60107.8	65511.5	85801.1	59256.5	97166.1	1.19255	0.00292509	0.560385	-0.835511	down
MEDN1513	C9H12N2O6	5-Hydroxy-2'-deoxyuridine	Nucleotide And Its metabolites	Nucleotide And Its metabolites	5168-36-5	1.42674e+06	1.33152e+06	1.463e+06	1.27634e+06	1.31245e+06	1.32094e+06	934321	781074	537014	863812	782288	658684	1.30947	2.7391e-05	0.560472	-0.835286	down
LIPID-N-0794	C43H80NO7P	PE(O-18:1_20:3)	GP	PE-O	-	624351	505344	573114	452926	442509	435915	305904	287450	288808	297170	269200	252235	1.36034	0.000654447	0.56054	-0.835111	down
LIPID-N-0957	C37H74NO8P	LNAPE(16:0/N-16:0)	GP	LNAPE	-	2.44003e+06	2.30564e+06	1.62774e+06	2.11476e+06	2.19865e+06	1.62053e+06	1.34742e+06	840202	1.29834e+06	1.26894e+06	952641	1.21673e+06	1.24428	0.000591539	0.562613	-0.829785	down
LIPID-P-0088	C48H76O2	CE(21:5)	ST	CE	-	209499	488514	264410	201801	314770	327752	112877	206699	213801	201098	156529	126483	1.04423	0.0270319	0.56316	-0.828383	down
LIPID-N-1071	C42H78NO8P	PE(18:1_19:2)	GP	PE	-	111776	160854	127962	107372	137378	147536	78091.9	85540.2	61274.7	40796.8	107193	73630.6	1.12319	0.000943197	0.563174	-0.828347	down
LIPID-N-0426	C45H76NO8P	PE(22:6_18:1)	GP	PE	-	4.61717e+06	5.92345e+06	6.23574e+06	6.18227e+06	5.99134e+06	5.69452e+06	3.34449e+06	3.27308e+06	2.87105e+06	3.22478e+06	2.98624e+06	3.82115e+06	1.365	2.14666e-05	0.56346	-0.827615	down
LIPID-N-0814	C43H78NO7P	PE(O-18:1_20:4)	GP	PE-O	-	2.26195e+07	1.75185e+07	1.95561e+07	1.7001e+07	1.5523e+07	1.50456e+07	1.03069e+07	1.11912e+07	1.05962e+07	1.02431e+07	9.39774e+06	8.73477e+06	1.35387	0.000665633	0.56375	-0.826872	down
MEDP2356	C13H16N2O5	Phe-Asp	Amino acid and Its metabolites	Small Peptide	22828-05-3	341823	217425	295296	297399	324751	323143	211161	101834	113320	224367	176906	189743	1.12143	0.000833603	0.565234	-0.82308	down
LIPID-N-0397	C41H72NO8P	PE(16:0_20:5)	GP	PE	-	6.49453e+06	7.2561e+06	7.66899e+06	1.01782e+07	8.06663e+06	5.94271e+06	3.59631e+06	4.524e+06	5.24651e+06	4.97119e+06	3.45399e+06	4.0062e+06	1.26599	0.00155368	0.565661	-0.821991	down
LIPID-P-0559	C44H80NO7P	PC(O-16:1_20:4)	GP	PC-O	-	5.97532e+07	4.13079e+07	3.94018e+07	2.71516e+07	3.46954e+07	3.35444e+07	2.47538e+07	2.15542e+07	2.04377e+07	2.75969e+07	2.04863e+07	1.87561e+07	1.18724	0.0120585	0.566388	-0.820137	down
LIPID-N-0323	C37H74NO8P	PE(16:0_16:0)	GP	PE	923-61-5	302704	379254	377752	485318	304231	343927	192022	179456	251104	198425	178118	243167	1.28739	0.00119354	0.566433	-0.820024	down
LIPID-N-1486	C43H77O8P	PA(20:0_20:4)	GP	PA	-	3.63099e+06	2.7508e+06	3.12706e+06	2.53637e+06	2.55791e+06	2.24697e+06	1.68823e+06	1.54025e+06	1.67736e+06	1.71799e+06	1.44804e+06	1.47784e+06	1.33419	0.00145385	0.566745	-0.819227	down
LIPID-N-1101	C47H80NO8P	PE(20:2_22:5)	GP	PE	-	584902	440430	558465	648977	555356	498622	238768	321228	367664	326135	291067	319044	1.34267	0.000106967	0.567096	-0.818334	down
LIPID-P-0225	C37H66O5	DG(16:0_18:3)	GL	DG	-	70917.5	86339.6	84439.4	105455	61985.7	81874.6	26674.2	51776.5	52083.3	48218.4	57136	42998.7	1.19373	0.00103737	0.567984	-0.816077	down
LIPID-P-0660	C45H80NO7P	PE(P-18:0_22:5)	GP	PE-P	-	2.70616e+06	3.14367e+06	4.33563e+06	5.91319e+06	3.72954e+06	4.46856e+06	1.82365e+06	2.27231e+06	2.68738e+06	2.18978e+06	2.00292e+06	2.83833e+06	1.1613	0.0113774	0.568569	-0.814594	down
LIPID-N-1078	C41H74NO8P	PE(18:1_18:3)	GP	PE	-	161884	175106	181623	135689	146793	168180	73567.6	93003.6	97461.2	94286.1	80753.4	112116	1.35224	2.21485e-05	0.56866	-0.814361	down
LIPID-N-0438	C40H77O10P	PG(16:0_18:1)	GP	PG	-	470143	703695	651884	950888	569615	640550	415203	392197	333518	421966	248252	456375	1.16559	0.00556221	0.568758	-0.814113	down
LIPID-N-0623	C35H69O8P	PA(16:0_16:0)	GP	PA	-	105466	71726.6	60282	84080.4	93043.2	88283.9	59491	34832.1	57486.6	40183.2	35039.4	59519.5	1.16426	0.0015944	0.569819	-0.811424	down
LIPID-P-0944	C62H116O6	TG(23:0_18:1_18:1)	GL	TG	-	39793.7	45176.4	49965.8	78739.8	65051.2	61129.5	41002.4	33047.3	38715.6	39317.4	15221.5	26603.8	1.03024	0.00797312	0.570559	-0.809553	down
MEDP2346*104	C4H9NO2	(Ethylammonio)acetate	Amino acid and Its metabolites	Amino acid derivatives	627-01-0	8.92421e+06	7.66771e+06	1.01103e+07	6.96104e+06	8.594e+06	1.07998e+07	6.05869e+06	4.67906e+06	2.63032e+06	5.51418e+06	5.26607e+06	6.1433e+06	1.12455	0.00076719	0.570926	-0.808624	down
MEDP0868*104	C4H9NO2	N-Methylalanine	Amino acid and Its metabolites	Amino acid derivatives	3913-67-5	8.92421e+06	7.66771e+06	1.01103e+07	6.96104e+06	8.594e+06	1.07998e+07	6.05869e+06	4.67906e+06	2.63032e+06	5.51418e+06	5.26607e+06	6.1433e+06	1.12455	0.00076719	0.570926	-0.808624	down
LIPID-N-1495	C43H75O8P	PA(20:2_20:3)	GP	PA	-	54719.7	38950.6	19291.5	46142.1	36065.9	42815	19373.4	21826.2	22361.4	19384	24467.2	28946.6	1.06087	0.0159857	0.572973	-0.80346	down
LIPID-P-0533	C42H86NO7P	PC(O-18:0_16:0)	GP	PC-O	-	696902	881380	662637	920110	703685	705979	480412	484161	392125	331996	403560	527793	1.28593	0.000216493	0.573228	-0.80282	down
LIPID-P-0502	C46H86NO8P	PC(18:0_20:3)	GP	PC	-	628411	350007	290624	354315	423524	444143	165151	196953	175315	194062	390415	306394	1.04596	0.0164483	0.573374	-0.802451	down
LIPID-N-1361	C46H68NO10P	PS(20:3_20:4)	GP	PS	-	605724	682388	624779	756138	785394	586455	282006	414185	472706	365807	495549	287774	1.24178	0.000195218	0.573644	-0.801772	down
LIPID-N-1325	C47H84NO10P	PS(21:0_20:4)	GP	PS	-	583286	675343	716201	585272	641478	566910	335752	377212	403934	385954	313473	347584	1.38791	1.25231e-05	0.574211	-0.800347	down
MEDN0146	C5H6N2O3	5-Hydroxymethyluracil	Nucleotide And Its metabolites	Nucleotide And Its metabolites	4433-40-3	279130	222715	251086	239383	308658	245491	192339	139164	187031	160875	116789	92800.5	1.19239	0.000385527	0.57486	-0.798719	down
LIPID-N-0403	C45H80NO8P	PE(18:0_22:5)	GP	PE	-	2.001e+06	2.08481e+06	2.65128e+06	3.10685e+06	2.56543e+06	2.68182e+06	1.09974e+06	1.32486e+06	1.50785e+06	1.60916e+06	1.26364e+06	1.88474e+06	1.263	0.000568604	0.575832	-0.79628	down
MEDP2725	C6H7FO2	1-Fluorocyclohexadiene-cis,cis-1,2-diol	Alcohol and amines	Alcohols	-	1.49574e+07	1.10574e+07	12551567	1.64478e+07	1.64487e+07	1.55775e+07	8.44981e+06	8.96049e+06	6.78424e+06	9.44129e+06	8.20795e+06	8.28883e+06	1.3185	0.000514576	0.57597	-0.795935	down
LIPID-N-0913	C50H82NO8P	PC(20:4_22:5)	GP	PC	-	20781.6	49788.7	31558.1	46571.9	42613.8	44347	19042.8	21625	32173.5	26517.1	17081.5	19375.5	1.04029	0.0119182	0.576317	-0.795066	down
LIPID-N-0494	C44H81O13P	PI(17:0_18:2)	GP	PI	-	60738.3	52166.3	67544.8	40535.2	43991.5	39115.7	15694.4	36068.7	25175.4	25102.8	33751.5	39740.1	1.08508	0.00539161	0.577237	-0.792765	down
LIPID-P-0760	C49H97N2O6P	SM(d18:1/26:1)	SP	SM	-	1.05102e+07	8.64929e+06	8.74345e+06	8.00012e+06	7.97788e+06	8.81287e+06	4.97446e+06	5.44011e+06	5.0082e+06	5.59136e+06	4.23916e+06	5.18102e+06	1.39298	3.47715e-05	0.577569	-0.791935	down
LIPID-N-0784	C45H86NO7P	PE(O-18:0_22:3)	GP	PE-O	-	13554.1	16100.3	10876	17351.1	12058.1	18274.8	5194.44	6397.79	10622.9	8107.2	6751.87	13927.1	1.09586	0.00633106	0.578152	-0.79048	down
MEDN1763	C9H11NO3	o-Tyrosine	Amino acid and Its metabolites	Amino acid derivatives	2370-61-8	130605	94167.9	104385	166490	120412	169849	79752.6	72559.9	81946.6	68597.4	82591.6	69270.9	1.23902	0.00704461	0.57859	-0.789388	down
LIPID-N-0905	C46H80NO8P	PC(18:1_20:5)	GP	PC	-	1.70651e+06	2.38086e+06	2.30424e+06	1.87443e+06	1.60319e+06	2.07813e+06	1.43886e+06	1.03205e+06	1.04157e+06	996008	732315	1.68434e+06	1.1489	0.00139835	0.579638	-0.786775	down
LIPID-N-0400	C43H76NO8P	PE(18:0_20:5)	GP	PE	-	8.14084e+06	1.06925e+07	1.2904e+07	1.31701e+07	1.19609e+07	1.05027e+07	4.60651e+06	7.31867e+06	9.50957e+06	5.514e+06	5.78988e+06	6.39814e+06	1.19347	0.00109678	0.580913	-0.783605	down
LIPID-P-0302	C40H75NO8	HexCer(d18:1/16:1)	SP	HexCer-NS	-	1.14616e+06	1.08316e+06	996047	1.59375e+06	942483	1.23872e+06	432337	658814	793536	658647	739314	786364	1.21964	0.00221381	0.58126	-0.782744	down
LIPID-N-0239	C46H88NO8P	PC(18:1_20:1)	GP	PC	-	416141	445812	398221	674522	501863	643965	245028	400008	371857	255024	243418	276933	1.18582	0.00497633	0.581807	-0.781388	down
LIPID-N-0245	C40H74NO8P	PC(14:1_18:2)	GP	PC	-	39175.1	48898.3	55897.1	44803.6	45487.5	77035.2	33985	19945.1	28856.3	34915.4	27959.2	35912	1.13515	0.00910636	0.583279	-0.777741	down
LIPID-P-0868	C62H118O6	TG(16:0_25:0_18:1)	GL	TG	-	25431.9	16655.7	17825.2	16047	30511.9	16884.8	8782.21	18707.7	16084.1	8757.59	8104.96	11539.5	1.03668	0.0197282	0.58348	-0.777244	down
LIPID-P-0560	C46H84NO7P	PC(O-18:1_20:4)	GP	PC-O	-	9.95228e+07	7.41925e+07	7.73444e+07	8.08085e+07	7.72546e+07	7.65566e+07	4.61294e+07	4.07776e+07	4.8382e+07	4.57994e+07	5.34249e+07	4.89663e+07	1.37558	9.16808e-05	0.583676	-0.776759	down
LIPID-N-0205	C39H78NO8P	PC(15:0_16:0)	GP	PC	-	4.64092e+06	6.04998e+06	6.83124e+06	8.14803e+06	6.3472e+06	5.93895e+06	2.52051e+06	4.10522e+06	5.6703e+06	3.59376e+06	3.23977e+06	3.02696e+06	1.16427	0.00237468	0.583738	-0.776608	down
MEDN0068	C14H20N6O5S	S-(5-Adenosy)-L-Homocysteine	Amino acid and Its metabolites	Amino acid derivatives	979-92-0	604685	519307	669671	643024	654947	498078	512590	416331	301465	423229	196242	253927	1.09832	0.00231512	0.586059	-0.770881	down
LIPID-N-1122	C46H91O10P	PG(18:0_22:0)	GP	PG	-	417481	316170	339743	312183	295403	404861	181953	181390	258476	217668	189304	195182	1.32865	0.000347471	0.5868	-0.769058	down
LIPID-P-0087	C47H74O2	CE(20:5)	ST	CE	74892-97-0	1.01512e+07	1.66374e+07	7.89509e+06	1.24296e+07	1.20479e+07	1.62992e+07	6.7482e+06	1.06751e+07	8.93817e+06	5.41961e+06	5.74884e+06	6.79509e+06	1.07366	0.0123886	0.587394	-0.767599	down
LIPID-N-0383	C41H74NO8P	PE(16:0_20:4)	GP	PE	-	1.949e+07	1.76287e+07	1.63656e+07	1.65017e+07	1.67944e+07	1.76592e+07	9.56406e+06	8.29252e+06	1.04469e+07	1.27787e+07	9.73034e+06	1.0686e+07	1.3642	4.93143e-06	0.588842	-0.764047	down
LIPID-P-0481	C40H78NO8P	PC(16:0_16:1)	GP	PC	-	9.89909e+06	9.3118e+06	9.7027e+06	9.24906e+06	9.26511e+06	1.04553e+07	4.6643e+06	5.54608e+06	6.10131e+06	6.07969e+06	5.51703e+06	6.23059e+06	1.41015	2.31546e-07	0.589793	-0.76172	down
MEDP1033	C7H6O	Benzaldehyde	Benzene and substituted derivatives	Benzene and substituted derivatives	100-52-7	1.5248e+07	1.42514e+07	1.22797e+07	1.90076e+07	18150344	1.88696e+07	1.03861e+07	1.14552e+07	7.24187e+06	1.05943e+07	9.09096e+06	9.07894e+06	1.24938	0.000992729	0.591446	-0.757682	down
LIPID-P-0543	C40H78NO7P	PC(O-16:1_16:1)	GP	PC-O	-	8.95111e+06	9.63881e+06	1.1945e+07	1.18072e+07	1.15106e+07	1.28324e+07	6.49185e+06	6731496	7.79524e+06	6.98333e+06	5.12262e+06	6.3361e+06	1.3142	0.00019519	0.591746	-0.75695	down
MEDP2412	C8H10N2O2	N-(2-Hydroxyethyl)nicotinamide	Heterocyclic compounds	Heterocyclic compounds	6265-73-2	1.76604e+06	1.39049e+06	1.58235e+06	2.26415e+06	1.92785e+06	1.77231e+06	1.09899e+06	1.26384e+06	1.00317e+06	989469	1.03537e+06	961849	1.30776	0.00117614	0.593532	-0.752601	down
MEDP1003*113	C8H11NO	Benzeneethanamine, N-hydroxy-	Benzene and substituted derivatives	Benzene and substituted derivatives	3217-93-4	1.02461e+08	8.43191e+07	9.19313e+07	1.16812e+08	1.23341e+08	1.08814e+08	5.71954e+07	7.75184e+07	4.9318e+07	7.42546e+07	6.37466e+07	5.11461e+07	1.26032	0.000314697	0.594538	-0.750158	down
MEDP1126*113	C8H11NO	D-(-)-alpha-Phenylglycine	Amino acid and Its metabolites	Amino acid derivatives	56613-80-0	1.02461e+08	8.43191e+07	9.19313e+07	1.16812e+08	1.23341e+08	1.08814e+08	5.71954e+07	7.75184e+07	4.9318e+07	7.42546e+07	6.37466e+07	5.11461e+07	1.26032	0.000314697	0.594538	-0.750158	down
MEDP0174	C5H4N4	Purine	Nucleotide And Its metabolites	Nucleotide And Its metabolites	120-73-0	4.77939e+06	4.17386e+06	4.24743e+06	5.67934e+06	5.73036e+06	4.47962e+06	3.00703e+06	3.20933e+06	2.30945e+06	3.12998e+06	2.96093e+06	2.6831e+06	1.30937	0.000388924	0.5947	-0.749765	down
LIPID-P-0032	C15H27NO5	Carnitine C8:1-OH	FA	CAR	-	26484.6	19805.1	26470.8	29400.4	23802.4	30330.3	19909.6	20652.3	11763	7141.35	16631.7	16932.8	1.02353	0.0028894	0.59523	-0.74848	down
LIPID-P-0073	C45H76O2	CE(18:2)	ST	CE	604-33-1	797105	1.36692e+06	911843	746086	708838	945746	409227	654954	607045	485271	522420	584604	1.17596	0.0114497	0.59591	-0.746835	down
LIPID-N-0478	C43H81O13P	PI(16:0_18:1)	GP	PI	-	577770	491724	526024	800383	612413	797324	366523	381470	361929	394207	363180	400893	1.28638	0.00518826	0.596011	-0.746589	down
LIPID-N-0314	C46H78NO8P	PC(18:2_20:5)	GP	PC	-	677961	710563	647275	649726	1.00499e+06	498786	410131	486902	526171	436345	245941	394740	1.09984	0.00723709	0.596813	-0.74465	down
LIPID-N-0200	C28H46NO9P	LPS(22:5/0:0)	GP	LPS	-	162487	130970	88133.3	181625	115941	94162.8	93920.4	96386.6	66864.5	85828.7	58541.2	60142.7	1.06288	0.0172318	0.597016	-0.744158	down
LIPID-P-0731	C40H83N2O6P	SM(d18:0/17:0)	SP	SM	-	3.75446e+06	4.20653e+06	4.67607e+06	4.60291e+06	4.37313e+06	5.4923e+06	2.60783e+06	2.31386e+06	2.81374e+06	2.37996e+06	2.95906e+06	3.15734e+06	1.32068	0.000166363	0.59884	-0.739757	down
LIPID-N-1422	C47H85O13P	PI(14:1_24:2)	GP	PI	-	228504	142914	152698	167770	203079	196299	110737	97061.2	125899	96159.9	115005	109978	1.28279	0.00199922	0.600075	-0.736785	down
LIPID-N-1255	C37H70NO10P	PS(15:0_16:1)	GP	PS	-	725667	665880	521764	632809	536034	591565	366860	392021	409807	373743	299071	368754	1.35234	0.000206354	0.60164	-0.733028	down
MEDP1644	C6H7N	Aniline	Alcohol and amines	Amines	62-53-3	180284	172170	177175	212091	192217	159726	118857	95093.2	101362	117966	128878	96590.9	1.32821	2.14121e-05	0.60233	-0.731373	down
LIPID-N-1277	C45H86NO10P	PS(21:0_18:1)	GP	PS	-	4.70929e+06	4.7261e+06	3.88532e+06	3.82462e+06	4.19321e+06	6.15459e+06	2.34065e+06	2.54424e+06	2.60941e+06	2.68284e+06	3.54288e+06	2.84828e+06	1.26193	0.00214689	0.602634	-0.730645	down
MEDP1996	C3H5NO3	N-Formylglycine	Amino acid and Its metabolites	Amino acids	2491-15-8	8.01711e+06	7.05912e+06	8.61972e+06	7.01809e+06	5.32143e+06	7.62247e+06	3.70293e+06	4.25137e+06	4.10259e+06	5.39924e+06	4.49482e+06	4.37068e+06	1.2966	0.000693501	0.602906	-0.729995	down
MEDP1719	C11H15N5O5	2'-O-Methylguanosine	Nucleotide And Its metabolites	Nucleotide And Its metabolites	2140-71-8	200016	148808	157435	278596	213484	147321	160572	126013	93631.7	125509	103529	81914.9	1.06563	0.0135302	0.603294	-0.729067	down
LIPID-P-0750	C39H77N2O6P	SM(d18:1/16:1)	SP	SM	222403-66-9	164694	174018	203169	219116	172727	188002	91252.6	120040	128981	139178	79041.7	118792	1.26449	0.000168672	0.603788	-0.727885	down
[truncated: 279 more rows]

## Sheet: Table S4
Table S4. Gene Ontology (GO) enrichment analysis of 1,900 DEUs that maintained different expression in four periods
[truncated: 854 more rows]

## Sheet: Table S5
Table S5. Gene Ontology (GO) enrichment analysis of 724 DEUs which remained up-regulated throughout the four periods
[truncated: 580 more rows]

[truncated: 1 more sheets: Table S6]
